# Supplementary material for: De novo transcriptome profiling of cold-stressed siliques during pod filling stages in Indian mustard (Brassica juncea L.)
Source: Front Plant Sci. 2015 Oct 30;6:932. doi: 10.3389/fpls.2015.00932 (PMC4626631; doi:10.3389/fpls.2015.00932)
Supplement: Supplementary file 2 [file DataSheet2.XLSX]

## Sheet: Sheet1
Sequence Name	Sequence length	Best hit to nr	Hit length	E-value	Bit score	GO Biological Process	GO Cellular Component	GO Molecular Function	Enzyme	Domain	Annotation type
c62652_g1_i1	311	gi|9989049|gb|AAG10812.1|AC018460_6 Putative retroelement polyprotein	103	4.85e-56	210.725	GO:0090305 nucleic acid phosphodiester bond hydrolysis | GO:0006200 ATP catabolic process | GO:0006508 proteolysis | GO:0015074 DNA integration | GO:0006278 RNAdependent DNA replication | GO:0006118 electron transport		GO:0051536 ironsulfur cluster binding | GO:0008270 zinc ion binding | GO:0003676 nucleic acid binding | GO:0004519 endonuclease activity | GO:0003964 RNAdirected DNA polymerase activity | GO:0009055 electron carrier activity | GO:0005524 ATP binding | GO:0016887 ATPase activity | GO:0004190 aspartictype endopeptidase activity		pfam00665 rve	GO & Domain
c68792_g1_i4	1595	gi|9989049|gb|AAG10812.1|AC018460_6 Putative retroelement polyprotein	371	3.43e-198	682.819	GO:0055114 oxidationreduction process | GO:0015074 DNA integration		GO:0003676 nucleic acid binding | GO:0016491 oxidoreductase activity | GO:0008270 zinc ion binding		pfam07727 RVT_2	GO & Domain
c68792_g1_i5	1021	gi|9989049|gb|AAG10812.1|AC018460_6 Putative retroelement polyprotein	340	1.05e-181	627.987	GO:0055114 oxidationreduction process | GO:0015074 DNA integration		GO:0003676 nucleic acid binding | GO:0016491 oxidoreductase activity | GO:0008270 zinc ion binding		pfam07727 RVT_2	GO & Domain
c73001_g1_i2	2822	gi|9989049|gb|AAG10812.1|AC018460_6 Putative retroelement polyprotein	733	3.19e-230	789.364	GO:0016310 phosphorylation | GO:0015074 DNA integration	GO:0005737 cytoplasm	GO:0016773 phosphotransferase activity, alcohol group as acceptor | GO:0003676 nucleic acid binding | GO:0016301 kinase activity | GO:0005524 ATP binding | GO:0008270 zinc ion binding		pfam00665 rve | pfam13976 gag_preintegrs	GO & Domain
c49178_g1_i1	205	gi|9989049|gb|AAG10812.1|AC018460_6 Putative retroelement polyprotein	68	2.99e-28	126.024	GO:0015074 DNA integration | GO:0055114 oxidationreduction process | GO:0006118 electron transport	GO:0009536 plastid	GO:0003676 nucleic acid binding | GO:0009055 electron carrier activity | GO:0005506 iron ion binding | GO:0020037 heme binding | GO:0016705 oxidoreductase activity, acting on paired donors, with incorporation or reduction of molecular oxygen | GO:0008270 zinc ion binding			GO only
c54570_g1_i1	318	gi|9989049|gb|AAG10812.1|AC018460_6 Putative retroelement polyprotein	62	2.4e-25	120.675	GO:0015074 DNA integration | GO:0006278 RNAdependent DNA replication		GO:0003676 nucleic acid binding | GO:0003964 RNAdirected DNA polymerase activity | GO:0008270 zinc ion binding			GO only
c66716_g1_i5	1263	gi|9989049|gb|AAG10812.1|AC018460_6 Putative retroelement polyprotein	63	1.21e-25	125.133	GO:0015074 DNA integration | GO:0006278 RNAdependent DNA replication		GO:0003676 nucleic acid binding | GO:0003964 RNAdirected DNA polymerase activity | GO:0008270 zinc ion binding			GO only
c44103_g1_i1	208	gi|9989049|gb|AAG10812.1|AC018460_6 Putative retroelement polyprotein	69	1.25e-13	81.8908	GO:0015074 DNA integration		GO:0003676 nucleic acid binding | GO:0008270 zinc ion binding		pfam13976 gag_preintegrs	GO & Domain
c65655_g3_i5	935	gi|9989049|gb|AAG10812.1|AC018460_6 Putative retroelement polyprotein	264	4.37e-126	442.983	GO:0015074 DNA integration		GO:0003676 nucleic acid binding | GO:0008270 zinc ion binding		pfam00665 rve | pfam13976 gag_preintegrs	GO & Domain
c134727_g1_i1	349	gi|9989049|gb|AAG10812.1|AC018460_6 Putative retroelement polyprotein	104	4.95e-51	198.243	GO:0015074 DNA integration		GO:0003676 nucleic acid binding | GO:0008270 zinc ion binding		pfam00665 rve	GO & Domain
c54417_g1_i1	289	gi|9989049|gb|AAG10812.1|AC018460_6 Putative retroelement polyprotein	95	3.44e-47	184.869	GO:0015074 DNA integration		GO:0003676 nucleic acid binding | GO:0008270 zinc ion binding			GO only
c108750_g1_i1	205	gi|99866480|gb|ABF67585.1| translation elongation factor 1alpha, partial	68	2.56e-39	158.121	GO:0006184 GTP catabolic process | GO:0006448 regulation of translational elongation	GO:0005840 ribosome	GO:0003746 translation elongation factor activity | GO:0003924 GTPase activity | GO:0005525 GTP binding		pfam03144 GTP_EFTU_D2	GO & Domain
c54186_g1_i3	488	gi|99806|pir||S12022 extensin rape	49	1.58e-27	129.145	GO:0043161 proteasomal ubiquitindependent protein catabolic process | GO:0043248 proteasome assembly | GO:0048767 root hair elongation | GO:0009735 response to cytokinin stimulus | GO:0051788 response to misfolded protein | GO:0009664 planttype cell wall organization | GO:0042546 cell wall biogenesis	GO:0005618 cell wall	GO:0005199 structural constituent of cell wall			GO only
c60834_g1_i1	519	gi|99806|pir||S12022 extensin rape	123	3.37e-83	300.329	GO:0043161 proteasomal ubiquitindependent protein catabolic process | GO:0043248 proteasome assembly | GO:0048767 root hair elongation | GO:0009735 response to cytokinin stimulus | GO:0051788 response to misfolded protein | GO:0009664 planttype cell wall organization | GO:0042546 cell wall biogenesis	GO:0005618 cell wall	GO:0005199 structural constituent of cell wall			GO only
c60834_g1_i2	585	gi|99806|pir||S12022 extensin rape	145	8.7e-107	378.789	GO:0043161 proteasomal ubiquitindependent protein catabolic process | GO:0043248 proteasome assembly | GO:0048767 root hair elongation | GO:0009735 response to cytokinin stimulus | GO:0051788 response to misfolded protein | GO:0009664 planttype cell wall organization | GO:0042546 cell wall biogenesis	GO:0005618 cell wall	GO:0005199 structural constituent of cell wall			GO only
c65592_g3_i1	360	gi|99755|pir||S23312 retrovirusrelated polyprotein KAS1 Arabidopsis thaliana retrotransposon Ta1 (fragment)	114	1.61e-40	167.929	GO:0015074 DNA integration	GO:0005739 mitochondrion	GO:0003676 nucleic acid binding | GO:0008270 zinc ion binding			GO only
c67292_g5_i1	539	gi|99718|pir||S16323 hypothetical protein Arabidopsis thaliana	27	0.0016	52.0227
c71502_g2_i2	287	gi|99718|pir||S16323 hypothetical protein Arabidopsis thaliana	29	1.5e-10	73.4208
c10452_g1_i1	276	gi|9971067|emb|CAC07206.1| nitrate transporter	35	4.37e-14	84.5656	GO:0015706 nitrate transport | GO:0009414 response to water deprivation | GO:0006857 oligopeptide transport | GO:0052546 cell wall pectin metabolic process | GO:0010167 response to nitrate | GO:0019761 glucosinolate biosynthetic process | GO:0052541 planttype cell wall cellulose metabolic process | GO:0016126 sterol biosynthetic process	GO:0016021 integral to membrane | GO:0005886 plasma membrane	GO:0005515 protein binding | GO:0015112 nitrate transmembrane transporter activity			GO only
c10452_g1_i2	226	gi|9971067|emb|CAC07206.1| nitrate transporter	35	2.36e-14	84.5656	GO:0015706 nitrate transport | GO:0009414 response to water deprivation | GO:0006857 oligopeptide transport | GO:0052546 cell wall pectin metabolic process | GO:0010167 response to nitrate | GO:0019761 glucosinolate biosynthetic process | GO:0052541 planttype cell wall cellulose metabolic process | GO:0016126 sterol biosynthetic process	GO:0016021 integral to membrane | GO:0005886 plasma membrane	GO:0005515 protein binding | GO:0015112 nitrate transmembrane transporter activity			GO only
c70180_g1_i2	1346	gi|9967518|emb|CAC05657.1| endopolygalacturonase	366	1.18e-236	810.762	GO:0010047 fruit dehiscence | GO:0010227 floral organ abscission | GO:0009860 pollen tube growth | GO:0009830 cell wall modification involved in abscission | GO:0009901 anther dehiscence | GO:0009835 ripening | GO:0005982 starch metabolic process | GO:0005985 sucrose metabolic process	GO:0005618 cell wall | GO:0048046 apoplast	GO:0004650 polygalacturonase activity	3.2.1.15	pfam00295 Glyco_hydro_28 | pfam12708 Pectate_lyase_3 | pfam13229 Beta_helix | pfam05048 NosD	GO & Enzyme & Domain
c70180_g1_i4	1628	gi|9967518|emb|CAC05657.1| endopolygalacturonase	433	3.11e-284	969.018	GO:0010047 fruit dehiscence | GO:0010227 floral organ abscission | GO:0009860 pollen tube growth | GO:0009830 cell wall modification involved in abscission | GO:0009901 anther dehiscence | GO:0009835 ripening | GO:0005982 starch metabolic process | GO:0005985 sucrose metabolic process	GO:0005618 cell wall | GO:0048046 apoplast	GO:0004650 polygalacturonase activity	3.2.1.15	pfam00295 Glyco_hydro_28 | pfam12708 Pectate_lyase_3 | pfam13229 Beta_helix | pfam05048 NosD	GO & Enzyme & Domain
c70180_g1_i1	1346	gi|9967518|emb|CAC05657.1| endopolygalacturonase	366	1.57e-225	773.761	GO:0010047 fruit dehiscence | GO:0010227 floral organ abscission | GO:0009860 pollen tube growth | GO:0009830 cell wall modification involved in abscission | GO:0009901 anther dehiscence | GO:0009835 ripening | GO:0005982 starch metabolic process | GO:0005985 sucrose metabolic process	GO:0005618 cell wall | GO:0005576 extracellular region	GO:0004650 polygalacturonase activity	3.2.1.15	pfam00295 Glyco_hydro_28 | pfam12708 Pectate_lyase_3 | pfam13229 Beta_helix | pfam05048 NosD	GO & Enzyme & Domain
c70180_g1_i5	1715	gi|9967518|emb|CAC05657.1| endopolygalacturonase	433	2.97e-262	895.908	GO:0010047 fruit dehiscence | GO:0010227 floral organ abscission | GO:0009860 pollen tube growth | GO:0009830 cell wall modification involved in abscission | GO:0009901 anther dehiscence | GO:0009835 ripening | GO:0005982 starch metabolic process | GO:0005985 sucrose metabolic process	GO:0005618 cell wall | GO:0005576 extracellular region	GO:0004650 polygalacturonase activity	3.2.1.15	pfam00295 Glyco_hydro_28 | pfam12708 Pectate_lyase_3 | pfam13229 Beta_helix | pfam05048 NosD	GO & Enzyme & Domain
c70180_g1_i6	1646	gi|9967518|emb|CAC05657.1| endopolygalacturonase	433	3.68e-257	878.968	GO:0010047 fruit dehiscence | GO:0010227 floral organ abscission | GO:0009860 pollen tube growth | GO:0009830 cell wall modification involved in abscission | GO:0009901 anther dehiscence | GO:0005982 starch metabolic process | GO:0005985 sucrose metabolic process	GO:0005576 extracellular region	GO:0004650 polygalacturonase activity	3.2.1.15	pfam00295 Glyco_hydro_28 | pfam12708 Pectate_lyase_3 | pfam05048 NosD	GO & Enzyme & Domain
c70180_g1_i3	636	gi|9967518|emb|CAC05657.1| endopolygalacturonase	132	3.89e-84	303.45	GO:0010047 fruit dehiscence | GO:0006508 proteolysis | GO:0010227 floral organ abscission | GO:0009860 pollen tube growth | GO:0009830 cell wall modification involved in abscission | GO:0009901 anther dehiscence | GO:0005982 starch metabolic process | GO:0005985 sucrose metabolic process	GO:0016023 cytoplasmic membranebounded vesicle | GO:0005576 extracellular region	GO:0004650 polygalacturonase activity			GO only
c108577_g1_i1	243	gi|9967510|emb|CAC05635.1| putative protein	80	4.51e-47	182.194	GO:0010075 regulation of meristem growth | GO:0007020 microtubule nucleation	GO:0005815 microtubule organizing center | GO:0000922 spindle pole | GO:0045298 tubulin complex	GO:0015631 tubulin binding			GO only
c71633_g4_i2	305	gi|9965366|gb|AAG10060.1|AF290435_1 calcineurin Blike protein 5	54	7.27e-21	106.409	GO:0009414 response to water deprivation | GO:0019722 calciummediated signaling | GO:0010118 stomatal movement | GO:0042539 hypotonic salinity response | GO:0030007 cellular potassium ion homeostasis | GO:0005513 detection of calcium ion	GO:0005737 cytoplasm | GO:0005886 plasma membrane	GO:0005509 calcium ion binding			GO only
c70812_g4_i2	2097	gi|9957053|gb|AAG09191.1|AF175321_1 sucrose transporter SUT4	508	3.50000000002e-313	1065.31	GO:0034219 carbohydrate transmembrane transport | GO:0005985 sucrose metabolic process | GO:0015770 sucrose transport | GO:0006812 cation transport	GO:0005887 integral to plasma membrane | GO:0005773 vacuole	GO:0008506 sucrose:hydrogen symporter activity		pfam07690 MFS_1 | pfam13347 MFS_2 | pfam00083 Sugar_tr | pfam12730 ABC2_membrane_4 | pfam13346 ABC2_membrane_5 | pfam12698 ABC2_membrane_3	GO & Domain
c70812_g4_i1	1839	gi|9957053|gb|AAG09191.1|AF175321_1 sucrose transporter SUT4	508	7.47999999981e-314	1067.54	GO:0034219 carbohydrate transmembrane transport | GO:0005985 sucrose metabolic process | GO:0015770 sucrose transport | GO:0006812 cation transport	GO:0005887 integral to plasma membrane | GO:0005773 vacuole	GO:0008506 sucrose:hydrogen symporter activity		pfam07690 MFS_1 | pfam13347 MFS_2 | pfam00083 Sugar_tr | pfam12730 ABC2_membrane_4	GO & Domain
c70812_g4_i5	1968	gi|9957053|gb|AAG09191.1|AF175321_1 sucrose transporter SUT4	508	3.50000000002e-313	1065.31	GO:0034219 carbohydrate transmembrane transport | GO:0005985 sucrose metabolic process | GO:0015770 sucrose transport | GO:0006812 cation transport	GO:0005887 integral to plasma membrane | GO:0005773 vacuole	GO:0008506 sucrose:hydrogen symporter activity		pfam07690 MFS_1 | pfam13347 MFS_2 | pfam00083 Sugar_tr | pfam02653 BPD_transp_2 | pfam12730 ABC2_membrane_4 | pfam12698 ABC2_membrane_3	GO & Domain
c70812_g4_i4	1179	gi|9957053|gb|AAG09191.1|AF175321_1 sucrose transporter SUT4	385	6.82e-244	834.835	GO:0034219 carbohydrate transmembrane transport | GO:0005985 sucrose metabolic process | GO:0015770 sucrose transport | GO:0006812 cation transport	GO:0005887 integral to plasma membrane | GO:0005773 vacuole	GO:0008506 sucrose:hydrogen symporter activity		pfam07690 MFS_1 | pfam00083 Sugar_tr | pfam13347 MFS_2	GO & Domain
c44231_g1_i1	442	gi|9955577|emb|CAC05504.1| calcium lipid binding proteinlike	56	1.67e-14	87.2403	GO:0019745 pentacyclic triterpenoid biosynthetic process | GO:0016126 sterol biosynthetic process	GO:0005886 plasma membrane				GO only
c44231_g1_i2	331	gi|9955577|emb|CAC05504.1| calcium lipid binding proteinlike	56	9.72e-15	87.2403	GO:0019745 pentacyclic triterpenoid biosynthetic process | GO:0016126 sterol biosynthetic process	GO:0005886 plasma membrane				GO only
c29087_g1_i1	368	gi|9955568|emb|CAC05495.1| DNA gyrase subunit Blike protein	53	1.76e-21	109.084	GO:0006261 DNAdependent DNA replication | GO:0006265 DNA topological change | GO:0007059 chromosome segregation | GO:0006200 ATP catabolic process	GO:0009295 nucleoid | GO:0009507 chloroplast | GO:0009330 DNA topoisomerase complex (ATPhydrolyzing) | GO:0005694 chromosome | GO:0005739 mitochondrion	GO:0003677 DNA binding | GO:0005524 ATP binding | GO:0003918 DNA topoisomerase (ATPhydrolyzing) activity		pfam00986 DNA_gyraseB_C	GO & Domain
c46653_g1_i1	205	gi|9955568|emb|CAC05495.1| DNA gyrase subunit Blike protein	68	1.15e-36	150.543	GO:0006261 DNAdependent DNA replication | GO:0006265 DNA topological change | GO:0007059 chromosome segregation | GO:0006200 ATP catabolic process	GO:0009295 nucleoid | GO:0009507 chloroplast | GO:0009330 DNA topoisomerase complex (ATPhydrolyzing) | GO:0005694 chromosome | GO:0005739 mitochondrion	GO:0003677 DNA binding | GO:0000287 magnesium ion binding | GO:0005524 ATP binding | GO:0003918 DNA topoisomerase (ATPhydrolyzing) activity			GO only
c62437_g1_i3	2074	gi|9955565|emb|CAC05492.1| putative protein	312	1.9e-131	460.815	GO:0000956 nucleartranscribed mRNA catabolic process	GO:0005634 nucleus | GO:0000785 chromatin	GO:0003682 chromatin binding		pfam00249 Myb_DNAbinding	GO & Domain
c73207_g1_i5	502	gi|9955549|emb|CAC05433.1| 5formyltetrahydrofolate cycloligaselike protein	89	3.37e-39	165.7	GO:0046653 tetrahydrofolate metabolic process | GO:0009396 folic acidcontaining compound biosynthetic process	GO:0005739 mitochondrion	GO:0030272 5formyltetrahydrofolate cycloligase activity | GO:0005524 ATP binding			GO only
c69145_g4_i1	564	gi|9955545|emb|CAC05430.1| ankyrinrepeat containing protein	148	7.92e-76	275.811	GO:0009788 negative regulation of abscisic acid mediated signaling pathway | GO:0048589 developmental growth | GO:0000956 nucleartranscribed mRNA catabolic process | GO:0016197 endosome transport | GO:0006468 protein phosphorylation | GO:0016567 protein ubiquitination | GO:0006952 defense response | GO:0032940 secretion by cell | GO:0006120 mitochondrial electron transport, NADH to ubiquinone | G…	GO:0005802 transGolgi network | GO:0005769 early endosome	GO:0008270 zinc ion binding | GO:0008137 NADH dehydrogenase (ubiquinone) activity | GO:0043621 protein selfassociation | GO:0004672 protein kinase activity | GO:0004623 phospholipase A2 activity | GO:0004842 ubiquitinprotein ligase activity | GO:0005524 ATP binding		pfam13639 zfRING_2 | pfam13923 zfC3HC4_2 | pfam13445 zfRING_LisH | pfam13920 zfC3HC4_3 | pfam00097 zfC3HC4 | pfam12678 zfrbx1	GO & Domain
c69145_g4_i2	526	gi|9955545|emb|CAC05430.1| ankyrinrepeat containing protein	145	1.08e-75	275.365	GO:0009788 negative regulation of abscisic acid mediated signaling pathway | GO:0048589 developmental growth | GO:0000956 nucleartranscribed mRNA catabolic process | GO:0016197 endosome transport | GO:0006468 protein phosphorylation | GO:0016567 protein ubiquitination | GO:0006952 defense response | GO:0032940 secretion by cell | GO:0006120 mitochondrial electron transport, NADH to ubiquinone | G…	GO:0005802 transGolgi network | GO:0005769 early endosome	GO:0008270 zinc ion binding | GO:0008137 NADH dehydrogenase (ubiquinone) activity | GO:0043621 protein selfassociation | GO:0004672 protein kinase activity | GO:0004623 phospholipase A2 activity | GO:0004842 ubiquitinprotein ligase activity | GO:0005524 ATP binding		pfam13639 zfRING_2 | pfam13923 zfC3HC4_2 | pfam13445 zfRING_LisH | pfam13920 zfC3HC4_3 | pfam00097 zfC3HC4 | pfam12678 zfrbx1	GO & Domain
c71789_g1_i2	813	gi|9955527|emb|CAC05466.1| potassium transport proteinlike	270	7.71e-169	585.191	GO:0006007 glucose catabolic process | GO:0071805 potassium ion transmembrane transport | GO:0019344 cysteine biosynthetic process	GO:0016021 integral to membrane | GO:0000325 planttype vacuole | GO:0005774 vacuolar membrane | GO:0005886 plasma membrane	GO:0015079 potassium ion transmembrane transporter activity			GO only
c70647_g1_i7	3137	gi|9955510|emb|CAC05449.1| SIR2family protein	315	4.46e-189	652.506	GO:0031348 negative regulation of defense response | GO:0006476 protein deacetylation | GO:0042742 defense response to bacterium | GO:0046676 negative regulation of insulin secretion | GO:0006342 chromatin silencing | GO:0015824 proline transport | GO:0048367 shoot development	GO:0005759 mitochondrial matrix | GO:0005677 chromatin silencing complex	GO:0008270 zinc ion binding | GO:0070403 NAD+ binding | GO:0003950 NAD+ ADPribosyltransferase activity | GO:0034979 NADdependent protein deacetylase activity | GO:0003677 DNA binding		pfam02146 SIR2 | pfam08137 DVL	GO & Domain
c116307_g1_i1	1616	gi|9954746|gb|AAG09097.1|AC009323_8 Putative retroelement polyprotein	371	3.69e-166	576.275	GO:0015074 DNA integration		GO:0003676 nucleic acid binding | GO:0008270 zinc ion binding		pfam14244 UBN2_3 | pfam13976 gag_preintegrs | pfam14223 UBN2 | pfam03732 Retrotrans_gag	GO & Domain
c69838_g1_i5	442	gi|98962495|gb|ABF59515.1| asymmetric leaves 1	94	1.07e-59	225.882	GO:0009615 response to virus | GO:0009739 response to gibberellin stimulus | GO:0009944 polarity specification of adaxial/abaxial axis | GO:0009651 response to salt stress | GO:0009753 response to jasmonic acid stimulus | GO:0050832 defense response to fungus | GO:0042742 defense response to bacterium | GO:0045892 negative regulation of transcription, DNAdependent | GO:0008356 asymmetric cell div…	GO:0005730 nucleolus | GO:0000793 condensed chromosome | GO:0005667 transcription factor complex | GO:0000785 chromatin	GO:0003677 DNA binding | GO:0003700 sequencespecific DNA binding transcription factor activity | GO:0042803 protein homodimerization activity | GO:0003682 chromatin binding		pfam13921 Myb_DNAbind_6 | pfam00249 Myb_DNAbinding	GO & Domain
c103187_g1_i1	248	gi|98962263|gb|ABF59461.1| unknown protein	29	1.15e-05	57.3722
c55219_g1_i2	1107	gi|98961997|gb|ABF59328.1| unknown protein	104	1.93e-45	186.652		GO:0016023 cytoplasmic membranebounded vesicle				GO only
c50512_g1_i1	288	gi|98961901|gb|ABF59280.1| unknown protein	36	0.000937	51.5769
c64710_g1_i9	1698	gi|98961725|gb|ABF59192.1| unknown protein	62	0.000476	55.589
c67663_g1_i1	690	gi|98961681|gb|ABF59170.1| unknown protein	172	3.17e-63	239.256	GO:0006275 regulation of DNA replication | GO:0016458 gene silencing | GO:0000911 cytokinesis by cell plate formation | GO:0008283 cell proliferation | GO:0048453 sepal formation | GO:0001708 cell fate specification | GO:0051225 spindle assembly | GO:0051726 regulation of cell cycle | GO:0048451 petal formation | GO:0016572 histone phosphorylation | GO:0009909 regulation of flower development | G…	GO:0009507 chloroplast | GO:0005871 kinesin complex | GO:0005874 microtubule	GO:0003777 microtubule motor activity			GO only
c69017_g1_i4	439	gi|98961649|gb|ABF59154.1| unknown protein	57	8.73e-15	88.1319
c67788_g3_i1	470	gi|984046|emb|CAA57122.1| ATK1	154	3.06e-91	327.077	GO:0043247 telomere maintenance in response to DNA damage | GO:0010332 response to gamma radiation | GO:0007131 reciprocal meiotic recombination | GO:0048519 negative regulation of biological process | GO:0032504 multicellular organism reproduction | GO:0045132 meiotic chromosome segregation | GO:0009062 fatty acid catabolic process | GO:0006355 regulation of transcription, DNAdependent | GO:0042…	GO:0005634 nucleus | GO:0005667 transcription factor complex	GO:0043565 sequencespecific DNA binding | GO:0003700 sequencespecific DNA binding transcription factor activity		pfam03791 KNOX2 | pfam05920 Homeobox_KN	GO & Domain
c67788_g3_i2	1499	gi|984046|emb|CAA57122.1| ATK1	310	7.17e-175	605.252	GO:0043247 telomere maintenance in response to DNA damage | GO:0010332 response to gamma radiation | GO:0007131 reciprocal meiotic recombination | GO:0048519 negative regulation of biological process | GO:0032504 multicellular organism reproduction | GO:0045132 meiotic chromosome segregation | GO:0009062 fatty acid catabolic process | GO:0006355 regulation of transcription, DNAdependent | GO:0042…	GO:0005634 nucleus | GO:0005667 transcription factor complex	GO:0043565 sequencespecific DNA binding | GO:0003700 sequencespecific DNA binding transcription factor activity		pfam03791 KNOX2 | pfam03790 KNOX1 | pfam05920 Homeobox_KN | pfam00046 Homeobox	GO & Domain
c18653_g1_i1	1158	gi|9838417|ref|NP_064030.1| orf129c gene product (mitochondrion)	34	8.73e-11	76.9871		GO:0005739 mitochondrion				GO only
c69369_g1_i2	949	gi|9828633|gb|AAG00256.1|AC002130_21 F1N21.7	141	2.92e-82	297.209	GO:0019252 starch biosynthetic process | GO:0010207 photosystem II assembly | GO:0000023 maltose metabolic process | GO:0009294 DNA mediated transformation | GO:0006487 protein Nlinked glycosylation | GO:0009965 leaf morphogenesis | GO:0030154 cell differentiation | GO:0046686 response to cadmium ion | GO:0055085 transmembrane transport | GO:0006813 potassium ion transport	GO:0009941 chloroplast envelope | GO:0000502 proteasome complex | GO:0009535 chloroplast thylakoid membrane | GO:0005634 nucleus | GO:0005739 mitochondrion | GO:0008076 voltagegated potassium channel complex	GO:0030551 cyclic nucleotide binding | GO:0005516 calmodulin binding | GO:0005249 voltagegated potassium channel activity		pfam05348 UMP1	GO & Domain
c71231_g2_i9	3116	gi|9802795|gb|AAF99864.1|AC015448_14 Putative protein kinase	681	0	1214.2	GO:0002679 respiratory burst involved in defense response | GO:0010200 response to chitin | GO:0050832 defense response to fungus | GO:0015824 proline transport | GO:0007169 transmembrane receptor protein tyrosine kinase signaling pathway | GO:0006468 protein phosphorylation | GO:0006569 tryptophan catabolic process | GO:0009684 indoleacetic acid biosynthetic process | GO:0006857 oligopeptide tra…	GO:0005886 plasma membrane	GO:0004674 protein serine/threonine kinase activity | GO:0005524 ATP binding	2.7.11.1	pfam00069 Pkinase | pfam07714 Pkinase_Tyr | pfam14111 DUF4283 | pfam14392 zfCCHC_4 | pfam13855 LRR_8	GO & Enzyme & Domain
c64987_g1_i1	445	gi|9802791|gb|AAF99860.1|AC015448_10 Putative protein kinase	148	1.05e-90	325.294	GO:0010363 regulation of planttype hypersensitive response | GO:0002679 respiratory burst involved in defense response | GO:0010200 response to chitin | GO:0006612 protein targeting to membrane | GO:0050832 defense response to fungus | GO:0042742 defense response to bacterium | GO:0043069 negative regulation of programmed cell death | GO:0015824 proline transport | GO:0007169 transmembrane recept…	GO:0005576 extracellular region | GO:0005886 plasma membrane	GO:0004674 protein serine/threonine kinase activity | GO:0005524 ATP binding	2.7.11.1	pfam07714 Pkinase_Tyr | pfam00069 Pkinase	GO & Enzyme & Domain
c46926_g1_i1	369	gi|9802752|gb|AAF99821.1|AC027134_3 Hypothetical protein	109	3.8e-43	175.953	GO:0009862 systemic acquired resistance, salicylic acid mediated signaling pathway | GO:0031348 negative regulation of defense response | GO:0042742 defense response to bacterium | GO:0045088 regulation of innate immune response | GO:0010310 regulation of hydrogen peroxide metabolic process | GO:0050832 defense response to fungus | GO:0009697 salicylic acid biosynthetic process | GO:0000165 MAPKK…	GO:0009507 chloroplast | GO:0016020 membrane			pfam06880 DUF1262	GO & Domain
c52439_g1_i1	4856	gi|9802583|gb|AAF99785.1|AC012463_2 T2E6.4	249	3.15e-80	292.751	GO:0006278 RNAdependent DNA replication | GO:0015074 DNA integration | GO:0051252 regulation of RNA metabolic process	GO:0009536 plastid	GO:0004523 ribonuclease H activity | GO:0004527 exonuclease activity | GO:0003964 RNAdirected DNA polymerase activity | GO:0003723 RNA binding		pfam13966 zfRVT | pfam00078 RVT_1 | pfam14111 DUF4283 | pfam14392 zfCCHC_4 | pfam03372 Exo_endo_phos	GO & Domain
c65329_g2_i3	3251	gi|9802583|gb|AAF99785.1|AC012463_2 T2E6.4	289	2.78e-67	253.967	GO:0006278 RNAdependent DNA replication		GO:0004519 endonuclease activity | GO:0003964 RNAdirected DNA polymerase activity | GO:0003723 RNA binding		pfam13966 zfRVT | pfam00078 RVT_1	GO & Domain
c44369_g1_i1	576	gi|9802583|gb|AAF99785.1|AC012463_2 T2E6.4	50	3.49e-07	64.0591
c52094_g1_i3	3634	gi|9802561|gb|AAF99763.1|AC003981_13 F22O13.21	508	2.65e-181	626.65			GO:0008270 zinc ion binding | GO:0003676 nucleic acid binding		pfam10551 MULE | pfam03108 DBD_Tnp_Mut | pfam04434 SWIM	GO & Domain
c72811_g1_i14	522	gi|9802555|gb|AAF99757.1|AC003981_7 F22O13.10	104	2.03e-34	150.989	GO:0010413 glucuronoxylan metabolic process | GO:0016926 protein desumoylation | GO:0010228 vegetative to reproductive phase transition of meristem | GO:0043687 posttranslational protein modification | GO:0006486 protein glycosylation | GO:0045492 xylan biosynthetic process | GO:0009630 gravitropism | GO:0045893 positive regulation of transcription, DNAdependent | GO:0050665 hydrogen peroxide bio…	GO:0005634 nucleus | GO:0005667 transcription factor complex	GO:0003677 DNA binding | GO:0003700 sequencespecific DNA binding transcription factor activity			GO only
c72811_g1_i19	504	gi|9802555|gb|AAF99757.1|AC003981_7 F22O13.10	104	1.88e-34	150.989	GO:0010413 glucuronoxylan metabolic process | GO:0016926 protein desumoylation | GO:0010228 vegetative to reproductive phase transition of meristem | GO:0043687 posttranslational protein modification | GO:0006486 protein glycosylation | GO:0045492 xylan biosynthetic process | GO:0009630 gravitropism | GO:0045893 positive regulation of transcription, DNAdependent | GO:0050665 hydrogen peroxide bio…	GO:0005634 nucleus | GO:0005667 transcription factor complex	GO:0003677 DNA binding | GO:0003700 sequencespecific DNA binding transcription factor activity			GO only
c58691_g1_i5	451	gi|9802555|gb|AAF99757.1|AC003981_7 F22O13.10	32	8.43e-10	72.0834
c53434_g1_i1	219	gi|9802545|gb|AAF99747.1|AC004557_26 F17L21.16	64	3.39e-20	102.397	GO:0010413 glucuronoxylan metabolic process | GO:0009860 pollen tube growth | GO:0045492 xylan biosynthetic process	GO:0005886 plasma membrane				GO only
c51052_g1_i1	263	gi|9802542|gb|AAF99744.1|AC004557_23 F17L21.22	87	2.14e-21	107.301
c2028_g2_i1	835	gi|9802538|gb|AAF99740.1|AC004557_19 F17L21.29	148	2.38e-46	188.881
c50045_g1_i2	1800	gi|9802525|gb|AAF99727.1|AC004557_6 F17L21.7	489	1.5e-177	614.167	GO:0015074 DNA integration | GO:0055114 oxidationreduction process		GO:0050660 flavin adenine dinucleotide binding | GO:0003676 nucleic acid binding | GO:0016614 oxidoreductase activity, acting on CHOH group of donors | GO:0008270 zinc ion binding		pfam14223 UBN2 | pfam14227 UBN2_2 | pfam14244 UBN2_3 | pfam13976 gag_preintegrs	GO & Domain
c70544_g1_i1	455	gi|9795609|gb|AAF98427.1|AC021044_6 Unknown protein	147	3.8e-73	266.895	GO:0010200 response to chitin	GO:0005634 nucleus	GO:0003677 DNA binding		pfam05678 VQ	GO & Domain
c69363_g1_i1	732	gi|9795601|gb|AAF98419.1|AC026238_11 Hypothetical protein	147	8.18e-44	180.857	GO:0007018 microtubulebased movement	GO:0005871 kinesin complex | GO:0005874 microtubule | GO:0045298 tubulin complex	GO:0008017 microtubule binding | GO:0005524 ATP binding | GO:0003777 microtubule motor activity			GO only
c67935_g1_i2	2556	gi|9795600|gb|AAF98418.1|AC026238_10 Hypothetical protein	700	0	1416.59	GO:0006950 response to stress | GO:0009791 postembryonic development	GO:0005829 cytosol | GO:0005634 nucleus	GO:0046983 protein dimerization activity | GO:0003677 DNA binding		pfam05699 Dimer_Tnp_hAT | pfam14372 DUF4413 | pfam02892 zfBED	GO & Domain
c67935_g1_i3	2658	gi|9795600|gb|AAF98418.1|AC026238_10 Hypothetical protein	677	0	1415.7	GO:0006950 response to stress | GO:0009791 postembryonic development	GO:0005829 cytosol | GO:0005634 nucleus	GO:0046983 protein dimerization activity | GO:0003677 DNA binding		pfam05699 Dimer_Tnp_hAT | pfam14372 DUF4413 | pfam02892 zfBED	GO & Domain
c67935_g1_i1	2601	gi|9795600|gb|AAF98418.1|AC026238_10 Hypothetical protein	677	0	1425.96	GO:0006950 response to stress		GO:0046983 protein dimerization activity | GO:0003677 DNA binding		pfam05699 Dimer_Tnp_hAT | pfam14372 DUF4413 | pfam02892 zfBED	GO & Domain
c67935_g1_i4	2686	gi|9795600|gb|AAF98418.1|AC026238_10 Hypothetical protein	677	0	1425.96	GO:0006950 response to stress		GO:0046983 protein dimerization activity | GO:0003677 DNA binding		pfam05699 Dimer_Tnp_hAT | pfam14372 DUF4413 | pfam02892 zfBED	GO & Domain
c70492_g1_i1	204	gi|9795588|gb|AAF98406.1|AC024609_7 Hypothetical protein	67	2.31e-34	143.856	GO:0009611 response to wounding | GO:0009620 response to fungus | GO:0009867 jasmonic acid mediated signaling pathway | GO:0009414 response to water deprivation | GO:0010363 regulation of planttype hypersensitive response | GO:0006612 protein targeting to membrane | GO:0042538 hyperosmotic salinity response | GO:0009695 jasmonic acid biosynthetic process | GO:0032259 methylation | GO:0009738 absc…	GO:0005737 cytoplasm | GO:0005634 nucleus	GO:0030795 jasmonate Omethyltransferase activity			GO only
c66633_g1_i5	923	gi|976174|gb|AAB48346.1| reverse transcriptase, partial	165	1.76e-48	195.568	GO:0006278 RNAdependent DNA replication | GO:0051252 regulation of RNA metabolic process		GO:0004523 ribonuclease H activity | GO:0003964 RNAdirected DNA polymerase activity | GO:0003723 RNA binding			GO only
c68179_g2_i6	1279	gi|9759620|dbj|BAB11562.1| unnamed protein product	162	5.82e-89	319.498	GO:0009753 response to jasmonic acid stimulus | GO:0055114 oxidationreduction process | GO:0042823 pyridoxal phosphate biosynthetic process | GO:0009693 ethylene biosynthetic process | GO:0009620 response to fungus | GO:0008615 pyridoxine biosynthetic process | GO:0009611 response to wounding | GO:0009695 jasmonic acid biosynthetic process | GO:0015824 proline transport | GO:0032526 response to r…	GO:0005777 peroxisome | GO:0005634 nucleus	GO:0004733 pyridoxaminephosphate oxidase activity | GO:0016787 hydrolase activity | GO:0010181 FMN binding		pfam03959 FSH1	GO & Domain
c72039_g1_i2	1703	gi|9759604|dbj|BAB11392.1| unnamed protein product	310	8.28e-150	521.888	GO:0009908 flower development | GO:0009630 gravitropism | GO:0009615 response to virus | GO:0000394 RNA splicing, via endonucleolytic cleavage and ligation | GO:0050792 regulation of viral reproduction | GO:0006366 transcription from RNA polymerase II promoter | GO:0006355 regulation of transcription, DNAdependent | GO:0000079 regulation of cyclindependent protein kinase activity | GO:0008284 pos…	GO:0005634 nucleus	GO:0019901 protein kinase binding | GO:0004693 cyclindependent protein kinase activity			GO only
c72039_g1_i3	1658	gi|9759604|dbj|BAB11392.1| unnamed protein product	293	9.78e-136	475.08	GO:0009908 flower development | GO:0009630 gravitropism | GO:0009615 response to virus | GO:0000394 RNA splicing, via endonucleolytic cleavage and ligation | GO:0050792 regulation of viral reproduction | GO:0006366 transcription from RNA polymerase II promoter | GO:0006355 regulation of transcription, DNAdependent | GO:0000079 regulation of cyclindependent protein kinase activity | GO:0008284 pos…	GO:0005634 nucleus	GO:0019901 protein kinase binding | GO:0004693 cyclindependent protein kinase activity			GO only
c72039_g1_i4	672	gi|9759604|dbj|BAB11392.1| unnamed protein product	222	1.43e-103	368.09	GO:0009908 flower development | GO:0009630 gravitropism | GO:0009615 response to virus | GO:0000394 RNA splicing, via endonucleolytic cleavage and ligation | GO:0050792 regulation of viral reproduction | GO:0006366 transcription from RNA polymerase II promoter | GO:0006355 regulation of transcription, DNAdependent | GO:0000079 regulation of cyclindependent protein kinase activity | GO:0008284 pos…	GO:0005634 nucleus	GO:0019901 protein kinase binding | GO:0004693 cyclindependent protein kinase activity			GO only
c72039_g1_i5	1523	gi|9759604|dbj|BAB11392.1| unnamed protein product	296	1.4e-144	504.502	GO:0009908 flower development | GO:0009630 gravitropism | GO:0009615 response to virus | GO:0000394 RNA splicing, via endonucleolytic cleavage and ligation | GO:0050792 regulation of viral reproduction | GO:0006366 transcription from RNA polymerase II promoter | GO:0006355 regulation of transcription, DNAdependent | GO:0000079 regulation of cyclindependent protein kinase activity | GO:0008284 pos…	GO:0005634 nucleus	GO:0019901 protein kinase binding | GO:0004693 cyclindependent protein kinase activity			GO only
c72039_g1_i7	725	gi|9759604|dbj|BAB11392.1| unnamed protein product	239	1.77e-111	394.392	GO:0009908 flower development | GO:0009630 gravitropism | GO:0009615 response to virus | GO:0000394 RNA splicing, via endonucleolytic cleavage and ligation | GO:0050792 regulation of viral reproduction | GO:0006366 transcription from RNA polymerase II promoter | GO:0006355 regulation of transcription, DNAdependent | GO:0000079 regulation of cyclindependent protein kinase activity | GO:0008284 pos…	GO:0005634 nucleus	GO:0019901 protein kinase binding | GO:0004693 cyclindependent protein kinase activity			GO only
c72039_g1_i8	770	gi|9759604|dbj|BAB11392.1| unnamed protein product	256	1.05e-129	455.019	GO:0009908 flower development | GO:0009630 gravitropism | GO:0009615 response to virus | GO:0000394 RNA splicing, via endonucleolytic cleavage and ligation | GO:0050792 regulation of viral reproduction | GO:0006366 transcription from RNA polymerase II promoter | GO:0006355 regulation of transcription, DNAdependent | GO:0000079 regulation of cyclindependent protein kinase activity | GO:0008284 pos…	GO:0005634 nucleus	GO:0019901 protein kinase binding | GO:0004693 cyclindependent protein kinase activity			GO only
c67903_g3_i11	384	gi|9759604|dbj|BAB11392.1| unnamed protein product	76	1.24e-43	177.736	GO:0009630 gravitropism | GO:0009908 flower development | GO:0009615 response to virus | GO:0000394 RNA splicing, via endonucleolytic cleavage and ligation | GO:0050792 regulation of viral reproduction | GO:0006366 transcription from RNA polymerase II promoter | GO:0006355 regulation of transcription, DNAdependent | GO:0000079 regulation of cyclindependent protein kinase activity | GO:0010090 tri…	GO:0005634 nucleus	GO:0019901 protein kinase binding | GO:0004693 cyclindependent protein kinase activity | GO:0003964 RNAdirected DNA polymerase activity | GO:0003723 RNA binding			GO only
c67903_g3_i6	274	gi|9759604|dbj|BAB11392.1| unnamed protein product	46	6.76e-23	112.205	GO:0009630 gravitropism | GO:0009908 flower development | GO:0009615 response to virus | GO:0000394 RNA splicing, via endonucleolytic cleavage and ligation | GO:0050792 regulation of viral reproduction | GO:0006366 transcription from RNA polymerase II promoter | GO:0006355 regulation of transcription, DNAdependent | GO:0000079 regulation of cyclindependent protein kinase activity | GO:0010090 tri…	GO:0005634 nucleus	GO:0019901 protein kinase binding | GO:0004693 cyclindependent protein kinase activity | GO:0003964 RNAdirected DNA polymerase activity | GO:0003723 RNA binding			GO only
c30669_g1_i1	285	gi|9759599|dbj|BAB11387.1| DNAdirected RNA polymerase subunit	51	2.77e-17	94.8188	GO:0006351 transcription, DNAdependent | GO:0009560 embryo sac egg cell differentiation | GO:0006144 purine base metabolic process | GO:0006206 pyrimidine base metabolic process	GO:0005730 nucleolus	GO:0003899 DNAdirected RNA polymerase activity | GO:0003677 DNA binding | GO:0032549 ribonucleoside binding			GO only
c69029_g1_i1	286	gi|9759565|dbj|BAB11167.1| 40S ribosomal protein S4	95	7.04e-60	222.761	GO:0001510 RNA methylation | GO:0006412 translation | GO:0009220 pyrimidine ribonucleotide biosynthetic process | GO:0042254 ribosome biogenesis	GO:0005739 mitochondrion | GO:0005730 nucleolus | GO:0022627 cytosolic small ribosomal subunit | GO:0005774 vacuolar membrane | GO:0009507 chloroplast | GO:0005794 Golgi apparatus | GO:0005886 plasma membrane	GO:0019843 rRNA binding | GO:0003735 structural constituent of ribosome | GO:0005515 protein binding		pfam08071 RS4NT | pfam01479 S4	GO & Domain
c67889_g1_i1	1607	gi|9759559|dbj|BAB11161.1| nucleoid DNAbindinglike protein	407	2.08e-253	866.486	GO:0019344 cysteine biosynthetic process | GO:0006508 proteolysis	GO:0009505 planttype cell wall | GO:0016023 cytoplasmic membranebounded vesicle | GO:0009507 chloroplast | GO:0048046 apoplast	GO:0004190 aspartictype endopeptidase activity		pfam00026 Asp	GO & Domain
c137408_g1_i1	323	gi|9759557|dbj|BAB11159.1| steroid sulfotransferaselike protein	30	8.66e-09	68.0712
c59846_g1_i2	270	gi|9759529|dbj|BAB10995.1| unnamed protein product	88	6.15e-39	160.35	GO:0008284 positive regulation of cell proliferation | GO:0006397 mRNA processing | GO:0009630 gravitropism		GO:0003723 RNA binding			GO only
c68075_g1_i4	1209	gi|9759529|dbj|BAB10995.1| unnamed protein product	53	9.33e-08	67.1797	GO:0008284 positive regulation of cell proliferation | GO:0006397 mRNA processing | GO:0009630 gravitropism		GO:0003723 RNA binding			GO only
c68075_g1_i5	1034	gi|9759529|dbj|BAB10995.1| unnamed protein product	53	7.81e-08	67.1797	GO:0008284 positive regulation of cell proliferation | GO:0006397 mRNA processing | GO:0009630 gravitropism		GO:0003723 RNA binding			GO only
c68075_g1_i8	1075	gi|9759529|dbj|BAB10995.1| unnamed protein product	53	8.17e-08	67.1797	GO:0008284 positive regulation of cell proliferation | GO:0006397 mRNA processing | GO:0009630 gravitropism		GO:0003723 RNA binding			GO only
c55479_g1_i3	2256	gi|9759493|dbj|BAB10743.1| retroelement pol polyproteinlike	230	3.06e-91	327.077	GO:0055114 oxidationreduction process | GO:0015074 DNA integration		GO:0003676 nucleic acid binding | GO:0016491 oxidoreductase activity | GO:0008270 zinc ion binding		pfam14244 UBN2_3 | pfam00665 rve | pfam13976 gag_preintegrs | pfam12796 Ank_2 | pfam13637 Ank_4 | pfam00023 Ank | pfam13857 Ank_5	GO & Domain
c55479_g1_i6	2352	gi|9759493|dbj|BAB10743.1| retroelement pol polyproteinlike	230	3.06e-91	327.077	GO:0055114 oxidationreduction process | GO:0015074 DNA integration		GO:0003676 nucleic acid binding | GO:0016491 oxidoreductase activity | GO:0008270 zinc ion binding		pfam14244 UBN2_3 | pfam00665 rve | pfam13976 gag_preintegrs | pfam12796 Ank_2 | pfam13637 Ank_4 | pfam00023 Ank | pfam13857 Ank_5	GO & Domain
c55479_g1_i2	2267	gi|9759493|dbj|BAB10743.1| retroelement pol polyproteinlike	230	3.06e-91	327.077	GO:0055114 oxidationreduction process | GO:0015074 DNA integration		GO:0003676 nucleic acid binding | GO:0016491 oxidoreductase activity | GO:0008270 zinc ion binding		pfam14244 UBN2_3 | pfam00665 rve | pfam13976 gag_preintegrs | pfam12796 Ank_2 | pfam00023 Ank | pfam13637 Ank_4 | pfam13857 Ank_5	GO & Domain
c55479_g1_i5	2252	gi|9759493|dbj|BAB10743.1| retroelement pol polyproteinlike	247	4.81e-92	329.752	GO:0055114 oxidationreduction process | GO:0015074 DNA integration		GO:0003676 nucleic acid binding | GO:0016491 oxidoreductase activity | GO:0008270 zinc ion binding		pfam14244 UBN2_3 | pfam00665 rve | pfam13976 gag_preintegrs | pfam12796 Ank_2 | pfam00023 Ank | pfam13637 Ank_4 | pfam13857 Ank_5	GO & Domain
c44641_g2_i2	409	gi|9759489|dbj|BAB10494.1| unnamed protein product	52	0.0029	50.6853
c73140_g2_i3	1738	gi|9759426|dbj|BAB09913.1| WD40 repeat proteinlike	457	1.07e-270	923.993	GO:0009630 gravitropism	GO:0080008 CUL4 RING ubiquitin ligase complex | GO:0005634 nucleus	GO:0000166 nucleotide binding		pfam00439 Bromodomain	GO & Domain
c73140_g1_i3	676	gi|9759426|dbj|BAB09913.1| WD40 repeat proteinlike	196	2.47e-122	430.501	GO:0009630 gravitropism	GO:0080008 CUL4 RING ubiquitin ligase complex | GO:0005634 nucleus	GO:0000166 nucleotide binding		pfam00400 WD40	GO & Domain
c137795_g1_i1	351	gi|9759363|dbj|BAB09822.1| acetylCoA synthetaselike protein	22	0.00837	48.9021
c69174_g1_i1	2166	gi|9759359|dbj|BAB10014.1| GTPbinding protein LepA homolog	658	0	1388.96	GO:0006098 pentosephosphate shunt | GO:0010218 response to far red light | GO:0010114 response to red light | GO:0009902 chloroplast relocation | GO:0015979 photosynthesis | GO:0006184 GTP catabolic process | GO:0045727 positive regulation of translation | GO:0015995 chlorophyll biosynthetic process | GO:0019288 isopentenyl diphosphate biosynthetic process, mevalonateindependent pathway | GO:0009…	GO:0005743 mitochondrial inner membrane | GO:0009507 chloroplast | GO:0005886 plasma membrane | GO:0005840 ribosome	GO:0003746 translation elongation factor activity | GO:0005525 GTP binding | GO:0043022 ribosome binding | GO:0003924 GTPase activity		pfam00009 GTP_EFTU | pfam06421 LepA_C | pfam00679 EFG_C | pfam03144 GTP_EFTU_D2 | pfam00071 Ras | pfam01656 CbiA | pfam01926 MMR_HSR1	GO & Domain
c69174_g1_i2	2152	gi|9759359|dbj|BAB10014.1| GTPbinding protein LepA homolog	658	0	1389.4	GO:0006098 pentosephosphate shunt | GO:0010218 response to far red light | GO:0010114 response to red light | GO:0009902 chloroplast relocation | GO:0015979 photosynthesis | GO:0006184 GTP catabolic process | GO:0045727 positive regulation of translation | GO:0015995 chlorophyll biosynthetic process | GO:0019288 isopentenyl diphosphate biosynthetic process, mevalonateindependent pathway | GO:0009…	GO:0005743 mitochondrial inner membrane | GO:0009507 chloroplast | GO:0005886 plasma membrane | GO:0005840 ribosome	GO:0003746 translation elongation factor activity | GO:0005525 GTP binding | GO:0043022 ribosome binding | GO:0003924 GTPase activity		pfam00009 GTP_EFTU | pfam06421 LepA_C | pfam00679 EFG_C | pfam03144 GTP_EFTU_D2 | pfam00071 Ras | pfam01656 CbiA | pfam01926 MMR_HSR1	GO & Domain
c15410_g1_i1	831	gi|9759337|dbj|BAB09846.1| arsenite translocating ATPaselike protein	53	2e-13	85.0114	GO:0071722 detoxification of arseniccontaining substance | GO:0006200 ATP catabolic process | GO:0006812 cation transport | GO:0015700 arsenite transport	GO:0016020 membrane | GO:0009570 chloroplast stroma | GO:0005739 mitochondrion	GO:0015446 arsenitetransmembrane transporting ATPase activity | GO:0005524 ATP binding			GO only
c15410_g1_i2	939	gi|9759337|dbj|BAB09846.1| arsenite translocating ATPaselike protein	53	2.33e-13	85.0114	GO:0071722 detoxification of arseniccontaining substance | GO:0006200 ATP catabolic process | GO:0006812 cation transport | GO:0015700 arsenite transport	GO:0016020 membrane | GO:0009570 chloroplast stroma | GO:0005739 mitochondrion	GO:0015446 arsenitetransmembrane transporting ATPase activity | GO:0005524 ATP binding			GO only
c68707_g2_i9	1685	gi|9759337|dbj|BAB09846.1| arsenite translocating ATPaselike protein	103	5.04e-43	179.965	GO:0071722 detoxification of arseniccontaining substance | GO:0006200 ATP catabolic process | GO:0006812 cation transport | GO:0015700 arsenite transport	GO:0016020 membrane | GO:0005739 mitochondrion	GO:0015446 arsenitetransmembrane transporting ATPase activity | GO:0005524 ATP binding			GO only
c72768_g2_i3	2941	gi|9759334|dbj|BAB09843.1| unnamed protein product	807	0	1848.57	GO:0009058 biosynthetic process		GO:0016757 transferase activity, transferring glycosyl groups		pfam13641 Glyco_tranf_2_3 | pfam00535 Glycos_transf_2	GO & Domain
c49771_g1_i1	243	gi|9759320|dbj|BAB09687.1| unnamed protein product	81	4.2e-19	99.7225		GO:0009941 chloroplast envelope				GO only
c90228_g1_i1	213	gi|9759309|dbj|BAB09815.1| nonLTR retroelement reverse transcriptaselike	28	1.23e-06	60.047
c137481_g1_i1	229	gi|9759291|dbj|BAB09756.1| unnamed protein product	76	3.47e-31	135.832	GO:0034052 positive regulation of planttype hypersensitive response | GO:0016567 protein ubiquitination	GO:0005886 plasma membrane	GO:0008270 zinc ion binding | GO:0004842 ubiquitinprotein ligase activity | GO:0005515 protein binding			GO only
c32326_g1_i1	995	gi|9759266|dbj|BAB09587.1| diacylglycerol kinaselike protein	28	3.26e-06	61.8301
c19563_g1_i1	327	gi|9759242|dbj|BAB09766.1| unnamed protein product	51	9.49e-10	71.1918	GO:0048193 Golgi vesicle transport | GO:0030244 cellulose biosynthetic process					GO only
c71101_g1_i2	503	gi|9759231|dbj|BAB09643.1| unnamed protein product	58	3.92e-24	118.446			GO:0008270 zinc ion binding			GO only
c71193_g3_i2	215	gi|9759231|dbj|BAB09643.1| unnamed protein product	44	2.29e-05	56.0348
c73154_g2_i2	2218	gi|9759216|dbj|BAB09628.1| subtilisinlike serine protease	700	0	1260.12	GO:0016132 brassinosteroid biosynthetic process | GO:0015706 nitrate transport | GO:0010106 cellular response to iron ion starvation | GO:0048441 petal development | GO:0006508 proteolysis | GO:0043086 negative regulation of catalytic activity | GO:0006826 iron ion transport | GO:0048443 stamen development | GO:0010167 response to nitrate	GO:0005618 cell wall | GO:0005737 cytoplasm | GO:0005634 nucleus | GO:0048046 apoplast	GO:0042802 identical protein binding | GO:0004252 serinetype endopeptidase activity		pfam00082 Peptidase_S8 | pfam05922 Inhibitor_I9	GO & Domain
c18028_g1_i1	241	gi|9759186|dbj|BAB09801.1| unnamed protein product	80	5.93e-47	181.748	GO:0010025 wax biosynthetic process | GO:0015706 nitrate transport | GO:0045017 glycerolipid biosynthetic process | GO:0048481 ovule development | GO:0010167 response to nitrate | GO:0010583 response to cyclopentenone | GO:0010260 organ senescence | GO:0009407 toxin catabolic process | GO:0006865 amino acid transport | GO:0042967 acylcarrierprotein biosynthetic process	GO:0009536 plastid | GO:0005783 endoplasmic reticulum | GO:0005634 nucleus	GO:0004144 diacylglycerol Oacyltransferase activity | GO:0047196 longchainalcohol Ofattyacyltransferase activity			GO only
c62409_g1_i1	1640	gi|9759169|dbj|BAB09784.1| unnamed protein product	349	1.03e-131	461.706	GO:0016558 protein import into peroxisome matrix | GO:0006635 fatty acid betaoxidation	GO:0005634 nucleus				GO only
c62409_g1_i2	1647	gi|9759169|dbj|BAB09784.1| unnamed protein product	348	4.8e-131	459.477	GO:0016558 protein import into peroxisome matrix | GO:0006635 fatty acid betaoxidation	GO:0005634 nucleus				GO only
c20068_g1_i1	230	gi|9759134|dbj|BAB09619.1| mutatorlike transposaselike protein	76	1.68e-47	182.64			GO:0008270 zinc ion binding | GO:0003676 nucleic acid binding		pfam03108 DBD_Tnp_Mut	GO & Domain
c38980_g2_i1	249	gi|9759071|dbj|BAB09549.1| unnamed protein product	82	6.57e-42	167.929	GO:0009560 embryo sac egg cell differentiation | GO:0006312 mitotic recombination | GO:0009688 abscisic acid biosynthetic process | GO:0006260 DNA replication	GO:0005634 nucleus | GO:0042575 DNA polymerase complex	GO:0003676 nucleic acid binding | GO:0003887 DNAdirected DNA polymerase activity | GO:0016853 isomerase activity			GO only
c38980_g1_i1	577	gi|9759071|dbj|BAB09549.1| unnamed protein product	94	4.63e-31	140.735	GO:0009560 embryo sac egg cell differentiation | GO:0006312 mitotic recombination | GO:0009688 abscisic acid biosynthetic process	GO:0005634 nucleus	GO:0016779 nucleotidyltransferase activity | GO:0003676 nucleic acid binding			GO only
c71435_g1_i1	5723	gi|9759045|dbj|BAB09567.1| disease resistance proteinlike	1279	0	2387.09	GO:0006278 RNAdependent DNA replication | GO:0042742 defense response to bacterium | GO:0006508 proteolysis | GO:0007165 signal transduction | GO:0015074 DNA integration	GO:0005634 nucleus	GO:0017111 nucleosidetriphosphatase activity | GO:0003723 RNA binding | GO:0043531 ADP binding | GO:0003964 RNAdirected DNA polymerase activity | GO:0005524 ATP binding | GO:0004190 aspartictype endopeptidase activity		pfam01582 TIR | pfam00931 NBARC | pfam13676 TIR_2 | pfam00385 Chromo | pfam13855 LRR_8 | pfam12799 LRR_4 | pfam13401 AAA_22	GO & Domain
c71435_g1_i11	5660	gi|9759045|dbj|BAB09567.1| disease resistance proteinlike	1279	0	2410.71	GO:0006278 RNAdependent DNA replication | GO:0042742 defense response to bacterium | GO:0006508 proteolysis | GO:0007165 signal transduction | GO:0015074 DNA integration	GO:0005634 nucleus	GO:0017111 nucleosidetriphosphatase activity | GO:0003723 RNA binding | GO:0043531 ADP binding | GO:0003964 RNAdirected DNA polymerase activity | GO:0005524 ATP binding | GO:0004190 aspartictype endopeptidase activity		pfam01582 TIR | pfam00931 NBARC | pfam13676 TIR_2 | pfam00385 Chromo | pfam13855 LRR_8 | pfam12799 LRR_4 | pfam13401 AAA_22	GO & Domain
c71435_g1_i4	5656	gi|9759045|dbj|BAB09567.1| disease resistance proteinlike	1279	0	2405.36	GO:0006278 RNAdependent DNA replication | GO:0042742 defense response to bacterium | GO:0006508 proteolysis | GO:0007165 signal transduction | GO:0015074 DNA integration	GO:0005634 nucleus	GO:0017111 nucleosidetriphosphatase activity | GO:0003723 RNA binding | GO:0043531 ADP binding | GO:0003964 RNAdirected DNA polymerase activity | GO:0005524 ATP binding | GO:0004190 aspartictype endopeptidase activity		pfam01582 TIR | pfam00931 NBARC | pfam13676 TIR_2 | pfam00385 Chromo | pfam13855 LRR_8 | pfam12799 LRR_4 | pfam13401 AAA_22	GO & Domain
c62572_g1_i3	637	gi|9759043|dbj|BAB09565.1| unnamed protein product	72	2.1e-32	145.193	GO:0006400 tRNA modification	GO:0005634 nucleus	GO:0008176 tRNA (guanineN7)methyltransferase activity			GO only
c62572_g1_i5	430	gi|9759043|dbj|BAB09565.1| unnamed protein product	67	1.27e-30	138.506	GO:0006400 tRNA modification	GO:0005634 nucleus	GO:0008176 tRNA (guanineN7)methyltransferase activity			GO only
c68573_g3_i1	612	gi|9759036|dbj|BAB09363.1| unnamed protein product	39	2.9e-11	77.4329	GO:0006007 glucose catabolic process | GO:0016070 RNA metabolic process | GO:0006446 regulation of translational initiation	GO:0005829 cytosol | GO:0016020 membrane | GO:0005634 nucleus | GO:0005840 ribosome	GO:0003743 translation initiation factor activity			GO only
c61551_g1_i5	444	gi|9759036|dbj|BAB09363.1| unnamed protein product	28	0.00172	51.5769
c65702_g1_i5	1319	gi|9759036|dbj|BAB09363.1| unnamed protein product	33	0.0061	51.5769
c72513_g2_i1	1255	gi|9759026|dbj|BAB09395.1| unnamed protein product	145	2.48e-83	300.775	GO:0007568 aging | GO:0009737 response to abscisic acid stimulus | GO:0009845 seed germination | GO:0009651 response to salt stress | GO:0006479 protein methylation | GO:0046500 Sadenosylmethionine metabolic process	GO:0005737 cytoplasm | GO:0005634 nucleus	GO:0004719 proteinLisoaspartate (Daspartate) Omethyltransferase activity	2.1.1.77	pfam01135 PCMT | pfam12847 Methyltransf_18 | pfam13659 Methyltransf_26	GO & Enzyme & Domain
c70617_g4_i1	1807	gi|9759007|dbj|BAB09534.1| pectin methylesteraselike protein	509	0	1084.48	GO:0010075 regulation of meristem growth | GO:0042545 cell wall modification | GO:0043086 negative regulation of catalytic activity | GO:0045490 pectin catabolic process | GO:0005982 starch metabolic process | GO:0005985 sucrose metabolic process	GO:0009505 planttype cell wall | GO:0009507 chloroplast | GO:0005886 plasma membrane	GO:0045330 aspartyl esterase activity | GO:0030599 pectinesterase activity | GO:0004857 enzyme inhibitor activity	3.1.1.11	pfam01095 Pectinesterase | pfam04043 PMEI	GO & Enzyme & Domain
c70617_g4_i3	1520	gi|9759007|dbj|BAB09534.1| pectin methylesteraselike protein	440	2.76e-281	959.211	GO:0010075 regulation of meristem growth | GO:0042545 cell wall modification | GO:0043086 negative regulation of catalytic activity | GO:0045490 pectin catabolic process | GO:0005982 starch metabolic process | GO:0005985 sucrose metabolic process	GO:0009505 planttype cell wall | GO:0009507 chloroplast | GO:0005886 plasma membrane	GO:0045330 aspartyl esterase activity | GO:0030599 pectinesterase activity | GO:0004857 enzyme inhibitor activity	3.1.1.11	pfam01095 Pectinesterase | pfam04043 PMEI	GO & Enzyme & Domain
c70617_g4_i5	2329	gi|9759007|dbj|BAB09534.1| pectin methylesteraselike protein	568	0	1160.71	GO:0010075 regulation of meristem growth | GO:0042545 cell wall modification | GO:0043086 negative regulation of catalytic activity | GO:0045490 pectin catabolic process | GO:0005982 starch metabolic process | GO:0005985 sucrose metabolic process	GO:0009505 planttype cell wall | GO:0009507 chloroplast | GO:0005886 plasma membrane	GO:0045330 aspartyl esterase activity | GO:0030599 pectinesterase activity | GO:0004857 enzyme inhibitor activity	3.1.1.11	pfam01095 Pectinesterase | pfam04043 PMEI	GO & Enzyme & Domain
c70617_g4_i4	909	gi|9759007|dbj|BAB09534.1| pectin methylesteraselike protein	217	1.81e-135	474.188	GO:0010075 regulation of meristem growth | GO:0042545 cell wall modification | GO:0043086 negative regulation of catalytic activity | GO:0045490 pectin catabolic process | GO:0005982 starch metabolic process | GO:0005985 sucrose metabolic process	GO:0009505 planttype cell wall | GO:0009507 chloroplast | GO:0005886 plasma membrane	GO:0045330 aspartyl esterase activity | GO:0030599 pectinesterase activity | GO:0004857 enzyme inhibitor activity	3.1.1.11	pfam01095 Pectinesterase	GO & Enzyme & Domain
c70617_g4_i7	975	gi|9759007|dbj|BAB09534.1| pectin methylesteraselike protein	212	4.8e-131	459.477	GO:0010075 regulation of meristem growth | GO:0042545 cell wall modification | GO:0043086 negative regulation of catalytic activity | GO:0045490 pectin catabolic process | GO:0005982 starch metabolic process | GO:0005985 sucrose metabolic process	GO:0009505 planttype cell wall | GO:0009507 chloroplast | GO:0005886 plasma membrane	GO:0045330 aspartyl esterase activity | GO:0030599 pectinesterase activity | GO:0004857 enzyme inhibitor activity	3.1.1.11	pfam01095 Pectinesterase	GO & Enzyme & Domain
c70163_g3_i1	271	gi|9759007|dbj|BAB09534.1| pectin methylesteraselike protein	90	1.32e-48	187.989	GO:0010075 regulation of meristem growth | GO:0042545 cell wall modification | GO:0043086 negative regulation of catalytic activity | GO:0045490 pectin catabolic process | GO:0005982 starch metabolic process | GO:0005985 sucrose metabolic process	GO:0009505 planttype cell wall | GO:0009507 chloroplast | GO:0005886 plasma membrane	GO:0045330 aspartyl esterase activity | GO:0030599 pectinesterase activity | GO:0004857 enzyme inhibitor activity	3.1.1.11		GO & Enzyme
c70617_g4_i2	376	gi|9759007|dbj|BAB09534.1| pectin methylesteraselike protein	125	2.6e-79	287.401	GO:0010075 regulation of meristem growth | GO:0042545 cell wall modification | GO:0043086 negative regulation of catalytic activity | GO:0045490 pectin catabolic process | GO:0005982 starch metabolic process | GO:0005985 sucrose metabolic process	GO:0009505 planttype cell wall | GO:0009507 chloroplast | GO:0005886 plasma membrane	GO:0045330 aspartyl esterase activity | GO:0030599 pectinesterase activity | GO:0004857 enzyme inhibitor activity	3.1.1.11		GO & Enzyme
c70617_g4_i6	754	gi|9759007|dbj|BAB09534.1| pectin methylesteraselike protein	158	2.72e-101	360.511	GO:0010075 regulation of meristem growth | GO:0042545 cell wall modification | GO:0043086 negative regulation of catalytic activity | GO:0045490 pectin catabolic process | GO:0005982 starch metabolic process | GO:0005985 sucrose metabolic process	GO:0009505 planttype cell wall | GO:0009507 chloroplast | GO:0005886 plasma membrane	GO:0045330 aspartyl esterase activity | GO:0030599 pectinesterase activity | GO:0004857 enzyme inhibitor activity	3.1.1.11		GO & Enzyme
c44871_g1_i1	245	gi|9759007|dbj|BAB09534.1| pectin methylesteraselike protein	81	5.46e-48	184.869	GO:0010075 regulation of meristem growth | GO:0042545 cell wall modification | GO:0043086 negative regulation of catalytic activity | GO:0045490 pectin catabolic process | GO:0005982 starch metabolic process | GO:0005985 sucrose metabolic process	GO:0009505 planttype cell wall | GO:0009507 chloroplast | GO:0005886 plasma membrane	GO:0045330 aspartyl esterase activity | GO:0030599 pectinesterase activity | GO:0004857 enzyme inhibitor activity			GO only
c55862_g1_i1	578	gi|9759007|dbj|BAB09534.1| pectin methylesteraselike protein	108	3.92e-67	249.955	GO:0010075 regulation of meristem growth | GO:0042545 cell wall modification | GO:0043086 negative regulation of catalytic activity | GO:0045490 pectin catabolic process | GO:0005982 starch metabolic process | GO:0005985 sucrose metabolic process	GO:0009505 planttype cell wall | GO:0009507 chloroplast | GO:0005886 plasma membrane	GO:0045330 aspartyl esterase activity | GO:0030599 pectinesterase activity | GO:0004857 enzyme inhibitor activity			GO only
c55862_g1_i2	305	gi|9759007|dbj|BAB09534.1| pectin methylesteraselike protein	101	1.11e-60	225.436	GO:0010075 regulation of meristem growth | GO:0042545 cell wall modification | GO:0043086 negative regulation of catalytic activity | GO:0045490 pectin catabolic process | GO:0005982 starch metabolic process | GO:0005985 sucrose metabolic process	GO:0009505 planttype cell wall | GO:0009507 chloroplast | GO:0005886 plasma membrane	GO:0045330 aspartyl esterase activity | GO:0030599 pectinesterase activity | GO:0004857 enzyme inhibitor activity			GO only
c70617_g4_i8	211	gi|9759007|dbj|BAB09534.1| pectin methylesteraselike protein	70	2.38e-39	158.567	GO:0010054 trichoblast differentiation | GO:0010075 regulation of meristem growth | GO:0042545 cell wall modification | GO:0043086 negative regulation of catalytic activity | GO:0045490 pectin catabolic process | GO:0005982 starch metabolic process | GO:0005985 sucrose metabolic process	GO:0005739 mitochondrion | GO:0009505 planttype cell wall | GO:0009507 chloroplast | GO:0005886 plasma membrane	GO:0045330 aspartyl esterase activity | GO:0030599 pectinesterase activity | GO:0004857 enzyme inhibitor activity			GO only
c62881_g1_i1	917	gi|9758996|dbj|BAB09523.1| unnamed protein product	200	3.62e-103	366.752	GO:0010311 lateral root formation | GO:0055114 oxidationreduction process | GO:0006040 amino sugar metabolic process | GO:0006118 electron transport	GO:0005634 nucleus | GO:0005829 cytosol	GO:0004128 cytochromeb5 reductase activity | GO:0046872 metal ion binding | GO:0020037 heme binding		pfam00173 Cytb5	GO & Domain
c62881_g1_i2	1006	gi|9758996|dbj|BAB09523.1| unnamed protein product	216	2.14e-108	384.138	GO:0010311 lateral root formation | GO:0055114 oxidationreduction process | GO:0006040 amino sugar metabolic process | GO:0006118 electron transport	GO:0005634 nucleus | GO:0005829 cytosol	GO:0004128 cytochromeb5 reductase activity | GO:0046872 metal ion binding | GO:0020037 heme binding		pfam00173 Cytb5	GO & Domain
c62881_g1_i3	1027	gi|9758996|dbj|BAB09523.1| unnamed protein product	216	9.8e-110	388.596	GO:0010311 lateral root formation | GO:0055114 oxidationreduction process | GO:0006040 amino sugar metabolic process | GO:0006118 electron transport	GO:0005634 nucleus | GO:0005829 cytosol	GO:0004128 cytochromeb5 reductase activity | GO:0046872 metal ion binding | GO:0020037 heme binding		pfam00173 Cytb5	GO & Domain
c62881_g1_i4	916	gi|9758996|dbj|BAB09523.1| unnamed protein product	185	4.59e-96	343.125	GO:0010311 lateral root formation | GO:0055114 oxidationreduction process | GO:0006040 amino sugar metabolic process | GO:0006118 electron transport	GO:0005634 nucleus | GO:0005829 cytosol	GO:0004128 cytochromeb5 reductase activity | GO:0046872 metal ion binding | GO:0020037 heme binding		pfam00173 Cytb5	GO & Domain
c62881_g1_i5	832	gi|9758996|dbj|BAB09523.1| unnamed protein product	181	1.16e-82	298.546	GO:0010311 lateral root formation | GO:0055114 oxidationreduction process | GO:0006040 amino sugar metabolic process | GO:0006118 electron transport	GO:0005634 nucleus | GO:0005829 cytosol	GO:0004128 cytochromeb5 reductase activity | GO:0046872 metal ion binding | GO:0020037 heme binding		pfam00173 Cytb5	GO & Domain
c62881_g1_i6	982	gi|9758996|dbj|BAB09523.1| unnamed protein product	217	1e-107	381.909	GO:0010311 lateral root formation | GO:0055114 oxidationreduction process | GO:0006040 amino sugar metabolic process | GO:0006118 electron transport	GO:0005634 nucleus | GO:0005829 cytosol	GO:0004128 cytochromeb5 reductase activity | GO:0046872 metal ion binding | GO:0020037 heme binding		pfam00173 Cytb5	GO & Domain
c62881_g1_i7	880	gi|9758996|dbj|BAB09523.1| unnamed protein product	180	3.37e-83	300.329	GO:0010311 lateral root formation | GO:0055114 oxidationreduction process | GO:0006040 amino sugar metabolic process | GO:0006118 electron transport	GO:0005634 nucleus | GO:0005829 cytosol	GO:0004128 cytochromeb5 reductase activity | GO:0046872 metal ion binding | GO:0020037 heme binding		pfam00173 Cytb5	GO & Domain
c134078_g1_i1	432	gi|9758954|dbj|BAB09341.1| ankyrinrepeatcontaining proteinlike	98	1.96e-41	171.941		GO:0005794 Golgi apparatus			pfam12796 Ank_2 | pfam13637 Ank_4 | pfam00023 Ank	GO & Domain
c66882_g2_i1	1358	gi|9758944|dbj|BAB09331.1| unnamed protein product	285	1.1e-177	614.613	GO:0048573 photoperiodism, flowering	GO:0005834 heterotrimeric Gprotein complex | GO:0080008 CUL4 RING ubiquitin ligase complex			pfam00400 WD40	GO & Domain
c66882_g2_i2	1529	gi|9758944|dbj|BAB09331.1| unnamed protein product	285	8.27e-176	608.372	GO:0048573 photoperiodism, flowering	GO:0005834 heterotrimeric Gprotein complex | GO:0080008 CUL4 RING ubiquitin ligase complex			pfam00400 WD40	GO & Domain
c55044_g1_i1	785	gi|9758940|dbj|BAB09321.1| magnesium chelatase subunit of protochlorophyllide reductase	210	5.28e-110	389.488	GO:0010103 stomatal complex morphogenesis | GO:0019684 photosynthesis, light reaction | GO:0016117 carotenoid biosynthetic process | GO:0006655 phosphatidylglycerol biosynthetic process | GO:0006636 unsaturated fatty acid biosynthetic process | GO:0015995 chlorophyll biosynthetic process | GO:0019288 isopentenyl diphosphate biosynthetic process, mevalonateindependent pathway | GO:0019761 glucosin…	GO:0010007 magnesium chelatase complex | GO:0005618 cell wall | GO:0009570 chloroplast stroma	GO:0016851 magnesium chelatase activity | GO:0016887 ATPase activity | GO:0005524 ATP binding			GO only
c69318_g2_i1	1153	gi|9758884|dbj|BAB09438.1| unnamed protein product	311	4.35e-191	659.192	GO:0006792 regulation of sulfur utilization | GO:0009658 chloroplast organization | GO:0010438 cellular response to sulfur starvation				pfam12895 Apc3 | pfam13424 TPR_12 | pfam13414 TPR_11 | pfam13374 TPR_10	GO & Domain
c69318_g2_i2	1231	gi|9758884|dbj|BAB09438.1| unnamed protein product	311	2.09e-188	650.277	GO:0006792 regulation of sulfur utilization | GO:0009658 chloroplast organization | GO:0010438 cellular response to sulfur starvation				pfam12895 Apc3 | pfam13424 TPR_12 | pfam13374 TPR_10 | pfam13414 TPR_11	GO & Domain
c54393_g1_i1	328	gi|9758884|dbj|BAB09438.1| unnamed protein product	46	5.56e-17	94.373	GO:0006792 regulation of sulfur utilization					GO only
c61608_g1_i1	1190	gi|9758862|dbj|BAB09444.1| unnamed protein product	238	1.24e-102	364.969
c68944_g4_i4	2427	gi|9758853|dbj|BAB09379.1| nonLTR retroelement reverse transcriptaselike protein	565	1.53e-162	564.239	GO:0006629 lipid metabolic process | GO:0006278 RNAdependent DNA replication		GO:0004519 endonuclease activity | GO:0003964 RNAdirected DNA polymerase activity | GO:0003723 RNA binding		pfam00078 RVT_1	GO & Domain
c67938_g3_i13	3370	gi|9758853|dbj|BAB09379.1| nonLTR retroelement reverse transcriptaselike protein	164	2.17e-42	179.074	GO:0006278 RNAdependent DNA replication		GO:0004519 endonuclease activity | GO:0003964 RNAdirected DNA polymerase activity | GO:0003723 RNA binding		pfam13966 zfRVT | pfam00078 RVT_1 | pfam03372 Exo_endo_phos	GO & Domain
c62142_g2_i1	3735	gi|9758853|dbj|BAB09379.1| nonLTR retroelement reverse transcriptaselike protein	733	0	1086.71	GO:0006278 RNAdependent DNA replication		GO:0004519 endonuclease activity | GO:0003964 RNAdirected DNA polymerase activity | GO:0003723 RNA binding		pfam00078 RVT_1 | pfam14111 DUF4283 | pfam14392 zfCCHC_4	GO & Domain
c62791_g1_i1	5575	gi|9758853|dbj|BAB09379.1| nonLTR retroelement reverse transcriptaselike protein	1220	0	1695.21	GO:0006278 RNAdependent DNA replication		GO:0004519 endonuclease activity | GO:0003964 RNAdirected DNA polymerase activity | GO:0003723 RNA binding		pfam00078 RVT_1 | pfam13966 zfRVT | pfam14111 DUF4283 | pfam14392 zfCCHC_4	GO & Domain
c62791_g1_i2	5483	gi|9758853|dbj|BAB09379.1| nonLTR retroelement reverse transcriptaselike protein	1220	0	1695.21	GO:0006278 RNAdependent DNA replication		GO:0004519 endonuclease activity | GO:0003964 RNAdirected DNA polymerase activity | GO:0003723 RNA binding		pfam00078 RVT_1 | pfam13966 zfRVT | pfam14111 DUF4283 | pfam14392 zfCCHC_4	GO & Domain
c63318_g1_i3	7618	gi|9758853|dbj|BAB09379.1| nonLTR retroelement reverse transcriptaselike protein	1216	0	1715.28	GO:0006278 RNAdependent DNA replication		GO:0004519 endonuclease activity | GO:0003964 RNAdirected DNA polymerase activity | GO:0003723 RNA binding		pfam00078 RVT_1 | pfam13966 zfRVT | pfam14111 DUF4283 | pfam08784 RPA_C | pfam13639 zfRING_2 | pfam12678 zfrbx1 | pfam01336 tRNA_anti | pfam13923 zfC3HC4_2 | pfam12861 zfApc11 | pfam00097 zfC3HC4 | pfam03372 Exo_endo_phos | pfam12906 RINGv	GO & Domain
c45720_g2_i1	1861	gi|9758853|dbj|BAB09379.1| nonLTR retroelement reverse transcriptaselike protein	531	1.72e-217	747.014	GO:0006278 RNAdependent DNA replication		GO:0004519 endonuclease activity | GO:0003964 RNAdirected DNA polymerase activity | GO:0003723 RNA binding			GO only
c60342_g1_i4	2033	gi|9758853|dbj|BAB09379.1| nonLTR retroelement reverse transcriptaselike protein	196	9.53e-30	138.952	GO:0006278 RNAdependent DNA replication		GO:0003964 RNAdirected DNA polymerase activity | GO:0003723 RNA binding		pfam14392 zfCCHC_4	GO & Domain
c124440_g1_i1	226	gi|9758853|dbj|BAB09379.1| nonLTR retroelement reverse transcriptaselike protein	74	2.59e-22	109.084	GO:0006278 RNAdependent DNA replication		GO:0003964 RNAdirected DNA polymerase activity			GO only
c57675_g1_i7	2644	gi|9758853|dbj|BAB09379.1| nonLTR retroelement reverse transcriptaselike protein	209	3.93e-25	124.687					pfam14392 zfCCHC_4 | pfam14111 DUF4283 | pfam03372 Exo_endo_phos	Domain only
c80182_g1_i1	219	gi|9758853|dbj|BAB09379.1| nonLTR retroelement reverse transcriptaselike protein	32	2.37e-05	56.0348
c150301_g1_i1	207	gi|9758841|dbj|BAB09513.1| unnamed protein product	67	3.47e-20	101.951
c70468_g2_i6	504	gi|9758832|dbj|BAB09504.1| receptorlike protein kinase	126	5.97e-57	219.195	GO:0006468 protein phosphorylation | GO:0009069 serine family amino acid metabolic process	GO:0016023 cytoplasmic membranebounded vesicle | GO:0005886 plasma membrane | GO:0016021 integral to membrane	GO:0004713 protein tyrosine kinase activity | GO:0005524 ATP binding | GO:0004674 protein serine/threonine kinase activity	2.7.11.1	pfam13855 LRR_8 | pfam12799 LRR_4	GO & Enzyme & Domain
c70468_g2_i9	717	gi|9758832|dbj|BAB09504.1| receptorlike protein kinase	238	9.57e-112	395.283	GO:0006468 protein phosphorylation | GO:0007169 transmembrane receptor protein tyrosine kinase signaling pathway | GO:0009069 serine family amino acid metabolic process	GO:0005886 plasma membrane	GO:0005524 ATP binding | GO:0004674 protein serine/threonine kinase activity	2.7.11.1	pfam13855 LRR_8 | pfam12799 LRR_4	GO & Enzyme & Domain
c121492_g1_i1	528	gi|9758832|dbj|BAB09504.1| receptorlike protein kinase	175	5.55e-80	289.63	GO:0006468 protein phosphorylation | GO:0007169 transmembrane receptor protein tyrosine kinase signaling pathway | GO:0009069 serine family amino acid metabolic process	GO:0005886 plasma membrane	GO:0005524 ATP binding | GO:0004674 protein serine/threonine kinase activity		pfam13855 LRR_8	GO & Domain
c66942_g1_i1	934	gi|9758830|dbj|BAB09502.1| transposon proteinlike	300	7.73e-104	368.981	GO:0015074 DNA integration		GO:0003676 nucleic acid binding		pfam13960 DUF4218	GO & Domain
c8141_g1_i2	3221	gi|9758830|dbj|BAB09502.1| transposon proteinlike	681	9.96e-277	944.054					pfam02992 Transposase_21 | pfam13963 Transpos_assoc | pfam13952 DUF4216	Domain only
c8141_g1_i1	3563	gi|9758830|dbj|BAB09502.1| transposon proteinlike	1013	0	1342.59					pfam02992 Transposase_21 | pfam13960 DUF4218 | pfam13963 Transpos_assoc | pfam13952 DUF4216	Domain only
c55556_g1_i1	347	gi|9758830|dbj|BAB09502.1| transposon proteinlike	106	1.06e-20	106.409
c92908_g1_i1	208	gi|9758830|dbj|BAB09502.1| transposon proteinlike	69	2.22e-31	135.386
c1914_g1_i1	1244	gi|9758829|dbj|BAB09501.1| unnamed protein product	140	1.87e-28	134.049					pfam03004 Transposase_24	Domain only
c1914_g1_i2	1096	gi|9758829|dbj|BAB09501.1| unnamed protein product	140	1.59e-28	134.049					pfam03004 Transposase_24	Domain only
c63979_g1_i1	1452	gi|9758813|dbj|BAB09347.1| unnamed protein product	122	1.18e-60	233.015	GO:0008152 metabolic process		GO:0003824 catalytic activity			GO only
c61316_g1_i1	511	gi|9758790|dbj|BAB09088.1| RNAbinding proteinlike	170	3.98e-82	296.763	GO:0008283 cell proliferation | GO:0000398 nuclear mRNA splicing, via spliceosome		GO:0003727 singlestranded RNA binding | GO:0000166 nucleotide binding		pfam00076 RRM_1 | pfam14259 RRM_6 | pfam13893 RRM_5	GO & Domain
c72164_g2_i7	629	gi|9758790|dbj|BAB09088.1| RNAbinding proteinlike	83	5.99e-45	183.977	GO:0000398 nuclear mRNA splicing, via spliceosome	GO:0019013 viral nucleocapsid | GO:0030529 ribonucleoprotein complex	GO:0003723 RNA binding | GO:0000166 nucleotide binding		pfam00076 RRM_1 | pfam14259 RRM_6 | pfam13893 RRM_5	GO & Domain
c75537_g1_i1	415	gi|9758746|dbj|BAB09118.1| unnamed protein product	80	3.71e-18	98.8309	GO:0006952 defense response | GO:0007165 signal transduction	GO:0009941 chloroplast envelope | GO:0005886 plasma membrane	GO:0043531 ADP binding			GO only
c44956_g1_i1	244	gi|9758733|dbj|BAB09171.1| serine/threonineprotein kinase Mak (male germ cellassociated kinase)like protein	59	8.15e-14	83.2282	GO:0045727 positive regulation of translation	GO:0005737 cytoplasm | GO:0005634 nucleus	GO:0016301 kinase activity			GO only
c81259_g1_i1	217	gi|9758677|dbj|BAB09216.1| unnamed protein product	61	9.02e-31	134.049
c45453_g1_i1	209	gi|9758672|dbj|BAB09211.1| unnamed protein product	69	4.45e-39	157.676		GO:0005634 nucleus | GO:0005739 mitochondrion				GO only
c107465_g1_i1	338	gi|9758654|dbj|BAB09120.1| zinc finger proteinlike	21	0.0109	48.4564
c5597_g1_i1	242	gi|9758632|dbj|BAB09294.1| unnamed protein product	31	1.1e-05	57.3722
c71842_g1_i2	1268	gi|9758624|dbj|BAB09286.1| receptor protein kinaselike protein	28	5.28e-05	58.2638
c60693_g1_i1	307	gi|9758600|dbj|BAB09233.1| unnamed protein product	59	5.23e-20	103.735		GO:0005829 cytosol | GO:0005739 mitochondrion | GO:0005634 nucleus	GO:0003677 DNA binding			GO only
c60693_g1_i2	351	gi|9758600|dbj|BAB09233.1| unnamed protein product	59	7.54e-20	103.735		GO:0005829 cytosol | GO:0005739 mitochondrion | GO:0005634 nucleus	GO:0003677 DNA binding			GO only
c60693_g1_i4	297	gi|9758600|dbj|BAB09233.1| unnamed protein product	59	4.71e-20	103.735		GO:0005829 cytosol | GO:0005739 mitochondrion | GO:0005634 nucleus	GO:0003677 DNA binding			GO only
c60693_g1_i5	279	gi|9758600|dbj|BAB09233.1| unnamed protein product	59	3.79e-20	103.735		GO:0005829 cytosol | GO:0005739 mitochondrion | GO:0005634 nucleus	GO:0003677 DNA binding			GO only
c60693_g1_i3	605	gi|9758600|dbj|BAB09233.1| unnamed protein product	21	0.00889	49.7937
c19257_g1_i1	220	gi|9758585|dbj|BAB09198.1| unnamed protein product	34	1.03e-08	66.7339		GO:0005739 mitochondrion | GO:0009941 chloroplast envelope				GO only
c67072_g1_i1	662	gi|9758568|dbj|BAB09049.1| unnamed protein product	145	1.78e-85	307.908	GO:0010394 homogalacturonan metabolic process | GO:0045488 pectin metabolic process	GO:0000139 Golgi membrane | GO:0005768 endosome | GO:0005886 plasma membrane | GO:0005774 vacuolar membrane | GO:0005802 transGolgi network | GO:0009535 chloroplast thylakoid membrane				GO only
c67072_g1_i2	700	gi|9758568|dbj|BAB09049.1| unnamed protein product	167	1.24e-102	364.969	GO:0010394 homogalacturonan metabolic process | GO:0045488 pectin metabolic process	GO:0000139 Golgi membrane | GO:0005768 endosome | GO:0005886 plasma membrane | GO:0005774 vacuolar membrane | GO:0005802 transGolgi network | GO:0009535 chloroplast thylakoid membrane				GO only
c67072_g1_i3	636	gi|9758568|dbj|BAB09049.1| unnamed protein product	145	2.05e-86	311.028	GO:0010394 homogalacturonan metabolic process | GO:0045488 pectin metabolic process	GO:0000139 Golgi membrane | GO:0005768 endosome | GO:0005886 plasma membrane | GO:0005774 vacuolar membrane | GO:0005802 transGolgi network | GO:0009535 chloroplast thylakoid membrane				GO only
c62302_g1_i1	2327	gi|9758523|dbj|BAB08970.1| unnamed protein product	536	1.29e-280	956.982	GO:0008152 metabolic process	GO:0016020 membrane | GO:0005794 Golgi apparatus	GO:0050508 glucuronosylNacetylglucosaminylproteoglycan 4alphaNacetylglucosaminyltransferase activity		pfam03016 Exostosin	GO & Domain
c62302_g1_i2	2305	gi|9758523|dbj|BAB08970.1| unnamed protein product	545	2.18e-288	982.838	GO:0008152 metabolic process	GO:0016020 membrane | GO:0005794 Golgi apparatus	GO:0050508 glucuronosylNacetylglucosaminylproteoglycan 4alphaNacetylglucosaminyltransferase activity		pfam03016 Exostosin	GO & Domain
c62302_g1_i6	2542	gi|9758523|dbj|BAB08970.1| unnamed protein product	536	1.29e-280	956.982	GO:0008152 metabolic process	GO:0016020 membrane | GO:0005794 Golgi apparatus	GO:0050508 glucuronosylNacetylglucosaminylproteoglycan 4alphaNacetylglucosaminyltransferase activity		pfam03016 Exostosin	GO & Domain
c69622_g4_i1	438	gi|9758509|dbj|BAB08917.1| unnamed protein product	130	5.06e-58	220.978	GO:0050826 response to freezing | GO:0030168 platelet activation | GO:0009827 planttype cell wall modification | GO:0009793 embryo development ending in seed dormancy | GO:0007205 activation of protein kinase C activity by Gprotein coupled receptor protein signaling pathway | GO:0009640 photomorphogenesis | GO:0019915 lipid storage | GO:0046339 diacylglycerol metabolic process | GO:0010182 sugar …	GO:0009536 plastid | GO:0016021 integral to membrane | GO:0005886 plasma membrane | GO:0005634 nucleus | GO:0005618 cell wall	GO:0030246 carbohydrate binding | GO:0003951 NAD+ kinase activity | GO:0008484 sulfuric ester hydrolase activity | GO:0005199 structural constituent of cell wall | GO:0005543 phospholipid binding | GO:0046872 metal ion binding | GO:0008158 hedgehog receptor activity | GO:0004143 diacylglycerol kinase activity | GO:0005524 ATP binding			GO only
c143233_g1_i1	226	gi|9758509|dbj|BAB08917.1| unnamed protein product	75	7.81e-40	160.796	GO:0010588 cotyledon vascular tissue pattern formation | GO:0010087 phloem or xylem histogenesis | GO:0010305 leaf vascular tissue pattern formation | GO:0048366 leaf development	GO:0016023 cytoplasmic membranebounded vesicle				GO only
c50995_g1_i3	1094	gi|9758488|dbj|BAB09034.1| unnamed protein product	109	1.66e-18	101.951
c19077_g1_i1	236	gi|9758472|dbj|BAB09001.1| disease resistance protein kinase Ptolike protein	75	6.16e-23	111.313	GO:0006468 protein phosphorylation	GO:0005886 plasma membrane | GO:0005576 extracellular region	GO:0004672 protein kinase activity | GO:0005524 ATP binding			GO only
c43980_g1_i1	368	gi|9758433|dbj|BAB09019.1| unnamed protein product	122	2.31e-44	179.519	GO:0006865 amino acid transport | GO:0031348 negative regulation of defense response | GO:0006499 Nterminal protein myristoylation | GO:0009611 response to wounding | GO:0009867 jasmonic acid mediated signaling pathway | GO:0009697 salicylic acid biosynthetic process | GO:0009862 systemic acquired resistance, salicylic acid mediated signaling pathway | GO:0009414 response to water deprivation | G…	GO:0000151 ubiquitin ligase complex | GO:0005871 kinesin complex | GO:0005634 nucleus	GO:0019894 kinesin binding | GO:0004842 ubiquitinprotein ligase activity		pfam13445 zfRING_LisH	GO & Domain
c148503_g1_i1	301	gi|9758433|dbj|BAB09019.1| unnamed protein product	100	1.04e-32	142.964	GO:0006865 amino acid transport | GO:0031348 negative regulation of defense response | GO:0006499 Nterminal protein myristoylation | GO:0009611 response to wounding | GO:0009867 jasmonic acid mediated signaling pathway | GO:0009697 salicylic acid biosynthetic process | GO:0009862 systemic acquired resistance, salicylic acid mediated signaling pathway | GO:0009414 response to water deprivation | G…	GO:0000151 ubiquitin ligase complex	GO:0004842 ubiquitinprotein ligase activity		pfam00514 Arm	GO & Domain
c43980_g1_i2	320	gi|9758433|dbj|BAB09019.1| unnamed protein product	106	2.22e-39	163.471	GO:0006865 amino acid transport | GO:0031348 negative regulation of defense response | GO:0006499 Nterminal protein myristoylation | GO:0009611 response to wounding | GO:0009867 jasmonic acid mediated signaling pathway | GO:0009697 salicylic acid biosynthetic process | GO:0009862 systemic acquired resistance, salicylic acid mediated signaling pathway | GO:0009414 response to water deprivation | G…	GO:0000151 ubiquitin ligase complex	GO:0004842 ubiquitinprotein ligase activity			GO only
c47866_g1_i1	349	gi|9758433|dbj|BAB09019.1| unnamed protein product	109	1.3e-47	188.435	GO:0006865 amino acid transport | GO:0031348 negative regulation of defense response | GO:0006499 Nterminal protein myristoylation | GO:0009611 response to wounding | GO:0009867 jasmonic acid mediated signaling pathway | GO:0009697 salicylic acid biosynthetic process | GO:0009862 systemic acquired resistance, salicylic acid mediated signaling pathway | GO:0009414 response to water deprivation | G…	GO:0000151 ubiquitin ligase complex	GO:0004842 ubiquitinprotein ligase activity			GO only
c47866_g1_i2	302	gi|9758433|dbj|BAB09019.1| unnamed protein product	100	4.2e-43	173.724	GO:0006865 amino acid transport | GO:0031348 negative regulation of defense response | GO:0006499 Nterminal protein myristoylation | GO:0009611 response to wounding | GO:0009867 jasmonic acid mediated signaling pathway | GO:0009697 salicylic acid biosynthetic process | GO:0009862 systemic acquired resistance, salicylic acid mediated signaling pathway | GO:0009414 response to water deprivation | G…	GO:0000151 ubiquitin ligase complex	GO:0004842 ubiquitinprotein ligase activity			GO only
c78653_g1_i1	562	gi|9758430|dbj|BAB09016.1| cytochrome P450	93	8.35e-39	164.808	GO:0055114 oxidationreduction process | GO:0052544 defense response by callose deposition in cell wall | GO:0010200 response to chitin | GO:0009682 induced systemic resistance | GO:0009759 indole glucosinolate biosynthetic process | GO:0010583 response to cyclopentenone | GO:0002213 defense response to insect | GO:0009723 response to ethylene stimulus | GO:0009407 toxin catabolic process | GO:005…	GO:0005576 extracellular region | GO:0005783 endoplasmic reticulum | GO:0005886 plasma membrane	GO:0033773 isoflavone 2'hydroxylase activity | GO:0009055 electron carrier activity | GO:0019825 oxygen binding | GO:0020037 heme binding | GO:0005506 iron ion binding			GO only
c54099_g1_i3	376	gi|9758430|dbj|BAB09016.1| cytochrome P450	50	8.41e-19	100.614	GO:0055114 oxidationreduction process | GO:0052544 defense response by callose deposition in cell wall | GO:0010200 response to chitin | GO:0009682 induced systemic resistance | GO:0009759 indole glucosinolate biosynthetic process | GO:0002213 defense response to insect | GO:0009723 response to ethylene stimulus | GO:0050832 defense response to fungus | GO:0006118 electron transport		GO:0016705 oxidoreductase activity, acting on paired donors, with incorporation or reduction of molecular oxygen | GO:0009055 electron carrier activity | GO:0004497 monooxygenase activity | GO:0019825 oxygen binding | GO:0020037 heme binding | GO:0005506 iron ion binding			GO only
c67814_g1_i5	708	gi|9758430|dbj|BAB09016.1| cytochrome P450	201	2.53e-107	380.572	GO:0055114 oxidationreduction process | GO:0042742 defense response to bacterium | GO:0010286 heat acclimation | GO:0052544 defense response by callose deposition in cell wall | GO:0009759 indole glucosinolate biosynthetic process | GO:0010583 response to cyclopentenone | GO:0002213 defense response to insect | GO:0009723 response to ethylene stimulus | GO:0009407 toxin catabolic process | GO:005…	GO:0005576 extracellular region | GO:0005783 endoplasmic reticulum | GO:0005886 plasma membrane	GO:0033773 isoflavone 2'hydroxylase activity | GO:0009055 electron carrier activity | GO:0019825 oxygen binding | GO:0020037 heme binding | GO:0005506 iron ion binding			GO only
c54994_g1_i2	276	gi|9758430|dbj|BAB09016.1| cytochrome P450	89	1.13e-45	179.965	GO:0055114 oxidationreduction process | GO:0006118 electron transport		GO:0020037 heme binding | GO:0033773 isoflavone 2'hydroxylase activity | GO:0005506 iron ion binding | GO:0009055 electron carrier activity | GO:0008270 zinc ion binding | GO:0019825 oxygen binding			GO only
c48226_g1_i1	210	gi|9758430|dbj|BAB09016.1| cytochrome P450	68	5e-25	116.663	GO:0010286 heat acclimation | GO:0009723 response to ethylene stimulus | GO:0055114 oxidationreduction process | GO:0080167 response to karrikin | GO:0006118 electron transport	GO:0005886 plasma membrane | GO:0005576 extracellular region | GO:0005783 endoplasmic reticulum	GO:0033773 isoflavone 2'hydroxylase activity | GO:0009055 electron carrier activity | GO:0005506 iron ion binding | GO:0020037 heme binding | GO:0019825 oxygen binding			GO only
c54994_g1_i3	242	gi|9758430|dbj|BAB09016.1| cytochrome P450	77	1.57e-37	155.001	GO:0010286 heat acclimation | GO:0009723 response to ethylene stimulus | GO:0055114 oxidationreduction process | GO:0006118 electron transport	GO:0005886 plasma membrane | GO:0005783 endoplasmic reticulum	GO:0033773 isoflavone 2'hydroxylase activity | GO:0009055 electron carrier activity | GO:0005506 iron ion binding | GO:0020037 heme binding | GO:0019825 oxygen binding			GO only
c78939_g1_i1	250	gi|9758430|dbj|BAB09016.1| cytochrome P450	47	4e-10	71.6376
c70944_g3_i1	235	gi|9758374|dbj|BAB08823.1| receptorlike protein kinase	78	1.4e-34	146.085	GO:0006979 response to oxidative stress | GO:0006468 protein phosphorylation | GO:0055114 oxidationreduction process | GO:0009553 embryo sac development | GO:0008544 epidermis development | GO:0007169 transmembrane receptor protein tyrosine kinase signaling pathway | GO:0009790 embryo development | GO:0009069 serine family amino acid metabolic process | GO:0006749 glutathione metabolic process | …	GO:0016021 integral to membrane | GO:0005886 plasma membrane	GO:0004674 protein serine/threonine kinase activity | GO:0004712 protein serine/threonine/tyrosine kinase activity | GO:0004602 glutathione peroxidase activity | GO:0004713 protein tyrosine kinase activity | GO:0005524 ATP binding | GO:0032440 2alkenal reductase [NAD(P)] activity		pfam13855 LRR_8 | pfam12799 LRR_4	GO & Domain
c70944_g5_i1	635	gi|9758374|dbj|BAB08823.1| receptorlike protein kinase	210	1.95e-103	367.644	GO:0006468 protein phosphorylation | GO:0055114 oxidationreduction process | GO:0010103 stomatal complex morphogenesis | GO:0009553 embryo sac development | GO:0007169 transmembrane receptor protein tyrosine kinase signaling pathway | GO:0048443 stamen development | GO:0002237 response to molecule of bacterial origin | GO:0009790 embryo development | GO:0009069 serine family amino acid metabolic …	GO:0016021 integral to membrane	GO:0004674 protein serine/threonine kinase activity | GO:0004713 protein tyrosine kinase activity | GO:0005524 ATP binding | GO:0032440 2alkenal reductase [NAD(P)] activity		pfam13855 LRR_8 | pfam12799 LRR_4	GO & Domain
c70171_g1_i1	1193	gi|9758369|dbj|BAB08870.1| unnamed protein product	229	1.86e-133	467.502	GO:0009651 response to salt stress | GO:0006470 protein dephosphorylation	GO:0016021 integral to membrane | GO:0005634 nucleus	GO:0008022 protein Cterminus binding | GO:0004721 phosphoprotein phosphatase activity	3.1.3.16	pfam00533 BRCT	GO & Enzyme & Domain
c89734_g1_i1	206	gi|9758369|dbj|BAB08870.1| unnamed protein product	38	2.24e-07	62.2759	GO:0006470 protein dephosphorylation	GO:0016021 integral to membrane | GO:0005634 nucleus	GO:0008022 protein Cterminus binding | GO:0004721 phosphoprotein phosphatase activity			GO only
c64945_g1_i5	727	gi|9758357|dbj|BAB08858.1| unnamed protein product	196	1.3e-85	308.354	GO:0009553 embryo sac development | GO:0009555 pollen development | GO:0051026 chiasma assembly | GO:0007059 chromosome segregation | GO:0007140 male meiosis | GO:0042138 meiotic DNA doublestrand break formation | GO:0000212 meiotic spindle organization | GO:0048236 planttype spore development	GO:0009507 chloroplast				GO only
c64945_g1_i3	526	gi|9758357|dbj|BAB08858.1| unnamed protein product	80	0.000234	54.6975
c36994_g2_i1	426	gi|9758355|dbj|BAB08856.1| unnamed protein product	47	1.93e-17	96.602	GO:0006289 nucleotideexcision repair	GO:0005634 nucleus				GO only
c49440_g1_i1	344	gi|9758352|dbj|BAB08853.1| unnamed protein product	54	1.89e-19	102.397
c24903_g1_i1	830	gi|9758348|dbj|BAB08849.1| unnamed protein product	107	1.35e-20	108.193		GO:0005739 mitochondrion				GO only
c66952_g1_i4	1232	gi|9758340|dbj|BAB08896.1| unnamed protein product	57	7.54e-12	80.5534		GO:0005634 nucleus | GO:0005777 peroxisome			pfam01936 NYN	GO & Domain
c66952_g1_i1	1164	gi|9758340|dbj|BAB08896.1| unnamed protein product	44	1.22e-07	66.7339		GO:0005634 nucleus				GO only
c66952_g1_i5	1226	gi|9758340|dbj|BAB08896.1| unnamed protein product	41	6.25e-07	64.5049		GO:0005634 nucleus				GO only
c42269_g3_i1	206	gi|9758340|dbj|BAB08896.1| unnamed protein product	28	0.005	48.4564
c47154_g1_i1	334	gi|9758328|dbj|BAB08802.1| xylose isomerase	67	1.4e-31	140.29	GO:0006098 pentosephosphate shunt | GO:0042732 Dxylose metabolic process | GO:0006000 fructose metabolic process | GO:0006013 mannose metabolic process	GO:0005774 vacuolar membrane | GO:0016023 cytoplasmic membranebounded vesicle | GO:0005783 endoplasmic reticulum | GO:0005794 Golgi apparatus | GO:0005886 plasma membrane	GO:0009045 xylose isomerase activity | GO:0000287 magnesium ion binding			GO only
c35337_g1_i1	2523	gi|9758302|dbj|BAB08845.1| NBS/LRR disease resistance protein	556	2.53e-159	553.54	GO:0009626 planttype hypersensitive response | GO:0005975 carbohydrate metabolic process | GO:0009816 defense response to bacterium, incompatible interaction | GO:0006470 protein dephosphorylation	GO:0005622 intracellular | GO:0005886 plasma membrane	GO:0017111 nucleosidetriphosphatase activity | GO:0043531 ADP binding | GO:0005524 ATP binding | GO:0005515 protein binding | GO:0038023 signaling receptor activity | GO:0004721 phosphoprotein phosphatase activity | GO:0003950 NAD+ ADPribosyltransferase activity		pfam13855 LRR_8 | pfam12799 LRR_4	GO & Domain
c25436_g1_i1	697	gi|9758300|dbj|BAB08843.1| unnamed protein product	37	4.44e-07	64.0591		GO:0005737 cytoplasm				GO only
c62083_g1_i1	582	gi|9758273|dbj|BAB08772.1| unnamed protein product	113	1.48e-43	179.519		GO:0005634 nucleus	GO:0003677 DNA binding			GO only
c115359_g1_i1	216	gi|9758258|dbj|BAB08757.1| unnamed protein product	34	3.84e-11	74.3123	GO:0032851 positive regulation of Rab GTPase activity	GO:0005739 mitochondrion	GO:0005097 Rab GTPase activator activity			GO only
c70138_g2_i3	763	gi|9758258|dbj|BAB08757.1| unnamed protein product	144	2.25e-91	327.523	GO:0032851 positive regulation of Rab GTPase activity	GO:0005739 mitochondrion	GO:0005097 Rab GTPase activator activity			GO only
c48786_g1_i4	1777	gi|9758220|dbj|BAB08719.1| (+)deltacadinene synthase (dcadinene synthase)	248	6.38e-133	465.718	GO:0051762 sesquiterpene biosynthetic process | GO:0016106 sesquiterpenoid biosynthetic process | GO:0080027 response to herbivore | GO:0016102 diterpenoid biosynthetic process	GO:0009507 chloroplast	GO:0050449 casbene synthase activity | GO:0080016 ()Ebetacaryophyllene synthase activity | GO:0080017 alphahumulene synthase activity | GO:0000287 magnesium ion binding		pfam01397 Terpene_synth | pfam03936 Terpene_synth_C	GO & Domain
c48786_g1_i3	1116	gi|9758220|dbj|BAB08719.1| (+)deltacadinene synthase (dcadinene synthase)	247	1.9e-131	460.815	GO:0006952 defense response | GO:0051762 sesquiterpene biosynthetic process | GO:0016106 sesquiterpenoid biosynthetic process | GO:0080027 response to herbivore | GO:0016102 diterpenoid biosynthetic process	GO:0009507 chloroplast	GO:0050449 casbene synthase activity | GO:0080016 ()Ebetacaryophyllene synthase activity | GO:0080017 alphahumulene synthase activity | GO:0000287 magnesium ion binding		pfam01397 Terpene_synth	GO & Domain
c48786_g1_i5	906	gi|9758220|dbj|BAB08719.1| (+)deltacadinene synthase (dcadinene synthase)	247	1.9e-131	460.815	GO:0006952 defense response | GO:0051762 sesquiterpene biosynthetic process | GO:0016106 sesquiterpenoid biosynthetic process | GO:0080027 response to herbivore | GO:0016102 diterpenoid biosynthetic process	GO:0009507 chloroplast	GO:0050449 casbene synthase activity | GO:0080016 ()Ebetacaryophyllene synthase activity | GO:0080017 alphahumulene synthase activity | GO:0000287 magnesium ion binding		pfam01397 Terpene_synth	GO & Domain
c71061_g1_i1	4012	gi|9758217|dbj|BAB08573.1| unnamed protein product	1062	0	1314.95	GO:0006355 regulation of transcription, DNAdependent | GO:0042967 acylcarrierprotein biosynthetic process		GO:0008080 Nacetyltransferase activity | GO:0003677 DNA binding | GO:0008270 zinc ion binding			GO only
c71061_g1_i2	3909	gi|9758217|dbj|BAB08573.1| unnamed protein product	892	0	1280.63	GO:0006355 regulation of transcription, DNAdependent | GO:0042967 acylcarrierprotein biosynthetic process		GO:0008080 Nacetyltransferase activity | GO:0003677 DNA binding | GO:0008270 zinc ion binding			GO only
c43238_g1_i1	207	gi|9758216|dbj|BAB08661.1| unnamed protein product	51	1.64e-07	62.7217
c48971_g1_i1	774	gi|9758216|dbj|BAB08661.1| unnamed protein product	46	1.15e-08	69.4086
c70765_g1_i1	943	gi|9758185|dbj|BAB08570.1| unnamed protein product	210	3.45e-107	380.126	GO:0055114 oxidationreduction process | GO:0006355 regulation of transcription, DNAdependent | GO:0006118 electron transport	GO:0005634 nucleus | GO:0005667 transcription factor complex	GO:0016705 oxidoreductase activity, acting on paired donors, with incorporation or reduction of molecular oxygen | GO:0009055 electron carrier activity | GO:0003677 DNA binding | GO:0003700 sequencespecific DNA binding transcription factor activity | GO:0020037 heme binding | GO:0005506 iron ion binding			GO only
c70765_g1_i12	1162	gi|9758185|dbj|BAB08570.1| unnamed protein product	284	1.03e-157	548.19	GO:0055114 oxidationreduction process | GO:0006355 regulation of transcription, DNAdependent | GO:0006118 electron transport	GO:0005634 nucleus | GO:0005667 transcription factor complex	GO:0016705 oxidoreductase activity, acting on paired donors, with incorporation or reduction of molecular oxygen | GO:0009055 electron carrier activity | GO:0003677 DNA binding | GO:0003700 sequencespecific DNA binding transcription factor activity | GO:0020037 heme binding | GO:0005506 iron ion binding			GO only
c70765_g1_i9	946	gi|9758185|dbj|BAB08570.1| unnamed protein product	228	1.16e-121	428.272	GO:0055114 oxidationreduction process | GO:0006355 regulation of transcription, DNAdependent | GO:0006118 electron transport	GO:0005634 nucleus | GO:0005667 transcription factor complex	GO:0016705 oxidoreductase activity, acting on paired donors, with incorporation or reduction of molecular oxygen | GO:0009055 electron carrier activity | GO:0003677 DNA binding | GO:0003700 sequencespecific DNA binding transcription factor activity | GO:0020037 heme binding | GO:0005506 iron ion binding			GO only
c70765_g1_i10	1427	gi|9758185|dbj|BAB08570.1| unnamed protein product	387	3.77e-216	742.556	GO:0055114 oxidationreduction process | GO:0006118 electron transport		GO:0020037 heme binding | GO:0016705 oxidoreductase activity, acting on paired donors, with incorporation or reduction of molecular oxygen | GO:0005506 iron ion binding | GO:0009055 electron carrier activity		pfam00168 C2	GO & Domain
c70765_g1_i11	1471	gi|9758185|dbj|BAB08570.1| unnamed protein product	399	7.69e-221	758.158	GO:0055114 oxidationreduction process | GO:0006118 electron transport		GO:0020037 heme binding | GO:0016705 oxidoreductase activity, acting on paired donors, with incorporation or reduction of molecular oxygen | GO:0005506 iron ion binding | GO:0009055 electron carrier activity		pfam00168 C2	GO & Domain
c70765_g1_i13	2302	gi|9758185|dbj|BAB08570.1| unnamed protein product	415	1.21e-234	804.075	GO:0055114 oxidationreduction process | GO:0006118 electron transport		GO:0020037 heme binding | GO:0016705 oxidoreductase activity, acting on paired donors, with incorporation or reduction of molecular oxygen | GO:0005506 iron ion binding | GO:0009055 electron carrier activity		pfam00168 C2	GO & Domain
c70765_g1_i14	1628	gi|9758185|dbj|BAB08570.1| unnamed protein product	406	6.99e-229	784.906	GO:0055114 oxidationreduction process | GO:0006118 electron transport		GO:0020037 heme binding | GO:0016705 oxidoreductase activity, acting on paired donors, with incorporation or reduction of molecular oxygen | GO:0005506 iron ion binding | GO:0009055 electron carrier activity		pfam00168 C2	GO & Domain
c70765_g1_i2	1786	gi|9758185|dbj|BAB08570.1| unnamed protein product	405	9.74e-227	777.773	GO:0055114 oxidationreduction process | GO:0006118 electron transport		GO:0020037 heme binding | GO:0016705 oxidoreductase activity, acting on paired donors, with incorporation or reduction of molecular oxygen | GO:0005506 iron ion binding | GO:0009055 electron carrier activity		pfam00168 C2	GO & Domain
c70765_g1_i3	1635	gi|9758185|dbj|BAB08570.1| unnamed protein product	407	5.13e-229	785.352	GO:0055114 oxidationreduction process | GO:0006118 electron transport		GO:0020037 heme binding | GO:0016705 oxidoreductase activity, acting on paired donors, with incorporation or reduction of molecular oxygen | GO:0005506 iron ion binding | GO:0009055 electron carrier activity		pfam00168 C2	GO & Domain
c70765_g1_i4	1306	gi|9758185|dbj|BAB08570.1| unnamed protein product	346	7.17e-201	691.735	GO:0055114 oxidationreduction process | GO:0006118 electron transport		GO:0020037 heme binding | GO:0016705 oxidoreductase activity, acting on paired donors, with incorporation or reduction of molecular oxygen | GO:0005506 iron ion binding | GO:0009055 electron carrier activity		pfam00168 C2	GO & Domain
c70765_g1_i5	1534	gi|9758185|dbj|BAB08570.1| unnamed protein product	402	5.51e-223	765.291	GO:0055114 oxidationreduction process | GO:0006118 electron transport		GO:0020037 heme binding | GO:0016705 oxidoreductase activity, acting on paired donors, with incorporation or reduction of molecular oxygen | GO:0005506 iron ion binding | GO:0009055 electron carrier activity		pfam00168 C2	GO & Domain
c70765_g1_i6	1908	gi|9758185|dbj|BAB08570.1| unnamed protein product	407	2.29e-232	796.497	GO:0055114 oxidationreduction process | GO:0006118 electron transport		GO:0020037 heme binding | GO:0016705 oxidoreductase activity, acting on paired donors, with incorporation or reduction of molecular oxygen | GO:0005506 iron ion binding | GO:0009055 electron carrier activity		pfam00168 C2	GO & Domain
c70765_g1_i7	1774	gi|9758185|dbj|BAB08570.1| unnamed protein product	405	9.74e-227	777.773	GO:0055114 oxidationreduction process | GO:0006118 electron transport		GO:0020037 heme binding | GO:0016705 oxidoreductase activity, acting on paired donors, with incorporation or reduction of molecular oxygen | GO:0005506 iron ion binding | GO:0009055 electron carrier activity		pfam00168 C2	GO & Domain
c70765_g1_i8	2035	gi|9758185|dbj|BAB08570.1| unnamed protein product	407	1.6e-236	810.316	GO:0055114 oxidationreduction process | GO:0006118 electron transport		GO:0020037 heme binding | GO:0016705 oxidoreductase activity, acting on paired donors, with incorporation or reduction of molecular oxygen | GO:0005506 iron ion binding | GO:0009055 electron carrier activity		pfam00168 C2	GO & Domain
c65774_g1_i1	487	gi|9758160|dbj|BAB08717.1| unnamed protein product	47	1.41e-10	74.7581	GO:0015074 DNA integration		GO:0003676 nucleic acid binding			GO only
c87058_g1_i1	580	gi|9758157|dbj|BAB08714.1| nonLTR retroelement reverse transcriptaselike protein	186	6.71e-66	246.388	GO:0055085 transmembrane transport | GO:0006278 RNAdependent DNA replication | GO:0006200 ATP catabolic process | GO:0005975 carbohydrate metabolic process	GO:0016021 integral to membrane	GO:0003723 RNA binding | GO:0004553 hydrolase activity, hydrolyzing Oglycosyl compounds | GO:0003964 RNAdirected DNA polymerase activity | GO:0005524 ATP binding | GO:0016887 ATPase activity | GO:0005215 transporter activity			GO only
c60933_g1_i2	1522	gi|9758157|dbj|BAB08714.1| nonLTR retroelement reverse transcriptaselike protein	419	3.88e-97	346.692	GO:0009062 fatty acid catabolic process				pfam13966 zfRVT | pfam13456 RVT_3 | pfam00075 RNase_H	GO & Domain
c53427_g1_i1	4605	gi|9758157|dbj|BAB08714.1| nonLTR retroelement reverse transcriptaselike protein	225	8.33e-85	306.125	GO:0006952 defense response | GO:0006278 RNAdependent DNA replication | GO:0007165 signal transduction		GO:0003964 RNAdirected DNA polymerase activity | GO:0043531 ADP binding | GO:0003723 RNA binding | GO:0008270 zinc ion binding		pfam13456 RVT_3 | pfam00075 RNase_H | pfam03372 Exo_endo_phos | pfam14392 zfCCHC_4	GO & Domain
c53427_g1_i2	4559	gi|9758157|dbj|BAB08714.1| nonLTR retroelement reverse transcriptaselike protein	225	8.24e-85	306.125	GO:0006952 defense response | GO:0006278 RNAdependent DNA replication | GO:0007165 signal transduction		GO:0003964 RNAdirected DNA polymerase activity | GO:0043531 ADP binding | GO:0003723 RNA binding | GO:0008270 zinc ion binding		pfam13456 RVT_3 | pfam00075 RNase_H | pfam03372 Exo_endo_phos | pfam14392 zfCCHC_4	GO & Domain
c53427_g1_i4	4589	gi|9758157|dbj|BAB08714.1| nonLTR retroelement reverse transcriptaselike protein	225	8.3e-85	306.125	GO:0006952 defense response | GO:0006278 RNAdependent DNA replication | GO:0007165 signal transduction		GO:0003964 RNAdirected DNA polymerase activity | GO:0043531 ADP binding | GO:0003723 RNA binding | GO:0008270 zinc ion binding		pfam13456 RVT_3 | pfam00075 RNase_H | pfam03372 Exo_endo_phos | pfam14392 zfCCHC_4	GO & Domain
c55877_g1_i3	1803	gi|9758157|dbj|BAB08714.1| nonLTR retroelement reverse transcriptaselike protein	262	1.24e-102	364.969	GO:0006952 defense response | GO:0006278 RNAdependent DNA replication | GO:0007165 signal transduction		GO:0003964 RNAdirected DNA polymerase activity | GO:0043531 ADP binding | GO:0003723 RNA binding		pfam13966 zfRVT | pfam13456 RVT_3 | pfam00075 RNase_H	GO & Domain
c143507_g1_i1	367	gi|9758157|dbj|BAB08714.1| nonLTR retroelement reverse transcriptaselike protein	120	1.18e-37	159.459	GO:0006278 RNAdependent DNA replication	GO:0005739 mitochondrion	GO:0003964 RNAdirected DNA polymerase activity | GO:0003723 RNA binding | GO:0008270 zinc ion binding			GO only
c54366_g1_i1	1530	gi|9758157|dbj|BAB08714.1| nonLTR retroelement reverse transcriptaselike protein	165	2.43e-22	114.879	GO:0006278 RNAdependent DNA replication		GO:0003964 RNAdirected DNA polymerase activity | GO:0003723 RNA binding		pfam13966 zfRVT | pfam13456 RVT_3	GO & Domain
c54366_g1_i2	1615	gi|9758157|dbj|BAB08714.1| nonLTR retroelement reverse transcriptaselike protein	165	2.59e-22	114.879	GO:0006278 RNAdependent DNA replication		GO:0003964 RNAdirected DNA polymerase activity | GO:0003723 RNA binding		pfam13966 zfRVT | pfam13456 RVT_3	GO & Domain
c33672_g1_i3	1210	gi|9758157|dbj|BAB08714.1| nonLTR retroelement reverse transcriptaselike protein	222	3.24e-21	110.867	GO:0006278 RNAdependent DNA replication		GO:0003964 RNAdirected DNA polymerase activity | GO:0003723 RNA binding		pfam13456 RVT_3 | pfam13966 zfRVT	GO & Domain
c37633_g1_i2	1415	gi|9758157|dbj|BAB08714.1| nonLTR retroelement reverse transcriptaselike protein	270	1.9e-45	187.098	GO:0006278 RNAdependent DNA replication		GO:0003964 RNAdirected DNA polymerase activity | GO:0003723 RNA binding		pfam13456 RVT_3 | pfam00075 RNase_H	GO & Domain
c70588_g3_i1	1512	gi|9758157|dbj|BAB08714.1| nonLTR retroelement reverse transcriptaselike protein	287	1.47e-45	187.544		GO:0005739 mitochondrion			pfam13456 RVT_3 | pfam13966 zfRVT	GO & Domain
c70588_g3_i3	1583	gi|9758157|dbj|BAB08714.1| nonLTR retroelement reverse transcriptaselike protein	287	1.56e-45	187.544		GO:0005739 mitochondrion			pfam13456 RVT_3 | pfam13966 zfRVT	GO & Domain
c54366_g1_i3	1337	gi|9758157|dbj|BAB08714.1| nonLTR retroelement reverse transcriptaselike protein	165	2.07e-22	114.879					pfam13966 zfRVT | pfam13456 RVT_3	Domain only
c60364_g1_i10	2708	gi|9758157|dbj|BAB08714.1| nonLTR retroelement reverse transcriptaselike protein	133	7.08e-39	167.929					pfam13456 RVT_3	Domain only
c92022_g1_i1	234	gi|9758157|dbj|BAB08714.1| nonLTR retroelement reverse transcriptaselike protein	76	1.35e-12	79.2161
c60557_g1_i2	1191	gi|9758156|dbj|BAB08713.1| unnamed protein product	242	8.37e-65	245.051					pfam14111 DUF4283 | pfam14392 zfCCHC_4	Domain only
c62198_g3_i2	2758	gi|9758156|dbj|BAB08713.1| unnamed protein product	422	2.05e-86	311.028					pfam14111 DUF4283 | pfam14392 zfCCHC_4	Domain only
c44856_g1_i1	249	gi|9758092|dbj|BAB08536.1| unnamed protein product	57	2.36e-14	85.0114
c68291_g1_i3	1011	gi|9758091|dbj|BAB08535.1| unnamed protein product	161	3.62e-90	323.51	GO:0010167 response to nitrate	GO:0005634 nucleus | GO:0005886 plasma membrane			pfam05627 AvrRptcleavage	GO & Domain
c68291_g1_i1	687	gi|9758091|dbj|BAB08535.1| unnamed protein product	104	1.73e-36	158.121	GO:0006661 phosphatidylinositol biosynthetic process	GO:0005886 plasma membrane	GO:0017176 phosphatidylinositol Nacetylglucosaminyltransferase activity			GO only
c68291_g1_i2	667	gi|9758091|dbj|BAB08535.1| unnamed protein product	161	3.62e-90	323.51		GO:0005886 plasma membrane				GO only
c68291_g1_i9	262	gi|9758091|dbj|BAB08535.1| unnamed protein product	87	8.2e-52	196.46		GO:0005886 plasma membrane				GO only
c76254_g1_i1	833	gi|9758091|dbj|BAB08535.1| unnamed protein product	39	1.28e-05	59.6012
c110615_g1_i1	247	gi|9758059|dbj|BAB08638.1| amino acid transporterlike protein	82	1.07e-40	164.362	GO:0071281 cellular response to iron ion | GO:0071369 cellular response to ethylene stimulus | GO:0003333 amino acid transmembrane transport | GO:0071732 cellular response to nitric oxide | GO:0015837 amine transport	GO:0016021 integral to membrane | GO:0005774 vacuolar membrane | GO:0005886 plasma membrane	GO:0005275 amine transmembrane transporter activity | GO:0015171 amino acid transmembrane transporter activity			GO only
c39294_g1_i1	204	gi|9758059|dbj|BAB08638.1| amino acid transporterlike protein	67	6.25e-30	130.928	GO:0015837 amine transport | GO:0003333 amino acid transmembrane transport | GO:0071369 cellular response to ethylene stimulus | GO:0071281 cellular response to iron ion | GO:0071732 cellular response to nitric oxide	GO:0016021 integral to membrane	GO:0015171 amino acid transmembrane transporter activity | GO:0005275 amine transmembrane transporter activity			GO only
c71907_g1_i2	306	gi|9758021|dbj|BAB08682.1| unnamed protein product	100	1.7e-51	197.797		GO:0005829 cytosol | GO:0005739 mitochondrion				GO only
c41910_g1_i1	338	gi|9758021|dbj|BAB08682.1| unnamed protein product	26	2.25e-07	63.6133
c71144_g1_i1	817	gi|9758008|dbj|BAB08605.1| unnamed protein product	232	7.71e-156	541.949	GO:0008152 metabolic process	GO:0016020 membrane | GO:0005794 Golgi apparatus	GO:0050508 glucuronosylNacetylglucosaminylproteoglycan 4alphaNacetylglucosaminyltransferase activity		pfam03016 Exostosin	GO & Domain
c66401_g1_i2	1397	gi|9757996|dbj|BAB08418.1| DnaJ proteinlike	396	1.81e-161	560.672	GO:0006457 protein folding | GO:0006950 response to stress	GO:0005737 cytoplasm	GO:0051082 unfolded protein binding | GO:0031072 heat shock protein binding		pfam00226 DnaJ	GO & Domain
c66401_g1_i3	1383	gi|9757996|dbj|BAB08418.1| DnaJ proteinlike	396	1.81e-161	560.672	GO:0006457 protein folding | GO:0006950 response to stress	GO:0005737 cytoplasm	GO:0051082 unfolded protein binding | GO:0031072 heat shock protein binding		pfam00226 DnaJ	GO & Domain
c66401_g1_i5	2041	gi|9757996|dbj|BAB08418.1| DnaJ proteinlike	396	1.81e-161	560.672	GO:0006457 protein folding | GO:0006950 response to stress	GO:0005737 cytoplasm	GO:0051082 unfolded protein binding | GO:0031072 heat shock protein binding		pfam00226 DnaJ	GO & Domain
c66401_g1_i1	2666	gi|9757996|dbj|BAB08418.1| DnaJ proteinlike	705	2.18e-301	1026.08	GO:0006457 protein folding | GO:0006950 response to stress		GO:0051082 unfolded protein binding | GO:0031072 heat shock protein binding		pfam11926 DUF3444 | pfam00226 DnaJ	GO & Domain
c57276_g1_i1	223	gi|9757992|dbj|BAB08414.1| unnamed protein product	73	3.45e-32	138.506			GO:0008270 zinc ion binding | GO:0030247 polysaccharide binding			GO only
c66300_g3_i1	1537	gi|9757980|dbj|BAB08316.1| calmodulinbinding heatshock protein	434	6.49e-274	934.692	GO:0006950 response to stress | GO:0016042 lipid catabolic process | GO:0046486 glycerolipid metabolic process	GO:0005576 extracellular region | GO:0005886 plasma membrane	GO:0005516 calmodulin binding | GO:0004806 triglyceride lipase activity | GO:0004091 carboxylesterase activity		pfam01764 Lipase_3 | pfam03893 Lipase3_N	GO & Domain
c101851_g1_i1	290	gi|9757944|dbj|BAB08432.1| MAP kinase	96	2.42e-59	220.978	GO:0000186 activation of MAPKK activity | GO:0009911 positive regulation of flower development | GO:0006355 regulation of transcription, DNAdependent | GO:0048573 photoperiodism, flowering | GO:0016926 protein desumoylation | GO:0046777 protein autophosphorylation | GO:0043090 amino acid import | GO:0050665 hydrogen peroxide biosynthetic process | GO:0006888 ER to Golgi vesiclemediated transport …	GO:0005886 plasma membrane | GO:0005634 nucleus | GO:0005667 transcription factor complex	GO:0046983 protein dimerization activity | GO:0004709 MAP kinase kinase kinase activity | GO:0003700 sequencespecific DNA binding transcription factor activity | GO:0005524 ATP binding			GO only
c106163_g1_i1	237	gi|9757913|dbj|BAB08360.1| Ta11like nonLTR retroelement proteinlike	66	6.24e-28	126.47	GO:0035556 intracellular signal transduction | GO:0010224 response to UVB | GO:0055114 oxidationreduction process	GO:0005737 cytoplasm | GO:0005576 extracellular region | GO:0005634 nucleus	GO:0019992 diacylglycerol binding | GO:0020037 heme binding | GO:0047134 proteindisulfide reductase activity			GO only
c63678_g1_i4	2811	gi|9757913|dbj|BAB08360.1| Ta11like nonLTR retroelement proteinlike	635	7.14e-266	907.945	GO:0016132 brassinosteroid biosynthetic process | GO:0000041 transition metal ion transport | GO:0048765 root hair cell differentiation	GO:0009506 plasmodesma | GO:0005634 nucleus			pfam03107 C1_2 | pfam07649 C1_3 | pfam00130 C1_1	GO & Domain
c45311_g1_i1	264	gi|9757913|dbj|BAB08360.1| Ta11like nonLTR retroelement proteinlike	84	8.44e-38	156.784	GO:0010224 response to UVB	GO:0005576 extracellular region | GO:0005737 cytoplasm | GO:0005634 nucleus	GO:0020037 heme binding | GO:0019992 diacylglycerol binding		pfam07649 C1_3	GO & Domain
c70760_g3_i3	3427	gi|9757913|dbj|BAB08360.1| Ta11like nonLTR retroelement proteinlike	634	2.4e-215	739.881	GO:0009165 nucleotide biosynthetic process | GO:0006436 tryptophanyltRNA aminoacylation | GO:0006568 tryptophan metabolic process	GO:0005829 cytosol	GO:0004830 tryptophantRNA ligase activity | GO:0005524 ATP binding	6.1.1.2	pfam00579 tRNAsynt_1b | pfam07649 C1_3 | pfam03107 C1_2 | pfam02148 zfUBP	GO & Enzyme & Domain
c121846_g1_i1	212	gi|9757876|dbj|BAB08463.1| unnamed protein product	26	8.43e-06	57.3722
c33464_g1_i1	398	gi|9757876|dbj|BAB08463.1| unnamed protein product	114	1.19e-57	218.749
c66985_g1_i3	1540	gi|9757855|dbj|BAB08489.1| unnamed protein product	355	1.69e-180	623.975		GO:0005739 mitochondrion				GO only
c70665_g6_i1	512	gi|9757846|dbj|BAB08480.1| unnamed protein product	169	1.73e-100	357.837	GO:0009826 unidimensional cell growth | GO:0005982 starch metabolic process | GO:0005985 sucrose metabolic process | GO:0006027 glycosaminoglycan catabolic process | GO:0015994 chlorophyll metabolic process	GO:0009505 planttype cell wall | GO:0016023 cytoplasmic membranebounded vesicle | GO:0016020 membrane	GO:0004566 betaglucuronidase activity | GO:0005516 calmodulin binding			GO only
c78282_g1_i1	217	gi|9757833|dbj|BAB08270.1| nonLTR retroelement reverse transcriptaselike protein	67	5.62e-22	107.747	GO:0006278 RNAdependent DNA replication		GO:0003964 RNAdirected DNA polymerase activity | GO:0003723 RNA binding			GO only
c100536_g1_i1	202	gi|9757833|dbj|BAB08270.1| nonLTR retroelement reverse transcriptaselike protein	42	8.29e-11	72.975
c73132_g2_i1	2024	gi|9757826|dbj|BAB08344.1| unnamed protein product	606	0	1212.42	GO:0006278 RNAdependent DNA replication		GO:0003964 RNAdirected DNA polymerase activity | GO:0003723 RNA binding			GO only
c73132_g2_i2	2039	gi|9757826|dbj|BAB08344.1| unnamed protein product	611	0	1219.11	GO:0006278 RNAdependent DNA replication		GO:0003964 RNAdirected DNA polymerase activity | GO:0003723 RNA binding			GO only
c114979_g1_i1	548	gi|9757826|dbj|BAB08344.1| unnamed protein product	45	4.77e-15	89.4693
c19136_g1_i1	293	gi|9757826|dbj|BAB08344.1| unnamed protein product	47	1.4e-14	86.3487
c71112_g1_i3	460	gi|9757815|dbj|BAB08333.1| unnamed protein product	114	9.81e-71	258.871	GO:0000266 mitochondrial fission	GO:0005741 mitochondrial outer membrane | GO:0005634 nucleus				GO only
c70069_g1_i10	2034	gi|9757811|dbj|BAB08329.1| unnamed protein product	285	4.47e-150	522.78	GO:0007165 signal transduction | GO:0010090 trichome morphogenesis	GO:0016023 cytoplasmic membranebounded vesicle				GO only
c66034_g1_i1	1070	gi|9757790|dbj|BAB08288.1| unnamed protein product	81	7.13e-26	125.579	GO:0006810 transport | GO:0006200 ATP catabolic process	GO:0009941 chloroplast envelope | GO:0005886 plasma membrane	GO:0005524 ATP binding | GO:0016887 ATPase activity | GO:0005215 transporter activity			GO only
c74085_g1_i1	272	gi|9757784|dbj|BAB08282.1| unnamed protein product	45	7.71e-13	80.5534	GO:0009627 systemic acquired resistance | GO:0034976 response to endoplasmic reticulum stress	GO:0005794 Golgi apparatus | GO:0009506 plasmodesma | GO:0005774 vacuolar membrane | GO:0016021 integral to membrane | GO:0005576 extracellular region | GO:0005783 endoplasmic reticulum				GO only
c100725_g1_i1	596	gi|9757772|dbj|BAB08381.1| unnamed protein product	64	1.15e-20	107.747	GO:0051607 defense response to virus					GO only
c46689_g1_i1	576	gi|9757772|dbj|BAB08381.1| unnamed protein product	64	2.85e-20	106.409	GO:0051607 defense response to virus					GO only
c27306_g2_i1	209	gi|9757772|dbj|BAB08381.1| unnamed protein product	33	9.16e-10	69.8544
c69378_g2_i2	1440	gi|9757756|dbj|BAB08237.1| amidotransferase hisHlike protein	48	4.22e-14	88.1319	GO:0008615 pyridoxine biosynthetic process | GO:0006541 glutamine metabolic process | GO:0009793 embryo development ending in seed dormancy	GO:0005829 cytosol	GO:0004359 glutaminase activity | GO:0016740 transferase activity | GO:0046982 protein heterodimerization activity			GO only
c90941_g1_i1	250	gi|9757756|dbj|BAB08237.1| amidotransferase hisHlike protein	21	0.00507	48.9021
c71523_g2_i1	1339	gi|9755888|emb|CAC01941.1| RSP67.2	246	3.97e-160	556.214	GO:0031425 chloroplast RNA processing | GO:0009658 chloroplast organization | GO:0045727 positive regulation of translation | GO:0045036 protein targeting to chloroplast	GO:0009570 chloroplast stroma			pfam13041 PPR_2	GO & Domain
c71523_g2_i2	589	gi|9755888|emb|CAC01941.1| RSP67.2	196	1.13e-123	434.959	GO:0031425 chloroplast RNA processing | GO:0009658 chloroplast organization | GO:0045727 positive regulation of translation | GO:0045036 protein targeting to chloroplast	GO:0009570 chloroplast stroma			pfam13041 PPR_2	GO & Domain
c71523_g1_i6	2897	gi|9755888|emb|CAC01941.1| RSP67.2	202	8.91e-118	415.344	GO:0031425 chloroplast RNA processing | GO:0009658 chloroplast organization | GO:0045727 positive regulation of translation | GO:0045036 protein targeting to chloroplast	GO:0009570 chloroplast stroma			pfam09331 DUF1985 | pfam13041 PPR_2 | pfam01535 PPR	GO & Domain
c71523_g1_i2	295	gi|9755888|emb|CAC01941.1| RSP67.2	84	3.45e-36	153.218	GO:0031425 chloroplast RNA processing | GO:0009658 chloroplast organization | GO:0045727 positive regulation of translation | GO:0045036 protein targeting to chloroplast	GO:0009570 chloroplast stroma				GO only
c71523_g1_i3	573	gi|9755888|emb|CAC01941.1| RSP67.2	169	1.03e-92	331.981	GO:0031425 chloroplast RNA processing | GO:0009658 chloroplast organization | GO:0045727 positive regulation of translation | GO:0045036 protein targeting to chloroplast	GO:0009570 chloroplast stroma				GO only
c71523_g1_i5	3707	gi|9755888|emb|CAC01941.1| RSP67.2	468	1.07e-296	1010.48	GO:0010103 stomatal complex morphogenesis | GO:0031425 chloroplast RNA processing | GO:0045036 protein targeting to chloroplast | GO:0009793 embryo development ending in seed dormancy | GO:0045727 positive regulation of translation | GO:0016226 ironsulfur cluster assembly | GO:0009658 chloroplast organization | GO:0009073 aromatic amino acid family biosynthetic process	GO:0009570 chloroplast stroma			pfam09331 DUF1985 | pfam13041 PPR_2 | pfam01535 PPR | pfam13812 PPR_3 | pfam12854 PPR_1	GO & Domain
c27090_g1_i1	224	gi|9755886|emb|CAC01940.1| 67kD chloroplastic RNAbinding protein, P67.1	32	1.58e-10	72.5292
c62566_g1_i3	868	gi|9755844|emb|CAC01931.1| putative glycinerich protein	107	2.92e-61	233.906	GO:0010466 negative regulation of peptidase activity | GO:0010103 stomatal complex morphogenesis	GO:0005882 intermediate filament | GO:0005581 collagen	GO:0030414 peptidase inhibitor activity | GO:0005198 structural molecule activity			GO only
c62566_g1_i2	864	gi|9755844|emb|CAC01931.1| putative glycinerich protein	107	1.17e-63	241.039	GO:0010103 stomatal complex morphogenesis	GO:0005882 intermediate filament | GO:0005581 collagen	GO:0005198 structural molecule activity			GO only
c129700_g1_i1	214	gi|9755844|emb|CAC01931.1| putative glycinerich protein	41	1.09e-20	103.735	GO:0010103 stomatal complex morphogenesis					GO only
c59976_g1_i1	670	gi|9755838|emb|CAC01869.1| putative protein	176	5.95e-100	356.053	GO:0016926 protein desumoylation | GO:0050665 hydrogen peroxide biosynthetic process | GO:0010228 vegetative to reproductive phase transition of meristem	GO:0005794 Golgi apparatus				GO only
c59976_g1_i3	787	gi|9755838|emb|CAC01869.1| putative protein	173	1.73e-100	357.837	GO:0016926 protein desumoylation | GO:0050665 hydrogen peroxide biosynthetic process | GO:0010228 vegetative to reproductive phase transition of meristem	GO:0005794 Golgi apparatus				GO only
c60425_g1_i1	434	gi|9755838|emb|CAC01869.1| putative protein	144	1.86e-81	294.534	GO:0016926 protein desumoylation | GO:0050665 hydrogen peroxide biosynthetic process | GO:0010228 vegetative to reproductive phase transition of meristem	GO:0005794 Golgi apparatus				GO only
c120750_g1_i1	325	gi|9755838|emb|CAC01869.1| putative protein	23	0.000817	52.0227
c59145_g2_i2	367	gi|9755838|emb|CAC01869.1| putative protein	25	1.58e-05	57.818
c73150_g3_i1	298	gi|9755837|emb|CAC01868.1| putative protein	97	2.89e-52	199.58	GO:0007062 sister chromatid cohesion | GO:0007067 mitosis | GO:0006346 methylationdependent chromatin silencing | GO:0016246 RNA interference	GO:0000228 nuclear chromosome			pfam04824 Rad21_Rec8	GO & Domain
c57411_g1_i1	252	gi|9755837|emb|CAC01868.1| putative protein	83	1.73e-48	186.652	GO:0006346 methylationdependent chromatin silencing | GO:0016246 RNA interference | GO:0010332 response to gamma radiation | GO:0006275 regulation of DNA replication | GO:0007131 reciprocal meiotic recombination | GO:0000911 cytokinesis by cell plate formation | GO:0000724 doublestrand break repair via homologous recombination | GO:0010389 regulation of G2/M transition of mitotic cell cycle | GO:…	GO:0005730 nucleolus | GO:0000798 nuclear cohesin complex			pfam04825 Rad21_Rec8_N	GO & Domain
c57346_g1_i1	232	gi|9755837|emb|CAC01868.1| putative protein	47	1.29e-11	76.0955
c67832_g3_i1	540	gi|9755829|emb|CAC01860.1| putative protein	117	7.92e-76	275.811	GO:0009651 response to salt stress | GO:0009294 DNA mediated transformation | GO:0009617 response to bacterium | GO:0006816 calcium ion transport | GO:0007030 Golgi organization | GO:0042546 cell wall biogenesis | GO:0009736 cytokinin mediated signaling pathway | GO:0030244 cellulose biosynthetic process	GO:0005794 Golgi apparatus	GO:0016759 cellulose synthase activity | GO:0051753 mannan synthase activity		pfam13632 Glyco_trans_2_3	GO & Domain
c71156_g2_i1	1007	gi|9755825|emb|CAC01856.1| sugar transporterlike protein	291	1.43e-181	627.541	GO:0034219 carbohydrate transmembrane transport | GO:0055114 oxidationreduction process	GO:0009941 chloroplast envelope | GO:0005886 plasma membrane | GO:0016021 integral to membrane	GO:0005351 sugar:hydrogen symporter activity | GO:0032440 2alkenal reductase [NAD(P)] activity		pfam00083 Sugar_tr	GO & Domain
c58805_g1_i2	1807	gi|9755817|emb|CAC01761.1| putative protein (fragment at BAC end)	420	4.07e-106	376.56		GO:0005634 nucleus			pfam00646 Fbox | pfam12937 Fboxlike	GO & Domain
c51764_g1_i1	217	gi|9755809|emb|CAC01753.1| putative protein	72	2.71e-38	155.892	GO:0016926 protein desumoylation | GO:0045595 regulation of cell differentiation | GO:0010431 seed maturation | GO:0033044 regulation of chromosome organization | GO:0051177 meiotic sister chromatid cohesion | GO:0009880 embryonic pattern specification | GO:0034508 centromere complex assembly | GO:0010072 primary shoot apical meristem specification | GO:0051301 cell division | GO:0010228 vegetati…	GO:0005739 mitochondrion | GO:0005634 nucleus	GO:0008270 zinc ion binding			GO only
c43740_g1_i1	326	gi|9755809|emb|CAC01753.1| putative protein	103	1.27e-39	164.362	GO:0016926 protein desumoylation | GO:0045595 regulation of cell differentiation | GO:0010431 seed maturation | GO:0033044 regulation of chromosome organization | GO:0051177 meiotic sister chromatid cohesion | GO:0009880 embryonic pattern specification | GO:0034508 centromere complex assembly | GO:0010072 primary shoot apical meristem specification | GO:0051301 cell division | GO:0010228 vegetati…	GO:0005634 nucleus	GO:0008270 zinc ion binding			GO only
c73278_g1_i1	415	gi|9755809|emb|CAC01753.1| putative protein	137	6.56e-66	242.822	GO:0016926 protein desumoylation | GO:0045595 regulation of cell differentiation | GO:0010431 seed maturation | GO:0033044 regulation of chromosome organization | GO:0051177 meiotic sister chromatid cohesion | GO:0009880 embryonic pattern specification | GO:0034508 centromere complex assembly | GO:0010072 primary shoot apical meristem specification | GO:0051301 cell division | GO:0010228 vegetati…	GO:0005634 nucleus	GO:0008270 zinc ion binding			GO only
c72659_g3_i3	2582	gi|9755802|emb|CAC01746.1| putative protein	444	4.77e-287	978.38	GO:0009860 pollen tube growth | GO:0009555 pollen development | GO:0052325 cell wall pectin biosynthetic process | GO:0005982 starch metabolic process | GO:0005985 sucrose metabolic process | GO:0009117 nucleotide metabolic process	GO:0090406 pollen tube | GO:0005794 Golgi apparatus	GO:0047262 polygalacturonate 4alphagalacturonosyltransferase activity		pfam01501 Glyco_transf_8	GO & Domain
c44455_g1_i1	242	gi|9755787|emb|CAC01906.1| hypothetical protein	26	7.52e-05	54.6975
c63185_g1_i1	1022	gi|9755780|emb|CAC01899.1| putative protein	251	9.55e-151	525.009	GO:0007031 peroxisome organization	GO:0005777 peroxisome | GO:0005634 nucleus | GO:0005829 cytosol	GO:0042802 identical protein binding | GO:0003676 nucleic acid binding | GO:0008270 zinc ion binding		pfam04614 Pex19 | pfam07739 TipAS	GO & Domain
c69765_g1_i1	1568	gi|9755778|emb|CAC01897.1| phosphoglucomutaselike protein	490	2.45e-304	1035.89	GO:0006048 UDPNacetylglucosamine biosynthetic process | GO:0006000 fructose metabolic process | GO:0006013 mannose metabolic process	GO:0009570 chloroplast stroma | GO:0005829 cytosol	GO:0004610 phosphoacetylglucosamine mutase activity | GO:0004615 phosphomannomutase activity		pfam02878 PGM_PMM_I | pfam02879 PGM_PMM_II | pfam02880 PGM_PMM_III	GO & Domain
c117197_g1_i1	226	gi|9755768|emb|CAC01888.1| putative protein	27	4.01e-08	64.9507
c114832_g1_i1	498	gi|9755754|emb|CAC01885.1| glucosyltransferaselike protein	107	1.02e-48	194.676	GO:0009813 flavonoid biosynthetic process	GO:0009507 chloroplast	GO:0047213 anthocyanidin 3Oglucosyltransferase activity			GO only
c19816_g2_i1	276	gi|9755754|emb|CAC01885.1| glucosyltransferaselike protein	91	7e-48	186.206	GO:0009813 flavonoid biosynthetic process	GO:0009507 chloroplast	GO:0047213 anthocyanidin 3Oglucosyltransferase activity			GO only
c49201_g2_i1	303	gi|9755754|emb|CAC01885.1| glucosyltransferaselike protein	36	1.37e-07	64.0591	GO:0008152 metabolic process		GO:0016758 transferase activity, transferring hexosyl groups			GO only
c20915_g1_i1	307	gi|9755734|emb|CAC01846.1| Heat Shock Factor 3	100	2e-44	177.736	GO:0010162 seed dormancy | GO:0006355 regulation of transcription, DNAdependent | GO:0009408 response to heat	GO:0005634 nucleus | GO:0005667 transcription factor complex	GO:0043565 sequencespecific DNA binding | GO:0003700 sequencespecific DNA binding transcription factor activity			GO only
c61540_g1_i5	862	gi|9755729|emb|CAC01841.1| putative transcription factor (MYB9)	220	1.5e-112	397.958	GO:0006355 regulation of transcription, DNAdependent | GO:0009751 response to salicylic acid stimulus	GO:0005634 nucleus | GO:0005667 transcription factor complex | GO:0000785 chromatin	GO:0003677 DNA binding | GO:0003700 sequencespecific DNA binding transcription factor activity | GO:0003682 chromatin binding			GO only
c72815_g2_i3	1098	gi|9755720|emb|CAC01832.1| putative protein	357	5.03e-153	532.587	GO:0006346 methylationdependent chromatin silencing | GO:0010050 vegetative phase change | GO:0006306 DNA methylation | GO:0006278 RNAdependent DNA replication | GO:0035196 production of miRNAs involved in gene silencing by miRNA | GO:0010267 production of tasiRNAs involved in RNA interference | GO:0009616 virus induced gene silencing		GO:0008270 zinc ion binding | GO:0003964 RNAdirected DNA polymerase activity | GO:0003723 RNA binding			GO only
c94825_g1_i1	218	gi|9755720|emb|CAC01832.1| putative protein	60	2.85e-11	74.7581
c71531_g2_i1	357	gi|9755717|emb|CAC01729.1| putative protein (fragment)	68	7.11e-18	97.4936	GO:0016572 histone phosphorylation				pfam07133 Merozoite_SPAM	GO & Domain
c71531_g2_i2	418	gi|9755717|emb|CAC01729.1| putative protein (fragment)	133	9.81e-40	166.591	GO:0016572 histone phosphorylation					GO only
c71531_g2_i3	626	gi|9755717|emb|CAC01729.1| putative protein (fragment)	199	4.24e-45	184.423	GO:0016572 histone phosphorylation					GO only
c71531_g2_i4	478	gi|9755717|emb|CAC01729.1| putative protein (fragment)	155	2.18e-49	196.46	GO:0016572 histone phosphorylation					GO only
c71531_g2_i5	520	gi|9755717|emb|CAC01729.1| putative protein (fragment)	154	9.66e-29	133.157	GO:0016572 histone phosphorylation					GO only
c95029_g1_i1	213	gi|9755717|emb|CAC01729.1| putative protein (fragment)	67	2.65e-13	80.9992	GO:0016572 histone phosphorylation					GO only
c71531_g3_i5	252	gi|9755717|emb|CAC01729.1| putative protein (fragment)	55	6.31e-13	80.5534
c72243_g1_i1	264	gi|9755674|emb|CAC01826.1| putative protein	88	1.91e-53	201.363	GO:0051567 histone H3K9 methylation | GO:0007623 circadian rhythm | GO:0055114 oxidationreduction process | GO:0006771 riboflavin metabolic process | GO:0019497 hexachlorocyclohexane metabolic process	GO:0005737 cytoplasm | GO:0005886 plasma membrane	GO:0003993 acid phosphatase activity | GO:0046914 transition metal ion binding | GO:0016491 oxidoreductase activity			GO only
c27514_g1_i1	226	gi|9755674|emb|CAC01826.1| putative protein	75	1.85e-40	162.579	GO:0051567 histone H3K9 methylation | GO:0007623 circadian rhythm | GO:0016310 phosphorylation | GO:0055114 oxidationreduction process | GO:0006771 riboflavin metabolic process | GO:0019497 hexachlorocyclohexane metabolic process	GO:0005737 cytoplasm | GO:0005886 plasma membrane	GO:0003993 acid phosphatase activity | GO:0046914 transition metal ion binding | GO:0016491 oxidoreductase activity | GO:0016301 kinase activity			GO only
c27514_g1_i2	230	gi|9755674|emb|CAC01826.1| putative protein	67	9.54e-34	143.41	GO:0051567 histone H3K9 methylation | GO:0007623 circadian rhythm | GO:0016310 phosphorylation | GO:0055114 oxidationreduction process | GO:0006771 riboflavin metabolic process | GO:0019497 hexachlorocyclohexane metabolic process	GO:0005737 cytoplasm | GO:0005886 plasma membrane	GO:0003993 acid phosphatase activity | GO:0046914 transition metal ion binding | GO:0016491 oxidoreductase activity | GO:0016301 kinase activity			GO only
c73253_g1_i2	1400	gi|9755669|emb|CAC01821.1| transcriptional regulatorylike protein	370	7.33e-212	728.29	GO:0010048 vernalization response | GO:0045492 xylan biosynthetic process | GO:0016926 protein desumoylation | GO:0043481 anthocyanin accumulation in tissues in response to UV light | GO:0000956 nucleartranscribed mRNA catabolic process | GO:0045892 negative regulation of transcription, DNAdependent | GO:0050665 hydrogen peroxide biosynthetic process | GO:0010228 vegetative to reproductive phase …	GO:0005829 cytosol | GO:0005634 nucleus	GO:0005515 protein binding		pfam02671 PAH	GO & Domain
c73253_g1_i3	234	gi|9755669|emb|CAC01821.1| transcriptional regulatorylike protein	77	3.23e-39	159.459	GO:0010048 vernalization response | GO:0045492 xylan biosynthetic process | GO:0016926 protein desumoylation | GO:0043481 anthocyanin accumulation in tissues in response to UV light | GO:0000956 nucleartranscribed mRNA catabolic process | GO:0045892 negative regulation of transcription, DNAdependent | GO:0050665 hydrogen peroxide biosynthetic process | GO:0010228 vegetative to reproductive phase …	GO:0005829 cytosol | GO:0005634 nucleus	GO:0005515 protein binding			GO only
c37906_g1_i1	439	gi|9755656|emb|CAC01808.1| putative protein	142	5.42e-69	253.075	GO:0009827 planttype cell wall modification | GO:0009860 pollen tube growth	GO:0005634 nucleus				GO only
c72032_g2_i2	1364	gi|9755619|emb|CAC01773.1| putative protein	349	7.87e-232	794.713	GO:0010075 regulation of meristem growth | GO:0007030 Golgi organization | GO:0006816 calcium ion transport | GO:0019761 glucosinolate biosynthetic process | GO:0009651 response to salt stress				pfam10250 OFucT	GO & Domain
c72032_g2_i3	1339	gi|9755619|emb|CAC01773.1| putative protein	339	1.36e-224	770.641	GO:0010075 regulation of meristem growth | GO:0007030 Golgi organization | GO:0006816 calcium ion transport | GO:0019761 glucosinolate biosynthetic process | GO:0009651 response to salt stress				pfam10250 OFucT	GO & Domain
c72032_g2_i1	554	gi|9755619|emb|CAC01773.1| putative protein	122	1.24e-76	278.485	GO:0009651 response to salt stress | GO:0010075 regulation of meristem growth | GO:0006816 calcium ion transport | GO:0007030 Golgi organization | GO:0019761 glucosinolate biosynthetic process	GO:0005739 mitochondrion				GO only
c72032_g1_i5	332	gi|9755619|emb|CAC01773.1| putative protein	110	4.08e-67	246.834	GO:0006816 calcium ion transport | GO:0010075 regulation of meristem growth | GO:0009651 response to salt stress | GO:0010050 vegetative phase change | GO:0007030 Golgi organization | GO:0019761 glucosinolate biosynthetic process | GO:0035196 production of miRNAs involved in gene silencing by miRNA | GO:0010267 production of tasiRNAs involved in RNA interference | GO:0009616 virus induced gene si…	GO:0009507 chloroplast | GO:0005739 mitochondrion				GO only
c72032_g1_i1	216	gi|9755619|emb|CAC01773.1| putative protein	69	1.31e-32	139.398	GO:0006816 calcium ion transport | GO:0010075 regulation of meristem growth | GO:0009651 response to salt stress | GO:0010050 vegetative phase change | GO:0007030 Golgi organization | GO:0019761 glucosinolate biosynthetic process | GO:0035196 production of miRNAs involved in gene silencing by miRNA | GO:0010267 production of tasiRNAs involved in RNA interference | GO:0009616 virus induced gene si…	GO:0009507 chloroplast				GO only
c40214_g1_i1	201	gi|9755613|emb|CAC01767.1| hypothetical protein	66	8.33e-34	142.073	GO:0006487 protein Nlinked glycosylation	GO:0005886 plasma membrane				GO only
c49539_g1_i1	204	gi|9755613|emb|CAC01767.1| hypothetical protein	68	8.95e-24	112.651	GO:0006487 protein Nlinked glycosylation	GO:0005886 plasma membrane				GO only
c52350_g1_i1	213	gi|9755613|emb|CAC01767.1| hypothetical protein	70	5.37e-39	157.676	GO:0006487 protein Nlinked glycosylation	GO:0005886 plasma membrane				GO only
c135958_g1_i1	249	gi|9755452|gb|AAF98213.1|AC007152_9 Hypothetical protein	80	1.7e-20	104.18
c14104_g1_i1	509	gi|9755452|gb|AAF98213.1|AC007152_9 Hypothetical protein	95	4.55e-27	127.807
c71267_g2_i3	542	gi|9755449|gb|AAF98210.1|AC007152_6 Unknown protein	59	1.71e-24	119.783	GO:0006952 defense response | GO:0016556 mRNA modification | GO:0006468 protein phosphorylation | GO:0006071 glycerol metabolic process | GO:0000023 maltose metabolic process | GO:0019252 starch biosynthetic process | GO:0007178 transmembrane receptor protein serine/threonine kinase signaling pathway | GO:0009395 phospholipid catabolic process | GO:0046486 glycerolipid metabolic process | GO:0009…	GO:0005886 plasma membrane	GO:0030247 polysaccharide binding | GO:0008889 glycerophosphodiester phosphodiesterase activity | GO:0005524 ATP binding | GO:0004715 nonmembrane spanning protein tyrosine kinase activity | GO:0004675 transmembrane receptor protein serine/threonine kinase activity			GO only
c57529_g1_i5	578	gi|9755449|gb|AAF98210.1|AC007152_6 Unknown protein	82	5.01e-24	118.446	GO:0006071 glycerol metabolic process | GO:0016126 sterol biosynthetic process | GO:0007155 cell adhesion | GO:0045010 actin nucleation | GO:0010075 regulation of meristem growth | GO:0052546 cell wall pectin metabolic process | GO:0016310 phosphorylation | GO:0048767 root hair elongation | GO:0010090 trichome morphogenesis | GO:0005982 starch metabolic process | GO:0016051 carbohydrate biosynthe…	GO:0048046 apoplast | GO:0016023 cytoplasmic membranebounded vesicle | GO:0046658 anchored to plasma membrane | GO:0009505 planttype cell wall | GO:0009507 chloroplast | GO:0009506 plasmodesma	GO:0016301 kinase activity | GO:0008889 glycerophosphodiester phosphodiesterase activity			GO only
c57529_g1_i6	601	gi|9755449|gb|AAF98210.1|AC007152_6 Unknown protein	82	5.34e-24	118.446	GO:0006071 glycerol metabolic process | GO:0016126 sterol biosynthetic process | GO:0007155 cell adhesion | GO:0045010 actin nucleation | GO:0010075 regulation of meristem growth | GO:0052546 cell wall pectin metabolic process | GO:0016310 phosphorylation | GO:0048767 root hair elongation | GO:0010090 trichome morphogenesis | GO:0005982 starch metabolic process | GO:0016051 carbohydrate biosynthe…	GO:0048046 apoplast | GO:0016023 cytoplasmic membranebounded vesicle | GO:0046658 anchored to plasma membrane | GO:0009505 planttype cell wall | GO:0009507 chloroplast | GO:0009506 plasmodesma	GO:0016301 kinase activity | GO:0008889 glycerophosphodiester phosphodiesterase activity			GO only
c51592_g1_i1	559	gi|9755388|gb|AAF98195.1|AC000107_18 F17F8.24	85	1.87e-49	197.351	GO:0016192 vesiclemediated transport	GO:0016021 integral to membrane | GO:0005783 endoplasmic reticulum | GO:0005794 Golgi apparatus	GO:0003676 nucleic acid binding | GO:0000166 nucleotide binding			GO only
c65993_g3_i1	253	gi|9755388|gb|AAF98195.1|AC000107_18 F17F8.24	72	7.86e-26	120.675	GO:0016192 vesiclemediated transport	GO:0016021 integral to membrane | GO:0005783 endoplasmic reticulum | GO:0005794 Golgi apparatus				GO only
c56850_g3_i1	1138	gi|9755374|gb|AAF98181.1|AC000107_4 F17F8.5	190	1.78e-56	220.087	GO:0006278 RNAdependent DNA replication | GO:0015074 DNA integration | GO:0051252 regulation of RNA metabolic process	GO:0009536 plastid	GO:0004523 ribonuclease H activity | GO:0004527 exonuclease activity | GO:0003964 RNAdirected DNA polymerase activity | GO:0003723 RNA binding		pfam00078 RVT_1	GO & Domain
c100706_g1_i1	1502	gi|9755374|gb|AAF98181.1|AC000107_4 F17F8.5	194	3.05e-21	111.313	GO:0006278 RNAdependent DNA replication		GO:0004519 endonuclease activity | GO:0003964 RNAdirected DNA polymerase activity | GO:0003723 RNA binding		pfam14111 DUF4283	GO & Domain
c50978_g1_i1	1084	gi|9755374|gb|AAF98181.1|AC000107_4 F17F8.5	53	2.9e-07	65.3965					pfam13966 zfRVT	Domain only
c63077_g5_i1	937	gi|9743357|gb|AAF97981.1|AC000103_31 F21J9.3	155	2.56e-72	266.895		GO:0005840 ribosome	GO:0016788 hydrolase activity, acting on ester bonds			GO only
c63077_g5_i2	867	gi|9743357|gb|AAF97981.1|AC000103_31 F21J9.3	155	2.27e-72	266.895		GO:0005840 ribosome	GO:0016788 hydrolase activity, acting on ester bonds			GO only
c56426_g1_i1	445	gi|9743357|gb|AAF97981.1|AC000103_31 F21J9.3	30	2.07e-05	57.818
c57154_g3_i1	720	gi|9743342|gb|AAF97966.1|AC000103_16 F21J9.23	64	6.57e-30	137.615
c57154_g3_i2	320	gi|9743342|gb|AAF97966.1|AC000103_16 F21J9.23	106	3.71e-62	230.34
c59797_g1_i1	422	gi|9743334|gb|AAF97958.1|AC000103_8 F21J9.12	139	1.93e-65	241.485	GO:0009651 response to salt stress | GO:0007034 vacuolar transport	GO:0005737 cytoplasm | GO:0032588 transGolgi network membrane				GO only
c47587_g1_i4	1028	gi|9665146|gb|AAF97330.1|AC023628_11 Unknown protein	69	5.94e-19	103.289	GO:0016556 mRNA modification | GO:0006446 regulation of translational initiation	GO:0005840 ribosome	GO:0003743 translation initiation factor activity			GO only
c47587_g1_i5	1160	gi|9665146|gb|AAF97330.1|AC023628_11 Unknown protein	69	6.89e-19	103.289	GO:0016556 mRNA modification | GO:0006446 regulation of translational initiation	GO:0005840 ribosome	GO:0003743 translation initiation factor activity			GO only
c115583_g1_i1	291	gi|9665115|gb|AAF97299.1|AC007843_2 Similar to copiatype reverse transcriptase proteins	95	7.76e-37	155.001	GO:0015074 DNA integration		GO:0003676 nucleic acid binding | GO:0008270 zinc ion binding			GO only
c67427_g6_i3	232	gi|9665114|gb|AAF97298.1|AC007843_1 Hypothetical protein	75	9.42e-18	95.2646	GO:0015074 DNA integration		GO:0003676 nucleic acid binding | GO:0008270 zinc ion binding		pfam00098 zfCCHC	GO & Domain
c94611_g1_i1	230	gi|9665106|gb|AAF97297.1|AC010164_19 Hypothetical protein	76	7.8e-33	140.735	GO:0015074 DNA integration | GO:0006278 RNAdependent DNA replication		GO:0003676 nucleic acid binding | GO:0003964 RNAdirected DNA polymerase activity | GO:0008270 zinc ion binding			GO only
c108868_g1_i1	222	gi|9665106|gb|AAF97297.1|AC010164_19 Hypothetical protein	73	6.69e-26	119.783	GO:0015074 DNA integration		GO:0003676 nucleic acid binding | GO:0008270 zinc ion binding			GO only
c74872_g1_i1	224	gi|9665106|gb|AAF97297.1|AC010164_19 Hypothetical protein	63	1.96e-20	103.289	GO:0006952 defense response | GO:0017148 negative regulation of translation | GO:0015074 DNA integration	GO:0009536 plastid | GO:0016023 cytoplasmic membranebounded vesicle	GO:0008270 zinc ion binding | GO:0003676 nucleic acid binding | GO:0030598 rRNA Nglycosylase activity			GO only
c63022_g2_i1	248	gi|9665106|gb|AAF97297.1|AC010164_19 Hypothetical protein	44	4.36e-13	80.9992
c71516_g4_i1	413	gi|9665060|gb|AAF97262.1|AC034106_5 Strong similarity to a hypothetical protein T18K17.13 gi|6598861 from Arabidopsis thaliana BAC T18K17 gb|AC010556 and contains a PH PF|00169 domain	137	5.42e-69	253.075	GO:0007165 signal transduction	GO:0005773 vacuole | GO:0016021 integral to membrane | GO:0005783 endoplasmic reticulum	GO:0035091 phosphatidylinositol binding			GO only
c30448_g1_i1	643	gi|9651933|gb|AAF91318.1|AF242848_1 betaketoacylacyl carrier protein synthase	188	4.07e-119	419.802	GO:0019684 photosynthesis, light reaction | GO:0009072 aromatic amino acid family metabolic process | GO:0000096 sulfur amino acid metabolic process | GO:0009631 cold acclimation | GO:0016117 carotenoid biosynthetic process | GO:0000038 very long chain fatty acid metabolic process | GO:0006636 unsaturated fatty acid biosynthetic process | GO:0009793 embryo development ending in seed dormancy | GO…	GO:0009570 chloroplast stroma | GO:0005835 fatty acid synthase complex	GO:0004315 3oxoacyl[acylcarrierprotein] synthase activity | GO:0033817 betaketoacylacylcarrierprotein synthase II activity			GO only
c48818_g1_i1	586	gi|9651933|gb|AAF91318.1|AF242848_1 betaketoacylacyl carrier protein synthase	51	1.95e-24	119.783	GO:0019684 photosynthesis, light reaction | GO:0009072 aromatic amino acid family metabolic process | GO:0000096 sulfur amino acid metabolic process | GO:0009631 cold acclimation | GO:0016117 carotenoid biosynthetic process | GO:0000038 very long chain fatty acid metabolic process | GO:0006636 unsaturated fatty acid biosynthetic process | GO:0009793 embryo development ending in seed dormancy | GO…	GO:0009570 chloroplast stroma | GO:0005835 fatty acid synthase complex	GO:0004315 3oxoacyl[acylcarrierprotein] synthase activity | GO:0033817 betaketoacylacylcarrierprotein synthase II activity			GO only
c48818_g1_i2	327	gi|9651933|gb|AAF91318.1|AF242848_1 betaketoacylacyl carrier protein synthase	51	5.12e-25	119.783	GO:0019684 photosynthesis, light reaction | GO:0009072 aromatic amino acid family metabolic process | GO:0000096 sulfur amino acid metabolic process | GO:0009631 cold acclimation | GO:0016117 carotenoid biosynthetic process | GO:0000038 very long chain fatty acid metabolic process | GO:0006636 unsaturated fatty acid biosynthetic process | GO:0009793 embryo development ending in seed dormancy | GO…	GO:0009570 chloroplast stroma | GO:0005835 fatty acid synthase complex	GO:0004315 3oxoacyl[acylcarrierprotein] synthase activity | GO:0033817 betaketoacylacylcarrierprotein synthase II activity			GO only
c102255_g1_i1	238	gi|9651933|gb|AAF91318.1|AF242848_1 betaketoacylacyl carrier protein synthase	73	5.16e-33	141.627	GO:0019684 photosynthesis, light reaction | GO:0009072 aromatic amino acid family metabolic process | GO:0000096 sulfur amino acid metabolic process | GO:0009631 cold acclimation | GO:0016117 carotenoid biosynthetic process | GO:0000038 very long chain fatty acid metabolic process | GO:0006636 unsaturated fatty acid biosynthetic process | GO:0009793 embryo development ending in seed dormancy | GO…	GO:0009570 chloroplast stroma | GO:0005835 fatty acid synthase complex	GO:0004315 3oxoacyl[acylcarrierprotein] synthase activity			GO only
c78551_g1_i1	261	gi|9651933|gb|AAF91318.1|AF242848_1 betaketoacylacyl carrier protein synthase	69	2.07e-21	107.301	GO:0006633 fatty acid biosynthetic process		GO:0016747 transferase activity, transferring acyl groups other than aminoacyl groups			GO only
c60293_g1_i1	1095	gi|9587211|gb|AAF89209.1|AF279252_1 cytochrome P450	36	8.34e-08	67.1797	GO:0055114 oxidationreduction process | GO:0006118 electron transport		GO:0020037 heme binding | GO:0016705 oxidoreductase activity, acting on paired donors, with incorporation or reduction of molecular oxygen | GO:0004497 monooxygenase activity | GO:0005506 iron ion binding | GO:0009055 electron carrier activity			GO only
c60920_g1_i3	1276	gi|95114268|gb|ABF55665.1| double MYCtagged mitogen activated protein kinase kinase 5	331	7e-190	655.18	GO:0009697 salicylic acid biosynthetic process | GO:0009738 abscisic acid mediated signaling pathway | GO:2000038 regulation of stomatal complex development | GO:0010229 inflorescence development | GO:0010363 regulation of planttype hypersensitive response | GO:0010200 response to chitin | GO:0010227 floral organ abscission | GO:0031348 negative regulation of defense response | GO:0050832 defense…	GO:0005739 mitochondrion | GO:0005634 nucleus	GO:0004674 protein serine/threonine kinase activity | GO:0004708 MAP kinase kinase activity | GO:0005515 protein binding | GO:0005524 ATP binding	2.7.12.2 | 2.7.11.1	pfam00069 Pkinase | pfam07714 Pkinase_Tyr	GO & Enzyme & Domain
c52742_g1_i3	422	gi|9502386|gb|AAF88093.1|AC025417_21 T12C24.22	46	5.12e-13	82.3366	GO:0006468 protein phosphorylation | GO:0009069 serine family amino acid metabolic process	GO:0005634 nucleus	GO:0005524 ATP binding | GO:0004674 protein serine/threonine kinase activity			GO only
c144791_g1_i1	250	gi|9502386|gb|AAF88093.1|AC025417_21 T12C24.22	25	0.000746	51.5769
c44801_g1_i1	351	gi|9502159|gb|AAF88010.1| Hypothetical protein T10I18.2	90	1.36e-40	167.929
c72907_g1_i1	2682	gi|94965681|emb|CAG28805.1| cryptochrome1	680	0	1609.18	GO:0010155 regulation of proton transport | GO:0009583 detection of light stimulus | GO:0009414 response to water deprivation | GO:0010075 regulation of meristem growth | GO:0010617 circadian regulation of calcium ion oscillation | GO:0010118 stomatal movement | GO:0051510 regulation of unidimensional cell growth | GO:0009640 photomorphogenesis | GO:0046777 protein autophosphorylation | GO:004628…	GO:0005737 cytoplasm | GO:0005634 nucleus	GO:0009882 blue light photoreceptor activity | GO:0004672 protein kinase activity | GO:0003913 DNA photolyase activity | GO:0042803 protein homodimerization activity | GO:0005524 ATP binding		pfam03441 FAD_binding_7 | pfam00875 DNA_photolyase | pfam12546 Cryptochrome_C	GO & Domain
c72907_g1_i2	2706	gi|94965681|emb|CAG28805.1| cryptochrome1	679	0	1588.22	GO:0010155 regulation of proton transport | GO:0009583 detection of light stimulus | GO:0009414 response to water deprivation | GO:0010075 regulation of meristem growth | GO:0010617 circadian regulation of calcium ion oscillation | GO:0010118 stomatal movement | GO:0051510 regulation of unidimensional cell growth | GO:0009640 photomorphogenesis | GO:0046777 protein autophosphorylation | GO:004628…	GO:0005737 cytoplasm | GO:0005634 nucleus	GO:0009882 blue light photoreceptor activity | GO:0004672 protein kinase activity | GO:0003913 DNA photolyase activity | GO:0042803 protein homodimerization activity | GO:0005524 ATP binding		pfam03441 FAD_binding_7 | pfam00875 DNA_photolyase | pfam12546 Cryptochrome_C	GO & Domain
c102136_g1_i1	214	gi|94959375|gb|ABF47539.1| At4g21150	71	3.39e-38	155.447	GO:0018279 protein Nlinked glycosylation via asparagine | GO:0030244 cellulose biosynthetic process | GO:0009409 response to cold | GO:0006364 rRNA processing	GO:0008250 oligosaccharyltransferase complex | GO:0005739 mitochondrion | GO:0009506 plasmodesma | GO:0009505 planttype cell wall | GO:0005774 vacuolar membrane | GO:0005794 Golgi apparatus | GO:0005886 plasma membrane	GO:0004579 dolichyldiphosphooligosaccharideprotein glycotransferase activity			GO only
c112035_g1_i1	370	gi|947125|gb|AAB33406.1| ferredoxin component c	54	1.78e-21	109.084	GO:0009744 response to sucrose stimulus | GO:0010114 response to red light | GO:0042742 defense response to bacterium | GO:0009773 photosynthetic electron transport in photosystem I | GO:0009637 response to blue light | GO:0010155 regulation of proton transport | GO:0010207 photosystem II assembly | GO:0010218 response to far red light | GO:0009644 response to high light intensity | GO:0006118 el…	GO:0009570 chloroplast stroma	GO:0051537 2 iron, 2 sulfur cluster binding | GO:0046872 metal ion binding | GO:0009055 electron carrier activity		pfam00111 Fer2	GO & Domain
c38879_g1_i1	827	gi|94469004|gb|ABF18351.1| molecular cochaperone STI1	41	1.74e-05	59.1554					pfam13414 TPR_11	Domain only
c38879_g1_i2	933	gi|94469004|gb|ABF18351.1| molecular cochaperone STI1	41	2e-05	59.1554					pfam13414 TPR_11	Domain only
c38879_g1_i3	950	gi|94469004|gb|ABF18351.1| molecular cochaperone STI1	41	2.04e-05	59.1554					pfam13414 TPR_11	Domain only
c71888_g1_i3	299	gi|94467214|dbj|BAE93768.1| aldehyde oxidase	99	7.6e-54	204.038	GO:0055114 oxidationreduction process | GO:0009851 auxin biosynthetic process | GO:0019760 glucosinolate metabolic process | GO:0009834 secondary cell wall biogenesis | GO:0009688 abscisic acid biosynthetic process | GO:0018874 benzoate metabolic process | GO:0042184 xylene catabolic process | GO:0042203 toluene catabolic process | GO:0006568 tryptophan metabolic process | GO:0006118 electron tra…	GO:0005829 cytosol | GO:0005618 cell wall | GO:0009536 plastid | GO:0005576 extracellular region	GO:0018479 benzaldehyde dehydrogenase (NAD+) activity | GO:0005507 copper ion binding | GO:0008131 primary amine oxidase activity | GO:0051537 2 iron, 2 sulfur cluster binding | GO:0050302 indole3acetaldehyde oxidase activity | GO:0009055 electron carrier activity | GO:0043546 molybdopterin cofactor binding | GO:0010293 abscisic aldehyde oxidase activity | GO:0071949 FAD binding | GO:0008762 UDPN…		pfam03450 CO_deh_flav_C	GO & Domain
c52298_g1_i1	205	gi|94467214|dbj|BAE93768.1| aldehyde oxidase	68	1.55e-38	155.892	GO:0055114 oxidationreduction process | GO:0009851 auxin biosynthetic process | GO:0019760 glucosinolate metabolic process | GO:0009834 secondary cell wall biogenesis | GO:0009688 abscisic acid biosynthetic process | GO:0018874 benzoate metabolic process | GO:0042184 xylene catabolic process | GO:0042203 toluene catabolic process | GO:0006568 tryptophan metabolic process | GO:0006118 electron tra…	GO:0005829 cytosol | GO:0005618 cell wall | GO:0009536 plastid | GO:0005576 extracellular region	GO:0018479 benzaldehyde dehydrogenase (NAD+) activity | GO:0005507 copper ion binding | GO:0008131 primary amine oxidase activity | GO:0051537 2 iron, 2 sulfur cluster binding | GO:0050302 indole3acetaldehyde oxidase activity | GO:0009055 electron carrier activity | GO:0004854 xanthine dehydrogenase activity | GO:0050660 flavin adenine dinucleotide binding | GO:0008762 UDPNacetylmuramate dehydrog…			GO only
c71888_g1_i1	4919	gi|94467214|dbj|BAE93768.1| aldehyde oxidase	1347	0	2883.7	GO:0055114 oxidationreduction process | GO:0009851 auxin biosynthetic process | GO:0019760 glucosinolate metabolic process | GO:0009834 secondary cell wall biogenesis | GO:0009688 abscisic acid biosynthetic process | GO:0018874 benzoate metabolic process | GO:0042184 xylene catabolic process | GO:0042203 toluene catabolic process | GO:0006568 tryptophan metabolic process | GO:0006118 electron tra…	GO:0005829 cytosol | GO:0005618 cell wall | GO:0005576 extracellular region	GO:0018479 benzaldehyde dehydrogenase (NAD+) activity | GO:0005507 copper ion binding | GO:0008131 primary amine oxidase activity | GO:0051537 2 iron, 2 sulfur cluster binding | GO:0050302 indole3acetaldehyde oxidase activity | GO:0031625 ubiquitin protein ligase binding | GO:0009055 electron carrier activity | GO:0050660 flavin adenine dinucleotide binding | GO:0010293 abscisic aldehyde oxidase …	1.2.3.7	pfam02738 Ald_Xan_dh_C2 | pfam00941 FAD_binding_5 | pfam01315 Ald_Xan_dh_C | pfam01799 Fer2_2 | pfam03450 CO_deh_flav_C	GO & Enzyme & Domain
c71888_g1_i2	710	gi|94467214|dbj|BAE93768.1| aldehyde oxidase	174	5.04e-114	402.862	GO:0055114 oxidationreduction process | GO:0009851 auxin biosynthetic process | GO:0019760 glucosinolate metabolic process | GO:0009834 secondary cell wall biogenesis | GO:0009688 abscisic acid biosynthetic process | GO:0018874 benzoate metabolic process | GO:0042184 xylene catabolic process | GO:0042203 toluene catabolic process | GO:0006568 tryptophan metabolic process | GO:0006118 electron tra…	GO:0005829 cytosol | GO:0005618 cell wall | GO:0005576 extracellular region	GO:0018479 benzaldehyde dehydrogenase (NAD+) activity | GO:0005507 copper ion binding | GO:0008131 primary amine oxidase activity | GO:0051537 2 iron, 2 sulfur cluster binding | GO:0050302 indole3acetaldehyde oxidase activity | GO:0009055 electron carrier activity | GO:0050660 flavin adenine dinucleotide binding | GO:0008762 UDPNacetylmuramate dehydrogenase activity | GO:0005506 iron ion binding			GO only
c34291_g1_i1	294	gi|94467212|dbj|BAE93767.1| aldehyde oxidase	97	5.96e-61	226.328	GO:0055114 oxidationreduction process | GO:0009851 auxin biosynthetic process | GO:0019760 glucosinolate metabolic process | GO:0009834 secondary cell wall biogenesis | GO:0009688 abscisic acid biosynthetic process | GO:0018874 benzoate metabolic process | GO:0042184 xylene catabolic process | GO:0042203 toluene catabolic process | GO:0006568 tryptophan metabolic process | GO:0006118 electron tra…	GO:0005829 cytosol | GO:0005618 cell wall | GO:0009536 plastid | GO:0005576 extracellular region	GO:0018479 benzaldehyde dehydrogenase (NAD+) activity | GO:0005507 copper ion binding | GO:0008131 primary amine oxidase activity | GO:0051537 2 iron, 2 sulfur cluster binding | GO:0050302 indole3acetaldehyde oxidase activity | GO:0009055 electron carrier activity | GO:0004854 xanthine dehydrogenase activity | GO:0050660 flavin adenine dinucleotide binding | GO:0010293 abscisic aldehyde oxidase a…			GO only
c52298_g1_i2	274	gi|94467212|dbj|BAE93767.1| aldehyde oxidase	91	3.98e-56	210.279	GO:0055114 oxidationreduction process | GO:0009851 auxin biosynthetic process | GO:0019760 glucosinolate metabolic process | GO:0009834 secondary cell wall biogenesis | GO:0009688 abscisic acid biosynthetic process | GO:0018874 benzoate metabolic process | GO:0042184 xylene catabolic process | GO:0042203 toluene catabolic process | GO:0006568 tryptophan metabolic process | GO:0006118 electron tra…	GO:0005829 cytosol | GO:0005618 cell wall | GO:0009536 plastid | GO:0005576 extracellular region	GO:0018479 benzaldehyde dehydrogenase (NAD+) activity | GO:0005507 copper ion binding | GO:0008131 primary amine oxidase activity | GO:0051537 2 iron, 2 sulfur cluster binding | GO:0050302 indole3acetaldehyde oxidase activity | GO:0009055 electron carrier activity | GO:0004854 xanthine dehydrogenase activity | GO:0043546 molybdopterin cofactor binding | GO:0010293 abscisic aldehyde oxidase activi…			GO only
c51639_g1_i1	548	gi|94467212|dbj|BAE93767.1| aldehyde oxidase	182	1.54e-123	434.513	GO:0055114 oxidationreduction process | GO:0009851 auxin biosynthetic process | GO:0019760 glucosinolate metabolic process | GO:0009834 secondary cell wall biogenesis | GO:0009688 abscisic acid biosynthetic process | GO:0018874 benzoate metabolic process | GO:0042184 xylene catabolic process | GO:0042203 toluene catabolic process | GO:0006568 tryptophan metabolic process | GO:0006118 electron tra…	GO:0005829 cytosol | GO:0005618 cell wall | GO:0005576 extracellular region	GO:0018479 benzaldehyde dehydrogenase (NAD+) activity | GO:0005507 copper ion binding | GO:0008131 primary amine oxidase activity | GO:0003676 nucleic acid binding | GO:0051537 2 iron, 2 sulfur cluster binding | GO:0050302 indole3acetaldehyde oxidase activity | GO:0009055 electron carrier activity | GO:0050660 flavin adenine dinucleotide binding | GO:0008762 UDPNacetylmuramate dehydrogenase activ…		pfam01799 Fer2_2	GO & Domain
c52487_g1_i1	305	gi|94467212|dbj|BAE93767.1| aldehyde oxidase	101	3.2e-54	205.375	GO:0055114 oxidationreduction process | GO:0009851 auxin biosynthetic process | GO:0019760 glucosinolate metabolic process | GO:0009834 secondary cell wall biogenesis | GO:0009688 abscisic acid biosynthetic process | GO:0018874 benzoate metabolic process | GO:0042184 xylene catabolic process | GO:0042203 toluene catabolic process | GO:0006568 tryptophan metabolic process | GO:0006118 electron tra…	GO:0005829 cytosol | GO:0005618 cell wall | GO:0005576 extracellular region	GO:0018479 benzaldehyde dehydrogenase (NAD+) activity | GO:0005507 copper ion binding | GO:0008131 primary amine oxidase activity | GO:0003676 nucleic acid binding | GO:0051537 2 iron, 2 sulfur cluster binding | GO:0050302 indole3acetaldehyde oxidase activity | GO:0009055 electron carrier activity | GO:0050660 flavin adenine dinucleotide binding | GO:0010293 abscisic aldehyde oxidase activity | G…			GO only
c29106_g1_i1	268	gi|94467212|dbj|BAE93767.1| aldehyde oxidase	89	9.85e-51	193.785	GO:0055114 oxidationreduction process | GO:0009851 auxin biosynthetic process | GO:0009834 secondary cell wall biogenesis | GO:0009688 abscisic acid biosynthetic process | GO:0006568 tryptophan metabolic process | GO:0006118 electron transport | GO:0006144 purine base metabolic process | GO:0006040 amino sugar metabolic process	GO:0005829 cytosol | GO:0005618 cell wall | GO:0005576 extracellular region | GO:0009507 chloroplast	GO:0005507 copper ion binding | GO:0008131 primary amine oxidase activity | GO:0051537 2 iron, 2 sulfur cluster binding | GO:0050302 indole3acetaldehyde oxidase activity | GO:0009055 electron carrier activity | GO:0004854 xanthine dehydrogenase activity | GO:0050660 flavin adenine dinucleotide binding | GO:0008762 UDPNacetylmuramate dehydrogenase activity | GO:0005506 iron ion binding		pfam01315 Ald_Xan_dh_C	GO & Domain
c29106_g1_i2	300	gi|94467212|dbj|BAE93767.1| aldehyde oxidase	99	9.82e-58	215.629	GO:0055114 oxidationreduction process | GO:0009851 auxin biosynthetic process | GO:0009834 secondary cell wall biogenesis | GO:0009688 abscisic acid biosynthetic process | GO:0006568 tryptophan metabolic process | GO:0006118 electron transport | GO:0006144 purine base metabolic process | GO:0006040 amino sugar metabolic process	GO:0005829 cytosol | GO:0005618 cell wall | GO:0005576 extracellular region | GO:0009507 chloroplast	GO:0005507 copper ion binding | GO:0008131 primary amine oxidase activity | GO:0051537 2 iron, 2 sulfur cluster binding | GO:0050302 indole3acetaldehyde oxidase activity | GO:0009055 electron carrier activity | GO:0004854 xanthine dehydrogenase activity | GO:0050660 flavin adenine dinucleotide binding | GO:0008762 UDPNacetylmuramate dehydrogenase activity | GO:0005506 iron ion binding		pfam01315 Ald_Xan_dh_C	GO & Domain
c34231_g1_i1	535	gi|94467212|dbj|BAE93767.1| aldehyde oxidase	178	3.29e-111	393.5	GO:0055114 oxidationreduction process | GO:0009851 auxin biosynthetic process | GO:0009834 secondary cell wall biogenesis | GO:0009688 abscisic acid biosynthetic process | GO:0006568 tryptophan metabolic process | GO:0006118 electron transport | GO:0006040 amino sugar metabolic process	GO:0005618 cell wall | GO:0005576 extracellular region	GO:0005507 copper ion binding | GO:0008131 primary amine oxidase activity | GO:0051537 2 iron, 2 sulfur cluster binding | GO:0050302 indole3acetaldehyde oxidase activity | GO:0009055 electron carrier activity | GO:0050660 flavin adenine dinucleotide binding | GO:0008762 UDPNacetylmuramate dehydrogenase activity | GO:0005506 iron ion binding		pfam00941 FAD_binding_5	GO & Domain
c32883_g1_i1	435	gi|94467212|dbj|BAE93767.1| aldehyde oxidase	46	3.54e-16	92.5898	GO:0055114 oxidationreduction process | GO:0009851 auxin biosynthetic process | GO:0009834 secondary cell wall biogenesis | GO:0009688 abscisic acid biosynthetic process | GO:0006568 tryptophan metabolic process | GO:0006118 electron transport | GO:0006040 amino sugar metabolic process	GO:0005618 cell wall | GO:0005576 extracellular region	GO:0005507 copper ion binding | GO:0008131 primary amine oxidase activity | GO:0051537 2 iron, 2 sulfur cluster binding | GO:0050302 indole3acetaldehyde oxidase activity | GO:0009055 electron carrier activity | GO:0050660 flavin adenine dinucleotide binding | GO:0008762 UDPNacetylmuramate dehydrogenase activity | GO:0005506 iron ion binding			GO only
c32883_g2_i1	479	gi|94467212|dbj|BAE93767.1| aldehyde oxidase	46	1.43e-19	103.735	GO:0055114 oxidationreduction process | GO:0009851 auxin biosynthetic process | GO:0009834 secondary cell wall biogenesis | GO:0009688 abscisic acid biosynthetic process | GO:0006568 tryptophan metabolic process | GO:0006118 electron transport | GO:0006040 amino sugar metabolic process	GO:0005618 cell wall | GO:0005576 extracellular region	GO:0005507 copper ion binding | GO:0008131 primary amine oxidase activity | GO:0051537 2 iron, 2 sulfur cluster binding | GO:0050302 indole3acetaldehyde oxidase activity | GO:0009055 electron carrier activity | GO:0050660 flavin adenine dinucleotide binding | GO:0008762 UDPNacetylmuramate dehydrogenase activity | GO:0005506 iron ion binding			GO only
c61253_g1_i1	1363	gi|94449218|gb|AAY40837.1| caleosin	134	1.47e-88	318.161	GO:0050826 response to freezing | GO:0048825 cotyledon development | GO:0034389 lipid particle organization | GO:0051301 cell division | GO:0009640 photomorphogenesis | GO:0019915 lipid storage | GO:0010182 sugar mediated signaling pathway | GO:0009933 meristem structural organization | GO:0016567 protein ubiquitination | GO:0009845 seed germination | GO:0010228 vegetative to reproductive phase t…	GO:0016021 integral to membrane	GO:0005509 calcium ion binding | GO:0071614 linoleic acid epoxygenase activity | GO:0004392 heme oxygenase (decyclizing) activity		pfam05042 Caleosin	GO & Domain
c87318_g1_i1	298	gi|94323527|gb|ABF17875.1| cinnamate 4hydroxylase isoform 2	99	3.71e-62	230.34	GO:0009805 coumarin biosynthetic process | GO:0055114 oxidationreduction process | GO:0009416 response to light stimulus | GO:0009611 response to wounding | GO:0040007 growth | GO:0009963 positive regulation of flavonoid biosynthetic process | GO:0009555 pollen development | GO:0080167 response to karrikin | GO:0006118 electron transport | GO:0006558 Lphenylalanine metabolic process | GO:0009809 …	GO:0009506 plasmodesma | GO:0009505 planttype cell wall | GO:0005774 vacuolar membrane | GO:0005576 extracellular region | GO:0005794 Golgi apparatus | GO:0005783 endoplasmic reticulum | GO:0005886 plasma membrane	GO:0042802 identical protein binding | GO:0009055 electron carrier activity | GO:0020037 heme binding | GO:0016710 transcinnamate 4monooxygenase activity | GO:0005506 iron ion binding			GO only
c64319_g1_i7	689	gi|938300|emb|CAA62086.1| unknown	107	1.7e-07	65.3965	GO:0015857 uracil transport | GO:0016558 protein import into peroxisome matrix | GO:0042906 xanthine transport | GO:0048573 photoperiodism, flowering | GO:0015931 nucleobasecontaining compound transport | GO:0015720 allantoin transport | GO:0006635 fatty acid betaoxidation | GO:0006812 cation transport	GO:0005739 mitochondrion	GO:0015210 uracil transmembrane transporter activity | GO:0005274 allantoin uptake transmembrane transporter activity | GO:0042907 xanthine transmembrane transporter activity			GO only
c57322_g1_i2	1803	gi|9369395|gb|AAF87143.1|AC002423_8 T23E23.16	475	3.12e-82	297.209	GO:0006655 phosphatidylglycerol biosynthetic process | GO:0009793 embryo development ending in seed dormancy | GO:0006437 tyrosyltRNA aminoacylation | GO:0016226 ironsulfur cluster assembly | GO:0010228 vegetative to reproductive phase transition of meristem | GO:0009658 chloroplast organization | GO:0006278 RNAdependent DNA replication | GO:0048481 ovule development | GO:0010027 thylakoid membra…	GO:0009570 chloroplast stroma | GO:0005739 mitochondrion	GO:0003964 RNAdirected DNA polymerase activity | GO:0003723 RNA binding | GO:0004831 tyrosinetRNA ligase activity | GO:0005524 ATP binding		pfam13966 zfRVT | pfam00078 RVT_1	GO & Domain
c61526_g1_i1	1659	gi|9369395|gb|AAF87143.1|AC002423_8 T23E23.16	429	5.74e-56	219.195	GO:0006278 RNAdependent DNA replication	GO:0005739 mitochondrion	GO:0004519 endonuclease activity | GO:0003964 RNAdirected DNA polymerase activity | GO:0003723 RNA binding		pfam13966 zfRVT	GO & Domain
c143601_g1_i1	339	gi|9369395|gb|AAF87143.1|AC002423_8 T23E23.16	72	1.41e-14	86.7945
c30802_g1_i1	357	gi|9369395|gb|AAF87143.1|AC002423_8 T23E23.16	73	1.14e-14	87.2403
c115764_g1_i1	390	gi|9295737|gb|AAF87043.1|AC006535_21 T24P13.12	108	3.31e-53	205.821	GO:0006412 translation | GO:0042254 ribosome biogenesis	GO:0015934 large ribosomal subunit | GO:0005739 mitochondrion	GO:0003735 structural constituent of ribosome			GO only
c67788_g4_i1	681	gi|9295701|gb|AAF87007.1|AC005292_16 F26F24.25	226	1.47e-127	447.887	GO:0043247 telomere maintenance in response to DNA damage | GO:0010332 response to gamma radiation | GO:0007131 reciprocal meiotic recombination | GO:0048519 negative regulation of biological process | GO:0032504 multicellular organism reproduction | GO:0045132 meiotic chromosome segregation | GO:0009062 fatty acid catabolic process | GO:0006355 regulation of transcription, DNAdependent | GO:0042…	GO:0005634 nucleus | GO:0005667 transcription factor complex	GO:0043565 sequencespecific DNA binding | GO:0003700 sequencespecific DNA binding transcription factor activity		pfam03791 KNOX2 | pfam03790 KNOX1 | pfam03789 ELK	GO & Domain
c35420_g1_i3	951	gi|9294680|dbj|BAB03046.1| unnamed protein product	136	2.05e-34	152.326	GO:0006355 regulation of transcription, DNAdependent	GO:0005634 nucleus | GO:0005667 transcription factor complex	GO:0003700 sequencespecific DNA binding transcription factor activity | GO:0003677 DNA binding | GO:0046983 protein dimerization activity			GO only
c138444_g1_i1	329	gi|9294680|dbj|BAB03046.1| unnamed protein product	39	0.000441	52.9143
c68480_g1_i1	3213	gi|9294658|dbj|BAB03007.1| unnamed protein product	866	0	1594.47	GO:0000911 cytokinesis by cell plate formation | GO:0016926 protein desumoylation | GO:0033044 regulation of chromosome organization | GO:0010090 trichome morphogenesis | GO:0009887 organ morphogenesis | GO:0000226 microtubule cytoskeleton organization | GO:0010228 vegetative to reproductive phase transition of meristem | GO:0007155 cell adhesion | GO:0045010 actin nucleation | GO:0050665 hydroge…		GO:0003723 RNA binding | GO:0008270 zinc ion binding | GO:0000166 nucleotide binding		pfam00630 Filamin | pfam00076 RRM_1 | pfam14259 RRM_6 | pfam13893 RRM_5	GO & Domain
c148870_g1_i1	546	gi|9294658|dbj|BAB03007.1| unnamed protein product	29	1.44e-05	58.7096
c78271_g1_i1	521	gi|9294649|dbj|BAB02988.1| unnamed protein product	43	1.49e-06	61.8301
c67914_g1_i2	1333	gi|9294640|dbj|BAB02979.1| glycolate oxidase	90	6.41e-46	188.435	GO:0010431 seed maturation | GO:0009793 embryo development ending in seed dormancy | GO:0042742 defense response to bacterium | GO:0009854 oxidative photosynthetic carbon pathway | GO:0050665 hydrogen peroxide biosynthetic process | GO:0010109 regulation of photosynthesis | GO:0019048 virushost interaction | GO:0055114 oxidationreduction process | GO:0045893 positive regulation of transcription, …	GO:0005777 peroxisome | GO:0005667 transcription factor complex | GO:0009339 glycolate oxidase complex	GO:0052853 longchain(S)2hydroxylongchainacid oxidase activity | GO:0003700 sequencespecific DNA binding transcription factor activity | GO:0008891 glycolate oxidase activity | GO:0052854 mediumchain(S)2hydroxyacid oxidase activity | GO:0010181 FMN binding | GO:0052852 verylongchain(S)2hydroxyacid oxidase activity			GO only
c66634_g1_i1	1054	gi|9294636|dbj|BAB02975.1| unnamed protein product	309	1.1e-164	571.371	GO:0016117 carotenoid biosynthetic process | GO:0006655 phosphatidylglycerol biosynthetic process | GO:0006636 unsaturated fatty acid biosynthetic process | GO:0006766 vitamin metabolic process | GO:0006546 glycine catabolic process | GO:0019748 secondary metabolic process | GO:0009106 lipoate metabolic process | GO:0015995 chlorophyll biosynthetic process | GO:0009108 coenzyme biosynthetic proce…	GO:0009941 chloroplast envelope | GO:0009535 chloroplast thylakoid membrane | GO:0005886 plasma membrane	GO:0005515 protein binding		pfam13424 TPR_12 | pfam13414 TPR_11 | pfam13432 TPR_16	GO & Domain
c72889_g2_i4	683	gi|9294618|dbj|BAB02957.1| zinc metalloprotease (insulinase family)	226	5.94e-152	529.021	GO:0042744 hydrogen peroxide catabolic process | GO:0006508 proteolysis | GO:0009658 chloroplast organization | GO:0048481 ovule development | GO:0016485 protein processing | GO:0046686 response to cadmium ion	GO:0005739 mitochondrion | GO:0009941 chloroplast envelope | GO:0009570 chloroplast stroma | GO:0048046 apoplast	GO:0008270 zinc ion binding | GO:0004222 metalloendopeptidase activity			GO only
c27263_g1_i1	386	gi|9294614|dbj|BAB02953.1| DNA/RNA binding proteinlike	58	3.21e-18	98.8309	GO:0042991 transcription factor import into nucleus	GO:0005634 nucleus | GO:0005829 cytosol	GO:0000166 nucleotide binding | GO:0008143 poly(A) RNA binding			GO only
c58765_g2_i1	590	gi|9294608|dbj|BAB02909.1| unnamed protein product	71	6.37e-29	134.049
c111522_g1_i1	275	gi|9294596|dbj|BAB02877.1| unnamed protein product	91	9.68e-48	185.761	GO:0031425 chloroplast RNA processing	GO:0005739 mitochondrion			pfam13041 PPR_2 | pfam01535 PPR	GO & Domain
c66803_g2_i1	2685	gi|9294588|dbj|BAB02869.1| SerThr protein kinaselike protein	821	0	1401.88	GO:0046777 protein autophosphorylation | GO:0009069 serine family amino acid metabolic process	GO:0005886 plasma membrane | GO:0005829 cytosol	GO:0004712 protein serine/threonine/tyrosine kinase activity | GO:0005524 ATP binding | GO:0004674 protein serine/threonine kinase activity			GO only
c72855_g2_i5	342	gi|9294572|dbj|BAB02853.1| unnamed protein product	94	3.05e-31	139.398
c5458_g1_i1	457	gi|9294552|dbj|BAB02815.1| unnamed protein product	48	5.28e-08	66.2881		GO:0005737 cytoplasm | GO:0005886 plasma membrane				GO only
c54913_g1_i1	1502	gi|9294545|dbj|BAB02808.1| unnamed protein product	376	1.21e-143	501.382	GO:0006355 regulation of transcription, DNAdependent	GO:0005634 nucleus	GO:0003677 DNA binding			GO only
c27635_g2_i1	277	gi|9294544|dbj|BAB02807.1| unnamed protein product	90	7.64e-52	197.351	GO:0007000 nucleolus organization | GO:0009957 epidermal cell fate specification | GO:0016458 gene silencing | GO:0000911 cytokinesis by cell plate formation | GO:0045010 actin nucleation | GO:0006412 translation | GO:0008283 cell proliferation | GO:0051225 spindle assembly | GO:0006084 acetylCoA metabolic process | GO:0009909 regulation of flower development | GO:0034968 histone lysine methylati…	GO:0005840 ribosome	GO:0003735 structural constituent of ribosome			GO only
c58555_g1_i2	520	gi|9294544|dbj|BAB02807.1| unnamed protein product	48	5.6e-14	85.9029	GO:0007000 nucleolus organization | GO:0009957 epidermal cell fate specification | GO:0016458 gene silencing | GO:0000911 cytokinesis by cell plate formation | GO:0045010 actin nucleation | GO:0006412 translation | GO:0008283 cell proliferation | GO:0051225 spindle assembly | GO:0006084 acetylCoA metabolic process | GO:0009909 regulation of flower development | GO:0034968 histone lysine methylati…	GO:0005840 ribosome	GO:0003735 structural constituent of ribosome			GO only
c58555_g1_i3	220	gi|9294544|dbj|BAB02807.1| unnamed protein product	48	7.92e-15	85.9029	GO:0007000 nucleolus organization | GO:0009957 epidermal cell fate specification | GO:0016458 gene silencing | GO:0000911 cytokinesis by cell plate formation | GO:0045010 actin nucleation | GO:0006412 translation | GO:0008283 cell proliferation | GO:0051225 spindle assembly | GO:0006084 acetylCoA metabolic process | GO:0009909 regulation of flower development | GO:0034968 histone lysine methylati…	GO:0005840 ribosome	GO:0003735 structural constituent of ribosome			GO only
c69798_g4_i3	211	gi|9294542|dbj|BAB02805.1| unnamed protein product	69	1.44e-24	115.325	GO:0006355 regulation of transcription, DNAdependent | GO:0006913 nucleocytoplasmic transport | GO:0048527 lateral root development | GO:0006997 nucleus organization	GO:0005635 nuclear envelope | GO:0005667 transcription factor complex	GO:0008270 zinc ion binding | GO:0003676 nucleic acid binding | GO:0003700 sequencespecific DNA binding transcription factor activity			GO only
c69798_g5_i1	604	gi|9294542|dbj|BAB02805.1| unnamed protein product	126	2.53e-47	191.11	GO:0006355 regulation of transcription, DNAdependent | GO:0006913 nucleocytoplasmic transport | GO:0048527 lateral root development | GO:0006997 nucleus organization	GO:0005635 nuclear envelope | GO:0005667 transcription factor complex	GO:0008270 zinc ion binding | GO:0003676 nucleic acid binding | GO:0003700 sequencespecific DNA binding transcription factor activity			GO only
c148340_g1_i1	354	gi|9294542|dbj|BAB02805.1| unnamed protein product	34	3.07e-06	60.047
c24400_g1_i1	435	gi|9294540|dbj|BAB02803.1| WD domain proteinlike	38	3.62e-12	79.6619	GO:0000956 nucleartranscribed mRNA catabolic process	GO:0005737 cytoplasm | GO:0005834 heterotrimeric Gprotein complex | GO:0080008 CUL4 RING ubiquitin ligase complex				GO only
c44099_g1_i1	836	gi|9294534|dbj|BAB02797.1| unnamed protein product	175	3.28e-36	157.676		GO:0005634 nucleus			pfam07535 zfDBF	GO & Domain
c44099_g1_i2	842	gi|9294534|dbj|BAB02797.1| unnamed protein product	179	1.2e-31	143.41		GO:0005634 nucleus			pfam07535 zfDBF	GO & Domain
c53622_g1_i2	1177	gi|9294534|dbj|BAB02797.1| unnamed protein product	82	6.88e-15	90.3609		GO:0005634 nucleus				GO only
c53622_g1_i4	1262	gi|9294534|dbj|BAB02797.1| unnamed protein product	103	2.89e-15	91.6983		GO:0005634 nucleus				GO only
c20679_g1_i1	210	gi|9294530|dbj|BAB02793.1| helicaselike protein	34	3.13e-06	58.7096
c60832_g1_i1	512	gi|9294522|dbj|BAB02784.1| alpha glucosidaselike protein	109	5.88e-64	239.701	GO:0005975 carbohydrate metabolic process	GO:0005634 nucleus | GO:0009507 chloroplast	GO:0032450 maltose alphaglucosidase activity | GO:0030246 carbohydrate binding			GO only
c28655_g1_i1	202	gi|9294494|dbj|BAB02713.1| unnamed protein product	67	3.42e-37	151.88	GO:0001522 pseudouridine synthesis	GO:0016023 cytoplasmic membranebounded vesicle | GO:0009507 chloroplast	GO:0009982 pseudouridine synthase activity | GO:0003723 RNA binding			GO only
c72265_g1_i11	1436	gi|9294494|dbj|BAB02713.1| unnamed protein product	376	3.28e-176	609.709		GO:0009507 chloroplast				GO only
c72265_g1_i14	832	gi|9294494|dbj|BAB02713.1| unnamed protein product	47	4.3e-11	77.4329		GO:0009507 chloroplast				GO only
c71665_g1_i1	2394	gi|9294464|dbj|BAB02683.1| longchainfattyacidCoA ligaselike protein	600	0	1197.71	GO:0006865 amino acid transport | GO:0009611 response to wounding | GO:0030003 cellular cation homeostasis | GO:0015706 nitrate transport | GO:0070838 divalent metal ion transport | GO:0006569 tryptophan catabolic process | GO:0010167 response to nitrate | GO:0009684 indoleacetic acid biosynthetic process | GO:0090410 malonate catabolic process | GO:0006979 response to oxidative stress | GO:00067…	GO:0016020 membrane | GO:0005829 cytosol | GO:0005634 nucleus | GO:0005739 mitochondrion	GO:0008756 osuccinylbenzoateCoA ligase activity | GO:0016208 AMP binding | GO:0090409 malonylCoA synthetase activity		pfam00501 AMPbinding	GO & Domain
c71665_g1_i4	2594	gi|9294464|dbj|BAB02683.1| longchainfattyacidCoA ligaselike protein	603	0	1210.64	GO:0006865 amino acid transport | GO:0009611 response to wounding | GO:0030003 cellular cation homeostasis | GO:0015706 nitrate transport | GO:0070838 divalent metal ion transport | GO:0006569 tryptophan catabolic process | GO:0010167 response to nitrate | GO:0009684 indoleacetic acid biosynthetic process | GO:0090410 malonate catabolic process | GO:0006979 response to oxidative stress | GO:00067…	GO:0016020 membrane | GO:0005829 cytosol | GO:0005634 nucleus | GO:0005739 mitochondrion	GO:0008756 osuccinylbenzoateCoA ligase activity | GO:0016208 AMP binding | GO:0090409 malonylCoA synthetase activity		pfam00501 AMPbinding	GO & Domain
c72510_g2_i5	236	gi|9294452|dbj|BAB02671.1| unnamed protein product	78	1.41e-46	180.411	GO:0007018 microtubulebased movement	GO:0005886 plasma membrane | GO:0005634 nucleus | GO:0005871 kinesin complex | GO:0005739 mitochondrion | GO:0005874 microtubule | GO:0045298 tubulin complex	GO:0008017 microtubule binding | GO:0005524 ATP binding | GO:0003777 microtubule motor activity			GO only
c67598_g1_i4	983	gi|9294449|dbj|BAB02668.1| receptor kinase 1	157	2.59e-92	330.643	GO:0046777 protein autophosphorylation | GO:0048544 recognition of pollen | GO:0009069 serine family amino acid metabolic process	GO:0016021 integral to membrane | GO:0005886 plasma membrane	GO:0004674 protein serine/threonine kinase activity | GO:0005524 ATP binding | GO:0004713 protein tyrosine kinase activity | GO:0030246 carbohydrate binding	2.7.11.1	pfam11883 DUF3403	GO & Enzyme & Domain
c67598_g1_i5	911	gi|9294449|dbj|BAB02668.1| receptor kinase 1	157	4.17e-91	326.631	GO:0046777 protein autophosphorylation | GO:0048544 recognition of pollen | GO:0009069 serine family amino acid metabolic process	GO:0016021 integral to membrane | GO:0005886 plasma membrane	GO:0004674 protein serine/threonine kinase activity | GO:0005524 ATP binding | GO:0004713 protein tyrosine kinase activity | GO:0030246 carbohydrate binding	2.7.11.1	pfam11883 DUF3403	GO & Enzyme & Domain
c67598_g1_i6	881	gi|9294449|dbj|BAB02668.1| receptor kinase 1	184	7.37e-108	382.355	GO:0006468 protein phosphorylation | GO:0048544 recognition of pollen | GO:0015074 DNA integration | GO:0009069 serine family amino acid metabolic process	GO:0016021 integral to membrane | GO:0009536 plastid | GO:0005886 plasma membrane	GO:0003676 nucleic acid binding | GO:0004674 protein serine/threonine kinase activity | GO:0004713 protein tyrosine kinase activity | GO:0005524 ATP binding | GO:0030246 carbohydrate binding	2.7.11.1		GO & Enzyme
c67598_g1_i1	448	gi|9294449|dbj|BAB02668.1| receptor kinase 1	147	9.81e-84	302.112	GO:0006468 protein phosphorylation | GO:0048544 recognition of pollen | GO:0015074 DNA integration | GO:0009069 serine family amino acid metabolic process	GO:0016021 integral to membrane	GO:0003676 nucleic acid binding | GO:0004674 protein serine/threonine kinase activity | GO:0005524 ATP binding | GO:0004713 protein tyrosine kinase activity | GO:0030246 carbohydrate binding	2.7.11.1	pfam11883 DUF3403	GO & Enzyme & Domain
c71296_g1_i5	356	gi|9294447|dbj|BAB02666.1| MARbinding protein MFP1	118	1.55e-47	188.435
c45592_g1_i1	202	gi|9294427|dbj|BAB02547.1| beta1,4xylosidase	50	5.08e-17	92.144	GO:0005975 carbohydrate metabolic process	GO:0005618 cell wall | GO:0005739 mitochondrion	GO:0004553 hydrolase activity, hydrolyzing Oglycosyl compounds			GO only
c71733_g1_i1	334	gi|9294406|dbj|BAB02487.1| unnamed protein product	78	1.21e-38	161.688	GO:0055114 oxidationreduction process	GO:0005829 cytosol	GO:0016491 oxidoreductase activity | GO:0000166 nucleotide binding			GO only
c46292_g1_i1	211	gi|9294400|dbj|BAB02481.1| fertilizationindependent endosperm proteinlike	69	2.06e-38	155.892	GO:2000014 regulation of endosperm development | GO:0010048 vernalization response | GO:0006355 regulation of transcription, DNAdependent | GO:0006349 regulation of gene expression by genetic imprinting | GO:0016571 histone methylation	GO:0043078 polar nucleus | GO:0005677 chromatin silencing complex | GO:0080008 CUL4 RING ubiquitin ligase complex | GO:0005834 heterotrimeric Gprotein complex | GO:0005667 transcription factor complex	GO:0005515 protein binding | GO:0003700 sequencespecific DNA binding transcription factor activity | GO:0000166 nucleotide binding		pfam00400 WD40	GO & Domain
c104977_g1_i1	238	gi|9294393|dbj|BAB02403.1| mitogenactivated protein kinase	79	4.08e-54	203.592	GO:0006468 protein phosphorylation | GO:0043622 cortical microtubule organization | GO:0009738 abscisic acid mediated signaling pathway | GO:0000165 MAPKKK cascade | GO:0007178 transmembrane receptor protein serine/threonine kinase signaling pathway | GO:0009069 serine family amino acid metabolic process	GO:0005829 cytosol | GO:0005739 mitochondrion | GO:0005634 nucleus | GO:0005886 plasma membrane	GO:0004707 MAP kinase activity | GO:0004713 protein tyrosine kinase activity | GO:0005524 ATP binding			GO only
c60898_g1_i3	266	gi|9294385|dbj|BAB02395.1| cytochrome P450like protein	88	3.77e-39	160.796	GO:0055114 oxidationreduction process | GO:0016131 brassinosteroid metabolic process | GO:0009416 response to light stimulus | GO:0000041 transition metal ion transport | GO:0009826 unidimensional cell growth | GO:0006118 electron transport	GO:0005783 endoplasmic reticulum	GO:0016705 oxidoreductase activity, acting on paired donors, with incorporation or reduction of molecular oxygen | GO:0009055 electron carrier activity | GO:0004497 monooxygenase activity | GO:0019825 oxygen binding | GO:0020037 heme binding | GO:0005506 iron ion binding			GO only
c46786_g1_i1	351	gi|9294385|dbj|BAB02395.1| cytochrome P450like protein	59	8.46e-23	113.096	GO:0055114 oxidationreduction process | GO:0006118 electron transport		GO:0020037 heme binding | GO:0016705 oxidoreductase activity, acting on paired donors, with incorporation or reduction of molecular oxygen | GO:0004497 monooxygenase activity | GO:0005506 iron ion binding | GO:0009055 electron carrier activity | GO:0019825 oxygen binding			GO only
c56425_g1_i1	627	gi|9294385|dbj|BAB02395.1| cytochrome P450like protein	85	1.55e-45	185.761	GO:0022900 electron transport chain | GO:0006118 electron transport	GO:0005783 endoplasmic reticulum	GO:0009055 electron carrier activity | GO:0004497 monooxygenase activity | GO:0005506 iron ion binding | GO:0020037 heme binding | GO:0016705 oxidoreductase activity, acting on paired donors, with incorporation or reduction of molecular oxygen | GO:0019825 oxygen binding			GO only
c56425_g1_i2	577	gi|9294385|dbj|BAB02395.1| cytochrome P450like protein	85	1.32e-45	185.761	GO:0022900 electron transport chain | GO:0006118 electron transport	GO:0005783 endoplasmic reticulum	GO:0009055 electron carrier activity | GO:0004497 monooxygenase activity | GO:0005506 iron ion binding | GO:0020037 heme binding | GO:0016705 oxidoreductase activity, acting on paired donors, with incorporation or reduction of molecular oxygen | GO:0019825 oxygen binding			GO only
c60898_g1_i1	496	gi|9294385|dbj|BAB02395.1| cytochrome P450like protein	165	6.71e-90	322.619	GO:0016132 brassinosteroid biosynthetic process | GO:0055114 oxidationreduction process | GO:0010268 brassinosteroid homeostasis | GO:0009416 response to light stimulus | GO:0009741 response to brassinosteroid stimulus | GO:0009826 unidimensional cell growth | GO:0006118 electron transport	GO:0005739 mitochondrion | GO:0005783 endoplasmic reticulum	GO:0016705 oxidoreductase activity, acting on paired donors, with incorporation or reduction of molecular oxygen | GO:0009055 electron carrier activity | GO:0090411 brassinosteroid binding | GO:0019825 oxygen binding | GO:0020037 heme binding | GO:0005506 iron ion binding | GO:0008395 steroid hydroxylase activity			GO only
c60898_g1_i2	400	gi|9294385|dbj|BAB02395.1| cytochrome P450like protein	133	1.05e-64	238.81	GO:0016131 brassinosteroid metabolic process | GO:0009826 unidimensional cell growth | GO:0009416 response to light stimulus | GO:0055114 oxidationreduction process | GO:0006118 electron transport	GO:0005783 endoplasmic reticulum	GO:0009055 electron carrier activity | GO:0004497 monooxygenase activity | GO:0005506 iron ion binding | GO:0020037 heme binding | GO:0016705 oxidoreductase activity, acting on paired donors, with incorporation or reduction of molecular oxygen | GO:0019825 oxygen binding			GO only
c60863_g2_i2	508	gi|9294330|dbj|BAB02227.1| unnamed protein product	69	2.57e-30	138.061	GO:0032508 DNA duplex unwinding | GO:0006281 DNA repair | GO:0000723 telomere maintenance	GO:0016023 cytoplasmic membranebounded vesicle | GO:0016020 membrane | GO:0005657 replication fork	GO:0003678 DNA helicase activity | GO:0005524 ATP binding			GO only
c41121_g1_i2	1671	gi|9294329|dbj|BAB02226.1| unnamed protein product	69	1.17e-12	83.674
c69207_g1_i5	537	gi|9294329|dbj|BAB02226.1| unnamed protein product	34	0.0105	49.3479
c53398_g1_i1	1365	gi|9294286|dbj|BAB02188.1| CONSTANS zinc finger proteinlike	73	2.53e-20	108.193	GO:0006355 regulation of transcription, DNAdependent | GO:0006508 proteolysis	GO:0005634 nucleus | GO:0005667 transcription factor complex	GO:0008270 zinc ion binding | GO:0004197 cysteinetype endopeptidase activity | GO:0003700 sequencespecific DNA binding transcription factor activity			GO only
c53398_g1_i4	1340	gi|9294286|dbj|BAB02188.1| CONSTANS zinc finger proteinlike	74	4.97e-26	126.47	GO:0006355 regulation of transcription, DNAdependent | GO:0006508 proteolysis	GO:0005634 nucleus | GO:0005667 transcription factor complex	GO:0008270 zinc ion binding | GO:0004197 cysteinetype endopeptidase activity | GO:0003700 sequencespecific DNA binding transcription factor activity			GO only
c53398_g1_i2	2504	gi|9294286|dbj|BAB02188.1| CONSTANS zinc finger proteinlike	73	5.05e-20	108.193	GO:0006355 regulation of transcription, DNAdependent | GO:0006508 proteolysis	GO:0005634 nucleus | GO:0005667 transcription factor complex	GO:0008234 cysteinetype peptidase activity | GO:0008270 zinc ion binding | GO:0003700 sequencespecific DNA binding transcription factor activity			GO only
c53398_g1_i3	246	gi|9294286|dbj|BAB02188.1| CONSTANS zinc finger proteinlike	66	5.3e-24	114.879	GO:0006355 regulation of transcription, DNAdependent	GO:0005634 nucleus | GO:0005667 transcription factor complex	GO:0003700 sequencespecific DNA binding transcription factor activity | GO:0008270 zinc ion binding			GO only
c67694_g2_i5	576	gi|9294283|dbj|BAB02185.1| unnamed protein product	122	3.84e-67	249.955	GO:0045333 cellular respiration | GO:0015991 ATP hydrolysis coupled proton transport | GO:0015979 photosynthesis | GO:0006119 oxidative phosphorylation	GO:0005739 mitochondrion | GO:0000325 planttype vacuole | GO:0009506 plasmodesma | GO:0033179 protontransporting Vtype ATPase, V0 domain | GO:0005774 vacuolar membrane | GO:0005794 Golgi apparatus | GO:0005886 plasma membrane	GO:0008270 zinc ion binding | GO:0046961 protontransporting ATPase activity, rotational mechanism			GO only
c55172_g1_i2	1088	gi|9294271|dbj|BAB02173.1| mitochondrial proteinlike	245	2e-114	404.199	GO:0009737 response to abscisic acid stimulus | GO:0009723 response to ethylene stimulus | GO:0051301 cell division	GO:0016023 cytoplasmic membranebounded vesicle | GO:0005886 plasma membrane | GO:0005783 endoplasmic reticulum | GO:0005739 mitochondrion	GO:0016887 ATPase activity | GO:0005524 ATP binding		pfam14363 AAA_assoc	GO & Domain
c15896_g1_i1	341	gi|9294259|dbj|BAB02161.1| unnamed protein product	108	1.16e-29	134.494	GO:0009407 toxin catabolic process | GO:0006749 glutathione metabolic process | GO:0006803 glutathione conjugation reaction	GO:0009507 chloroplast	GO:0004364 glutathione transferase activity | GO:0003677 DNA binding			GO only
c63678_g1_i6	1855	gi|9294259|dbj|BAB02161.1| unnamed protein product	165	4.59e-39	167.929			GO:0016788 hydrolase activity, acting on ester bonds		pfam13837 Myb_DNAbind_4	GO & Domain
c62434_g4_i2	662	gi|9294258|dbj|BAB02160.1| unnamed protein product	111	3.52e-67	250.846		GO:0005840 ribosome | GO:0005739 mitochondrion	GO:0016788 hydrolase activity, acting on ester bonds		pfam04827 Plant_tran	GO & Domain
c64241_g7_i1	298	gi|9294258|dbj|BAB02160.1| unnamed protein product	96	5.84e-35	149.651		GO:0005840 ribosome	GO:0016788 hydrolase activity, acting on ester bonds			GO only
c69004_g2_i1	205	gi|9294258|dbj|BAB02160.1| unnamed protein product	68	5.83e-35	145.639		GO:0005840 ribosome	GO:0016788 hydrolase activity, acting on ester bonds			GO only
c62434_g2_i1	308	gi|9294258|dbj|BAB02160.1| unnamed protein product	102	5.99e-44	176.399		GO:0005739 mitochondrion	GO:0016788 hydrolase activity, acting on ester bonds			GO only
c66620_g10_i2	271	gi|9294258|dbj|BAB02160.1| unnamed protein product	87	1.51e-37	156.338			GO:0016788 hydrolase activity, acting on ester bonds			GO only
c149198_g1_i1	225	gi|9294258|dbj|BAB02160.1| unnamed protein product	60	6.01e-11	73.8665
c63240_g1_i5	458	gi|9294245|dbj|BAB02147.1| TNP2like transposon proteinlike	21	0.0163	48.4564
c65592_g2_i1	818	gi|9294244|dbj|BAB02146.1| copia retroelement pol polyproteinlike	121	3.23e-46	188.435	GO:0051645 Golgi localization | GO:0009960 endosperm development | GO:0051646 mitochondrion localization | GO:0080113 regulation of seed growth | GO:0060151 peroxisome localization | GO:0030048 actin filamentbased movement	GO:0043078 polar nucleus				GO only
c63480_g2_i1	513	gi|9294244|dbj|BAB02146.1| copia retroelement pol polyproteinlike	165	4.91e-65	242.822	GO:0015074 DNA integration		GO:0003676 nucleic acid binding | GO:0008270 zinc ion binding		pfam00098 zfCCHC	GO & Domain
c73185_g3_i1	306	gi|9294244|dbj|BAB02146.1| copia retroelement pol polyproteinlike	94	3.56e-30	135.386	GO:0015074 DNA integration		GO:0003676 nucleic acid binding | GO:0008270 zinc ion binding		pfam00098 zfCCHC	GO & Domain
c64055_g1_i1	745	gi|9294244|dbj|BAB02146.1| copia retroelement pol polyproteinlike	205	8.19e-68	253.075					pfam14227 UBN2_2 | pfam14223 UBN2 | pfam00098 zfCCHC	Domain only
c71220_g2_i4	515	gi|9294244|dbj|BAB02146.1| copia retroelement pol polyproteinlike	82	9.09e-21	107.747					pfam00098 zfCCHC	Domain only
c143171_g1_i1	367	gi|9294244|dbj|BAB02146.1| copia retroelement pol polyproteinlike	38	4.45e-10	72.5292
c63036_g1_i1	1661	gi|9294244|dbj|BAB02146.1| copia retroelement pol polyproteinlike	77	1.56e-19	105.964
c63036_g1_i2	1074	gi|9294244|dbj|BAB02146.1| copia retroelement pol polyproteinlike	77	9.3e-20	105.964
c63036_g1_i4	1291	gi|9294244|dbj|BAB02146.1| copia retroelement pol polyproteinlike	77	1.16e-19	105.964
c63036_g1_i6	1179	gi|9294244|dbj|BAB02146.1| copia retroelement pol polyproteinlike	77	1.04e-19	105.964
c65592_g2_i10	930	gi|9294244|dbj|BAB02146.1| copia retroelement pol polyproteinlike	121	7.69e-46	187.544
c65592_g2_i11	1227	gi|9294244|dbj|BAB02146.1| copia retroelement pol polyproteinlike	123	9.25e-43	178.628
c65592_g2_i12	840	gi|9294244|dbj|BAB02146.1| copia retroelement pol polyproteinlike	121	3.37e-46	188.435
c65592_g2_i14	1492	gi|9294244|dbj|BAB02146.1| copia retroelement pol polyproteinlike	60	3.03e-21	111.313
c65592_g2_i3	1379	gi|9294244|dbj|BAB02146.1| copia retroelement pol polyproteinlike	60	2.76e-21	111.313
c65592_g2_i5	1110	gi|9294244|dbj|BAB02146.1| copia retroelement pol polyproteinlike	57	1.12e-21	112.205
c65592_g2_i6	446	gi|9294244|dbj|BAB02146.1| copia retroelement pol polyproteinlike	59	5.08e-21	108.193
c65592_g2_i8	1571	gi|9294244|dbj|BAB02146.1| copia retroelement pol polyproteinlike	60	3.22e-21	111.313
c70252_g1_i1	333	gi|9294244|dbj|BAB02146.1| copia retroelement pol polyproteinlike	109	2.05e-28	130.482
c73185_g2_i2	215	gi|9294244|dbj|BAB02146.1| copia retroelement pol polyproteinlike	49	5.19e-15	86.3487
c73185_g2_i3	375	gi|9294244|dbj|BAB02146.1| copia retroelement pol polyproteinlike	99	1.57e-33	146.977
c30383_g2_i1	228	gi|9294243|dbj|BAB02145.1| copialike retroelement pol polyproteinlike	63	3.6e-23	111.759	GO:0006952 defense response | GO:0055114 oxidationreduction process | GO:0009165 nucleotide biosynthetic process | GO:0006545 glycine biosynthetic process | GO:0007165 signal transduction | GO:0015074 DNA integration | GO:0006761 dihydrofolate biosynthetic process | GO:0046656 folic acid biosynthetic process		GO:0043531 ADP binding | GO:0008270 zinc ion binding | GO:0003676 nucleic acid binding | GO:0004146 dihydrofolate reductase activity | GO:0050661 NADP binding			GO only
c68028_g1_i1	1356	gi|9294199|dbj|BAB02101.1| unnamed protein product	347	2.04e-164	570.48	GO:0010413 glucuronoxylan metabolic process | GO:0015706 nitrate transport | GO:0010106 cellular response to iron ion starvation | GO:0006826 iron ion transport | GO:0045492 xylan biosynthetic process | GO:0010167 response to nitrate	GO:0005634 nucleus			pfam06886 TPX2	GO & Domain
c68028_g1_i2	1403	gi|9294199|dbj|BAB02101.1| unnamed protein product	349	6.53e-170	588.757	GO:0010413 glucuronoxylan metabolic process | GO:0015706 nitrate transport | GO:0010106 cellular response to iron ion starvation | GO:0006826 iron ion transport | GO:0045492 xylan biosynthetic process | GO:0010167 response to nitrate	GO:0005634 nucleus			pfam06886 TPX2	GO & Domain
c68028_g1_i3	659	gi|9294199|dbj|BAB02101.1| unnamed protein product	183	8.71e-94	335.547	GO:0010413 glucuronoxylan metabolic process | GO:0015706 nitrate transport | GO:0010106 cellular response to iron ion starvation | GO:0006826 iron ion transport | GO:0045492 xylan biosynthetic process | GO:0010167 response to nitrate	GO:0005634 nucleus			pfam06886 TPX2	GO & Domain
c61202_g3_i1	1196	gi|9294190|dbj|BAB02092.1| disease resistance proteinlike	280	3.89e-84	303.45	GO:0031348 negative regulation of defense response | GO:0009867 jasmonic acid mediated signaling pathway | GO:0035304 regulation of protein dephosphorylation | GO:0009862 systemic acquired resistance, salicylic acid mediated signaling pathway | GO:0010363 regulation of planttype hypersensitive response | GO:0010310 regulation of hydrogen peroxide metabolic process | GO:0006355 regulation of trans…	GO:0005576 extracellular region | GO:0005886 plasma membrane	GO:0016301 kinase activity		pfam13855 LRR_8 | pfam08263 LRRNT_2 | pfam12799 LRR_4	GO & Domain
c70377_g1_i1	3513	gi|9294149|dbj|BAB02051.1| unnamed protein product	296	6.22e-174	602.131	GO:0035725 sodium ion transmembrane transport | GO:0006885 regulation of pH | GO:0015992 proton transport	GO:0016021 integral to membrane | GO:0005770 late endosome | GO:0005886 plasma membrane	GO:0008270 zinc ion binding | GO:0015385 sodium:hydrogen antiporter activity | GO:0004252 serinetype endopeptidase activity		pfam01694 Rhomboid | pfam00641 zfRanBP	GO & Domain
c70377_g1_i2	3498	gi|9294149|dbj|BAB02051.1| unnamed protein product	291	1.99e-166	577.167	GO:0035725 sodium ion transmembrane transport | GO:0006885 regulation of pH | GO:0015992 proton transport	GO:0016021 integral to membrane | GO:0005770 late endosome | GO:0005886 plasma membrane	GO:0008270 zinc ion binding | GO:0015385 sodium:hydrogen antiporter activity | GO:0004252 serinetype endopeptidase activity		pfam01694 Rhomboid	GO & Domain
c63953_g1_i5	1076	gi|9294149|dbj|BAB02051.1| unnamed protein product	88	1.19e-39	168.82	GO:0010224 response to UVB | GO:0006355 regulation of transcription, DNAdependent | GO:0009410 response to xenobiotic stimulus | GO:0030968 endoplasmic reticulum unfolded protein response | GO:0080167 response to karrikin	GO:0005634 nucleus | GO:0005667 transcription factor complex	GO:0043565 sequencespecific DNA binding | GO:0046983 protein dimerization activity | GO:0003700 sequencespecific DNA binding transcription factor activity		pfam00170 bZIP_1	GO & Domain
c63953_g1_i10	214	gi|9294149|dbj|BAB02051.1| unnamed protein product	70	2.34e-27	123.795	GO:0010224 response to UVB | GO:0006355 regulation of transcription, DNAdependent | GO:0009410 response to xenobiotic stimulus | GO:0030968 endoplasmic reticulum unfolded protein response | GO:0080167 response to karrikin	GO:0005634 nucleus | GO:0005667 transcription factor complex	GO:0043565 sequencespecific DNA binding | GO:0046983 protein dimerization activity | GO:0003700 sequencespecific DNA binding transcription factor activity			GO only
c63953_g1_i6	272	gi|9294149|dbj|BAB02051.1| unnamed protein product	56	6.63e-20	102.843	GO:0010224 response to UVB | GO:0006355 regulation of transcription, DNAdependent | GO:0009410 response to xenobiotic stimulus | GO:0030968 endoplasmic reticulum unfolded protein response | GO:0080167 response to karrikin	GO:0005634 nucleus | GO:0005667 transcription factor complex	GO:0043565 sequencespecific DNA binding | GO:0046983 protein dimerization activity | GO:0003700 sequencespecific DNA binding transcription factor activity			GO only
c70377_g1_i4	762	gi|9294149|dbj|BAB02051.1| unnamed protein product	162	1.27e-87	315.04	GO:0006508 proteolysis	GO:0016021 integral to membrane | GO:0005622 intracellular | GO:0005886 plasma membrane	GO:0004252 serinetype endopeptidase activity | GO:0008270 zinc ion binding		pfam00641 zfRanBP	GO & Domain
c70377_g1_i6	820	gi|9294149|dbj|BAB02051.1| unnamed protein product	162	1.73e-87	314.595	GO:0006508 proteolysis	GO:0016021 integral to membrane | GO:0005622 intracellular | GO:0005886 plasma membrane	GO:0004252 serinetype endopeptidase activity | GO:0008270 zinc ion binding		pfam00641 zfRanBP	GO & Domain
c70377_g1_i3	844	gi|9294149|dbj|BAB02051.1| unnamed protein product	169	3.21e-87	313.703	GO:0006508 proteolysis	GO:0016021 integral to membrane | GO:0005622 intracellular | GO:0005886 plasma membrane	GO:0004252 serinetype endopeptidase activity | GO:0008270 zinc ion binding			GO only
c18948_g1_i1	1357	gi|9294140|dbj|BAB02042.1| unnamed protein product	357	1.3e-98	351.595	GO:0007062 sister chromatid cohesion | GO:0007131 reciprocal meiotic recombination | GO:0042138 meiotic DNA doublestrand break formation | GO:0045132 meiotic chromosome segregation | GO:0033044 regulation of chromosome organization	GO:0005737 cytoplasm | GO:0005634 nucleus			pfam07734 FBA_1 | pfam00646 Fbox | pfam12937 Fboxlike	GO & Domain
c48690_g2_i1	476	gi|9294131|dbj|BAB01982.1| unnamed protein product	40	9.61e-07	62.2759	GO:0009738 abscisic acid mediated signaling pathway | GO:0045893 positive regulation of transcription, DNAdependent	GO:0005634 nucleus	GO:0005515 protein binding			GO only
c48690_g1_i1	498	gi|9294131|dbj|BAB01982.1| unnamed protein product	40	1.02e-06	62.2759
c52395_g1_i3	1746	gi|9294127|dbj|BAB01978.1| unnamed protein product	83	0.00126	54.2517					pfam02721 DUF223	Domain only
c130586_g1_i1	1753	gi|9294121|dbj|BAB01972.1| copialike retrotransposable element	336	1.29e-73	271.799	GO:0015074 DNA integration		GO:0003676 nucleic acid binding | GO:0008270 zinc ion binding		pfam00098 zfCCHC	GO & Domain
c134966_g1_i1	299	gi|9294121|dbj|BAB01972.1| copialike retrotransposable element	65	1.11e-09	70.746
c80669_g1_i1	215	gi|9294121|dbj|BAB01972.1| copialike retrotransposable element	60	1.38e-09	69.4086
c65082_g1_i3	725	gi|9294093|dbj|BAB01945.1| unnamed protein product	42	7.03e-08	66.7339
c59226_g1_i1	215	gi|9294073|dbj|BAB02030.1| unnamed protein product	71	3.71e-34	143.856		GO:0005576 extracellular region	GO:0016757 transferase activity, transferring glycosyl groups			GO only
c59226_g2_i1	510	gi|9294073|dbj|BAB02030.1| unnamed protein product	122	2.58e-56	217.412		GO:0005576 extracellular region	GO:0016757 transferase activity, transferring glycosyl groups			GO only
c66189_g1_i1	2406	gi|9294054|dbj|BAB02011.1| unnamed protein product	288	2.53e-159	553.54	GO:0035304 regulation of protein dephosphorylation | GO:0010207 photosystem II assembly | GO:0006465 signal peptide processing | GO:0009902 chloroplast relocation | GO:0051607 defense response to virus | GO:0019761 glucosinolate biosynthetic process | GO:0035196 production of miRNAs involved in gene silencing by miRNA | GO:0006508 proteolysis | GO:0010267 production of tasiRNAs involved in RNA in…	GO:0016021 integral to membrane | GO:0009535 chloroplast thylakoid membrane | GO:0009526 plastid envelope	GO:0004175 endopeptidase activity | GO:0008236 serinetype peptidase activity	3.4.21.89	pfam10502 Peptidase_S26 | pfam00717 Peptidase_S24	GO & Enzyme & Domain
c58709_g1_i2	1042	gi|9294024|dbj|BAB01927.1| unnamed protein product	163	3.98e-82	296.763
c132062_g1_i1	248	gi|9294003|dbj|BAB01906.1| cytochrome P450like protein	46	1.24e-16	92.144	GO:0016132 brassinosteroid biosynthetic process | GO:0009958 positive gravitropism | GO:0055114 oxidationreduction process | GO:0048589 developmental growth | GO:0048765 root hair cell differentiation | GO:0048527 lateral root development | GO:0006118 electron transport	GO:0005739 mitochondrion | GO:0009506 plasmodesma | GO:0012505 endomembrane system | GO:0005576 extracellular region	GO:0016705 oxidoreductase activity, acting on paired donors, with incorporation or reduction of molecular oxygen | GO:0009055 electron carrier activity | GO:0004497 monooxygenase activity | GO:0019825 oxygen binding | GO:0020037 heme binding | GO:0005506 iron ion binding			GO only
c61358_g2_i1	247	gi|9293999|dbj|BAB01902.1| unnamed protein product	71	5.41e-29	130.036	GO:0010027 thylakoid membrane organization | GO:0000023 maltose metabolic process | GO:0019252 starch biosynthetic process	GO:0009536 plastid	GO:0003723 RNA binding | GO:0000166 nucleotide binding		pfam00076 RRM_1 | pfam14259 RRM_6	GO & Domain
c61358_g2_i2	1006	gi|9293999|dbj|BAB01902.1| unnamed protein product	321	7e-177	611.938	GO:0010027 thylakoid membrane organization | GO:0000023 maltose metabolic process | GO:0019252 starch biosynthetic process	GO:0009536 plastid	GO:0003723 RNA binding | GO:0000166 nucleotide binding		pfam00076 RRM_1 | pfam14259 RRM_6	GO & Domain
c61341_g1_i1	1135	gi|9293996|dbj|BAB01899.1| unnamed protein product	132	3.52e-56	219.195		GO:0005634 nucleus | GO:0005739 mitochondrion				GO only
c61341_g2_i1	458	gi|9293996|dbj|BAB01899.1| unnamed protein product	118	1.86e-45	184.423		GO:0005634 nucleus | GO:0005739 mitochondrion				GO only
c69547_g1_i4	1589	gi|9293972|dbj|BAB01875.1| unnamed protein product	277	2.53e-159	553.54	GO:0006346 methylationdependent chromatin silencing | GO:0016246 RNA interference | GO:0006275 regulation of DNA replication | GO:0044036 cell wall macromolecule metabolic process | GO:0000911 cytokinesis by cell plate formation | GO:0051567 histone H3K9 methylation | GO:0008283 cell proliferation | GO:0048453 sepal formation | GO:0001708 cell fate specification | GO:0051225 spindle assembly | GO…	GO:0009507 chloroplast | GO:0005874 microtubule | GO:0005871 kinesin complex | GO:0045298 tubulin complex	GO:0003777 microtubule motor activity | GO:0008017 microtubule binding | GO:0005524 ATP binding		pfam06548 Kinesinrelated | pfam07926 TPR_MLP1_2 | pfam01442 Apolipoprotein | pfam12718 Tropomyosin_1	GO & Domain
c69547_g1_i7	1664	gi|9293972|dbj|BAB01875.1| unnamed protein product	277	2.53e-159	553.54	GO:0006346 methylationdependent chromatin silencing | GO:0016246 RNA interference | GO:0006275 regulation of DNA replication | GO:0044036 cell wall macromolecule metabolic process | GO:0000911 cytokinesis by cell plate formation | GO:0051567 histone H3K9 methylation | GO:0008283 cell proliferation | GO:0048453 sepal formation | GO:0001708 cell fate specification | GO:0051225 spindle assembly | GO…	GO:0009507 chloroplast | GO:0005874 microtubule | GO:0005871 kinesin complex | GO:0045298 tubulin complex	GO:0003777 microtubule motor activity | GO:0008017 microtubule binding | GO:0005524 ATP binding		pfam06548 Kinesinrelated | pfam07926 TPR_MLP1_2 | pfam01442 Apolipoprotein | pfam12718 Tropomyosin_1	GO & Domain
c69547_g1_i8	1545	gi|9293972|dbj|BAB01875.1| unnamed protein product	277	2.53e-159	553.54	GO:0006346 methylationdependent chromatin silencing | GO:0016246 RNA interference | GO:0006275 regulation of DNA replication | GO:0044036 cell wall macromolecule metabolic process | GO:0000911 cytokinesis by cell plate formation | GO:0051567 histone H3K9 methylation | GO:0008283 cell proliferation | GO:0048453 sepal formation | GO:0001708 cell fate specification | GO:0051225 spindle assembly | GO…	GO:0009507 chloroplast | GO:0005874 microtubule | GO:0005871 kinesin complex | GO:0045298 tubulin complex	GO:0003777 microtubule motor activity | GO:0008017 microtubule binding | GO:0005524 ATP binding		pfam06548 Kinesinrelated | pfam07926 TPR_MLP1_2 | pfam01442 Apolipoprotein | pfam12718 Tropomyosin_1	GO & Domain
c69547_g1_i1	1264	gi|9293972|dbj|BAB01875.1| unnamed protein product	304	1.24e-167	581.179	GO:0006346 methylationdependent chromatin silencing | GO:0016246 RNA interference | GO:0006275 regulation of DNA replication | GO:0044036 cell wall macromolecule metabolic process | GO:0000911 cytokinesis by cell plate formation | GO:0051567 histone H3K9 methylation | GO:0008283 cell proliferation | GO:0048453 sepal formation | GO:0001708 cell fate specification | GO:0051225 spindle assembly | GO…	GO:0009507 chloroplast | GO:0005874 microtubule | GO:0005871 kinesin complex | GO:0045298 tubulin complex	GO:0003777 microtubule motor activity | GO:0008017 microtubule binding | GO:0005524 ATP binding		pfam06548 Kinesinrelated | pfam07926 TPR_MLP1_2 | pfam00038 Filament | pfam01442 Apolipoprotein | pfam12718 Tropomyosin_1	GO & Domain
c64548_g1_i1	779	gi|9293966|dbj|BAB01869.1| cytochrome P450like protein	206	4.07e-106	376.56	GO:0016132 brassinosteroid biosynthetic process | GO:0009958 positive gravitropism | GO:0055114 oxidationreduction process | GO:0015706 nitrate transport | GO:0010106 cellular response to iron ion starvation | GO:0048589 developmental growth | GO:0006826 iron ion transport | GO:0010167 response to nitrate | GO:0048765 root hair cell differentiation | GO:0048527 lateral root development | GO:00061…	GO:0005739 mitochondrion | GO:0009506 plasmodesma | GO:0012505 endomembrane system | GO:0005576 extracellular region | GO:0005783 endoplasmic reticulum	GO:0016705 oxidoreductase activity, acting on paired donors, with incorporation or reduction of molecular oxygen | GO:0009055 electron carrier activity | GO:0004497 monooxygenase activity | GO:0019825 oxygen binding | GO:0020037 heme binding | GO:0005506 iron ion binding			GO only
c64548_g1_i2	581	gi|9293966|dbj|BAB01869.1| cytochrome P450like protein	153	2e-75	274.473	GO:0016132 brassinosteroid biosynthetic process | GO:0009958 positive gravitropism | GO:0055114 oxidationreduction process | GO:0015706 nitrate transport | GO:0010106 cellular response to iron ion starvation | GO:0006826 iron ion transport | GO:0010167 response to nitrate | GO:0006118 electron transport	GO:0005739 mitochondrion | GO:0009506 plasmodesma | GO:0012505 endomembrane system | GO:0005576 extracellular region | GO:0005783 endoplasmic reticulum	GO:0016705 oxidoreductase activity, acting on paired donors, with incorporation or reduction of molecular oxygen | GO:0009055 electron carrier activity | GO:0004497 monooxygenase activity | GO:0019825 oxygen binding | GO:0020037 heme binding | GO:0005506 iron ion binding			GO only
c7908_g1_i1	315	gi|9293932|dbj|BAB01835.1| unnamed protein product	78	4.08e-08	65.8423
c112520_g1_i1	231	gi|9293920|dbj|BAB01823.1| unnamed protein product	40	3.55e-15	87.2403	GO:0009414 response to water deprivation | GO:0009697 salicylic acid biosynthetic process | GO:0010686 tetracyclic triterpenoid biosynthetic process | GO:0043269 regulation of ion transport | GO:0009738 abscisic acid mediated signaling pathway | GO:0043090 amino acid import | GO:0010363 regulation of planttype hypersensitive response | GO:0010200 response to chitin | GO:0051245 negative regulatio…	GO:0005802 transGolgi network | GO:0005783 endoplasmic reticulum | GO:0009506 plasmodesma | GO:0005886 plasma membrane | GO:0031201 SNARE complex | GO:0005634 nucleus | GO:0009504 cell plate	GO:0042299 lupeol synthase activity | GO:0043495 protein anchor | GO:0080011 baruol synthase activity | GO:0005484 SNAP receptor activity | GO:0034075 arabidiol synthase activity | GO:0034074 marneral synthase activity			GO only
c40647_g1_i1	303	gi|9293920|dbj|BAB01823.1| unnamed protein product	40	6.3e-17	93.9272	GO:0009414 response to water deprivation | GO:0009697 salicylic acid biosynthetic process | GO:0010686 tetracyclic triterpenoid biosynthetic process | GO:0043269 regulation of ion transport | GO:0009738 abscisic acid mediated signaling pathway | GO:0043090 amino acid import | GO:0010363 regulation of planttype hypersensitive response | GO:0010200 response to chitin | GO:0051245 negative regulatio…	GO:0005802 transGolgi network | GO:0005783 endoplasmic reticulum | GO:0009506 plasmodesma | GO:0005886 plasma membrane | GO:0031201 SNARE complex | GO:0005634 nucleus | GO:0009504 cell plate	GO:0042299 lupeol synthase activity | GO:0043495 protein anchor | GO:0080011 baruol synthase activity | GO:0005484 SNAP receptor activity | GO:0034075 arabidiol synthase activity | GO:0034074 marneral synthase activity			GO only
c43868_g1_i1	246	gi|9293915|dbj|BAB01818.1| unnamed protein product	80	2.54e-35	148.76	GO:0015074 DNA integration		GO:0003676 nucleic acid binding | GO:0008270 zinc ion binding		pfam14223 UBN2	GO & Domain
c71801_g3_i3	1202	gi|9293913|dbj|BAB01816.1| chorismate mutase precursor	310	9.31e-179	618.18	GO:0006007 glucose catabolic process | GO:0046417 chorismate metabolic process | GO:0000162 tryptophan biosynthetic process | GO:0009607 response to biotic stimulus | GO:0006571 tyrosine biosynthetic process | GO:0009094 Lphenylalanine biosynthetic process | GO:0006804 peroxidase reaction | GO:0006979 response to oxidative stress | GO:0019852 Lascorbic acid metabolic process	GO:0005829 cytosol | GO:0009536 plastid	GO:0004106 chorismate mutase activity | GO:0016688 Lascorbate peroxidase activity	5.4.99.5	pfam01817 CM_2	GO & Enzyme & Domain
c71801_g3_i5	1669	gi|9293913|dbj|BAB01816.1| chorismate mutase precursor	310	1.94e-181	627.095	GO:0006007 glucose catabolic process | GO:0046417 chorismate metabolic process | GO:0000162 tryptophan biosynthetic process | GO:0009607 response to biotic stimulus | GO:0006571 tyrosine biosynthetic process | GO:0009094 Lphenylalanine biosynthetic process | GO:0006804 peroxidase reaction | GO:0006979 response to oxidative stress | GO:0019852 Lascorbic acid metabolic process	GO:0005829 cytosol | GO:0009536 plastid	GO:0004106 chorismate mutase activity | GO:0016688 Lascorbate peroxidase activity	5.4.99.5	pfam01817 CM_2	GO & Enzyme & Domain
c71801_g3_i2	259	gi|9293913|dbj|BAB01816.1| chorismate mutase precursor	86	1.49e-44	175.953	GO:0006007 glucose catabolic process | GO:0009094 Lphenylalanine biosynthetic process | GO:0046417 chorismate metabolic process | GO:0000162 tryptophan biosynthetic process | GO:0009607 response to biotic stimulus | GO:0006571 tyrosine biosynthetic process | GO:0006804 peroxidase reaction | GO:0006979 response to oxidative stress | GO:0019852 Lascorbic acid metabolic process	GO:0005829 cytosol | GO:0009507 chloroplast	GO:0004106 chorismate mutase activity | GO:0016688 Lascorbate peroxidase activity | GO:0004664 prephenate dehydratase activity			GO only
c72111_g10_i1	321	gi|9293910|dbj|BAB01813.1| unnamed protein product	105	5.05e-62	229.894	GO:0010103 stomatal complex morphogenesis | GO:0006655 phosphatidylglycerol biosynthetic process | GO:0043085 positive regulation of catalytic activity | GO:0009793 embryo development ending in seed dormancy | GO:0019252 starch biosynthetic process | GO:0006355 regulation of transcription, DNAdependent | GO:0000023 maltose metabolic process | GO:0016226 ironsulfur cluster assembly | GO:0019288 is…	GO:0009507 chloroplast | GO:0005739 mitochondrion | GO:0005667 transcription factor complex	GO:0043565 sequencespecific DNA binding | GO:0003700 sequencespecific DNA binding transcription factor activity			GO only
c46963_g1_i1	236	gi|9293902|dbj|BAB01805.1| unnamed protein product	78	8.81e-31	134.94			GO:0008270 zinc ion binding			GO only
c40220_g1_i1	202	gi|9293876|dbj|BAB01779.1| MAP kinase	29	4.18e-08	64.5049
c19538_g1_i1	234	gi|9293874|dbj|BAB01777.1| lipoxygenase	78	1.15e-45	177.736	GO:0034440 lipid oxidation | GO:0009611 response to wounding | GO:0009695 jasmonic acid biosynthetic process | GO:0010311 lateral root formation | GO:0031408 oxylipin biosynthetic process	GO:0009507 chloroplast	GO:0016165 lipoxygenase activity | GO:0005506 iron ion binding			GO only
c67751_g3_i1	1991	gi|928936|emb|CAA89204.1| Jdomain protein	539	1.31000000083e-315	1073.33	GO:0006457 protein folding | GO:0055122 response to very low light intensity stimulus | GO:0010228 vegetative to reproductive phase transition of meristem	GO:0009536 plastid	GO:0031072 heat shock protein binding		pfam11875 DUF3395 | pfam00226 DnaJ	GO & Domain
c131828_g1_i1	213	gi|928930|emb|CAA62034.1| cY13	67	8.97e-27	122.012	GO:0009739 response to gibberellin stimulus | GO:0009414 response to water deprivation | GO:0009651 response to salt stress | GO:0006355 regulation of transcription, DNAdependent | GO:0009751 response to salicylic acid stimulus | GO:0010200 response to chitin | GO:0009737 response to abscisic acid stimulus	GO:0005634 nucleus | GO:0005667 transcription factor complex | GO:0000785 chromatin	GO:0003677 DNA binding | GO:0003700 sequencespecific DNA binding transcription factor activity | GO:0003682 chromatin binding			GO only
c73136_g1_i1	7306	gi|9280691|gb|AAF86560.1|AC069252_19 F2E2.13	1873	0	3337.07	GO:0010075 regulation of meristem growth | GO:0006355 regulation of transcription, DNAdependent	GO:0005739 mitochondrion | GO:0005773 vacuole | GO:0005667 transcription factor complex	GO:0003677 DNA binding | GO:0005524 ATP binding | GO:0046983 protein dimerization activity | GO:0003700 sequencespecific DNA binding transcription factor activity		pfam13881 Rad60SLD_2 | pfam10358 NTC2 | pfam01576 Myosin_tail_1 | pfam05557 MAD | pfam02463 SMC_N | pfam10174 Cast | pfam05701 DUF827 | pfam09730 BicD | pfam07888 CALCOCO1 | pfam05483 SCP1 | pfam03999 MAP65_ASE1 | pfam07111 HCR | pfam12128 DUF3584 | pfam00038 Filament | pfam09787 Golgin_A5 | pfam00769 ERM | pfam13949 ALIX_LYPXL_bnd | pfam00240 ubiquitin | pfam05622 HOOK | pfam01442 Apolipoprotein…	GO & Domain
c73136_g1_i4	7258	gi|9280691|gb|AAF86560.1|AC069252_19 F2E2.13	1873	0	3337.07	GO:0010075 regulation of meristem growth | GO:0006355 regulation of transcription, DNAdependent	GO:0005739 mitochondrion | GO:0005773 vacuole | GO:0005667 transcription factor complex	GO:0003677 DNA binding | GO:0005524 ATP binding | GO:0046983 protein dimerization activity | GO:0003700 sequencespecific DNA binding transcription factor activity		pfam13881 Rad60SLD_2 | pfam10358 NTC2 | pfam01576 Myosin_tail_1 | pfam05557 MAD | pfam02463 SMC_N | pfam10174 Cast | pfam05701 DUF827 | pfam09730 BicD | pfam07888 CALCOCO1 | pfam05483 SCP1 | pfam03999 MAP65_ASE1 | pfam07111 HCR | pfam12128 DUF3584 | pfam00038 Filament | pfam09787 Golgin_A5 | pfam00769 ERM | pfam13949 ALIX_LYPXL_bnd | pfam00240 ubiquitin | pfam05622 HOOK | pfam01442 Apolipoprotein…	GO & Domain
c73136_g1_i6	7238	gi|9280691|gb|AAF86560.1|AC069252_19 F2E2.13	1873	0	3337.07	GO:0010075 regulation of meristem growth | GO:0006355 regulation of transcription, DNAdependent	GO:0005739 mitochondrion | GO:0005773 vacuole | GO:0005667 transcription factor complex	GO:0003677 DNA binding | GO:0005524 ATP binding | GO:0046983 protein dimerization activity | GO:0003700 sequencespecific DNA binding transcription factor activity		pfam13881 Rad60SLD_2 | pfam10358 NTC2 | pfam01576 Myosin_tail_1 | pfam05557 MAD | pfam02463 SMC_N | pfam10174 Cast | pfam05701 DUF827 | pfam09730 BicD | pfam07888 CALCOCO1 | pfam05483 SCP1 | pfam03999 MAP65_ASE1 | pfam07111 HCR | pfam12128 DUF3584 | pfam00038 Filament | pfam09787 Golgin_A5 | pfam00769 ERM | pfam13949 ALIX_LYPXL_bnd | pfam00240 ubiquitin | pfam05622 HOOK | pfam01442 Apolipoprotein…	GO & Domain
c73136_g1_i3	6491	gi|9280691|gb|AAF86560.1|AC069252_19 F2E2.13	1873	0	3348.21	GO:0010075 regulation of meristem growth | GO:0006355 regulation of transcription, DNAdependent	GO:0005739 mitochondrion | GO:0005773 vacuole | GO:0005667 transcription factor complex	GO:0003677 DNA binding | GO:0005524 ATP binding | GO:0046983 protein dimerization activity | GO:0003700 sequencespecific DNA binding transcription factor activity		pfam10358 NTC2 | pfam01576 Myosin_tail_1 | pfam05557 MAD | pfam02463 SMC_N | pfam10174 Cast | pfam05701 DUF827 | pfam09730 BicD | pfam07888 CALCOCO1 | pfam05483 SCP1 | pfam03999 MAP65_ASE1 | pfam07111 HCR | pfam12128 DUF3584 | pfam00038 Filament | pfam00769 ERM | pfam09787 Golgin_A5 | pfam13949 ALIX_LYPXL_bnd | pfam05622 HOOK | pfam04912 Dynamitin | pfam01442 Apolipoprotein | pfam04849 HAP1_N | p…	GO & Domain
c63064_g2_i5	1016	gi|9280671|gb|AAF86540.1|AC002560_33 F21B7.3	203	3.45e-107	380.126	GO:0055114 oxidationreduction process | GO:0000041 transition metal ion transport | GO:0010583 response to cyclopentenone | GO:0009691 cytokinin biosynthetic process | GO:0010043 response to zinc ion | GO:0009407 toxin catabolic process | GO:0016126 sterol biosynthetic process | GO:0042432 indole biosynthetic process	GO:0005737 cytoplasm	GO:0009815 1aminocyclopropane1carboxylate oxidase activity | GO:0050590 desacetoxyvindoline 4hydroxylase activity | GO:0016757 transferase activity, transferring glycosyl groups		pfam03171 2OGFeII_Oxy | pfam14226 DIOX_N	GO & Domain
c52661_g1_i2	219	gi|9280646|gb|AAF86515.1|AC002560_8 F21B7.19	44	5.62e-12	76.9871		GO:0005737 cytoplasm				GO only
c67589_g2_i10	1144	gi|9280300|dbj|BAB01755.1| unnamed protein product	213	3.67e-35	155.001		GO:0005634 nucleus				GO only
c67589_g2_i3	1381	gi|9280300|dbj|BAB01755.1| unnamed protein product	242	1.29e-76	280.269		GO:0005634 nucleus				GO only
c67589_g2_i4	1134	gi|9280300|dbj|BAB01755.1| unnamed protein product	203	2.92e-44	183.086		GO:0005634 nucleus				GO only
c51334_g2_i1	312	gi|9280222|dbj|BAB01712.1| unnamed protein product	62	4.7e-16	91.2525		GO:0005634 nucleus | GO:0009506 plasmodesma | GO:0016020 membrane			pfam07649 C1_3 | pfam03107 C1_2	GO & Domain
c26206_g1_i1	1993	gi|9279796|dbj|BAB01217.1| Ta11 nonLTR retroelement proteinlike	480	5.28e-136	475.972		GO:0005634 nucleus			pfam14111 DUF4283 | pfam14392 zfCCHC_4	GO & Domain
c9519_g2_i1	2345	gi|9279796|dbj|BAB01217.1| Ta11 nonLTR retroelement proteinlike	430	3.28e-137	479.984					pfam14111 DUF4283 | pfam14392 zfCCHC_4 | pfam03372 Exo_endo_phos	Domain only
c87444_g2_i1	277	gi|9279759|dbj|BAB01385.1| unnamed protein product	92	3.61e-24	116.217		GO:0005576 extracellular region			pfam01657 Stressantifung	GO & Domain
c69662_g6_i1	1481	gi|9279736|dbj|BAB01326.1| receptorlike kinase	446	2.7e-283	965.898	GO:0009825 multidimensional cell growth | GO:0010075 regulation of meristem growth | GO:0051607 defense response to virus | GO:0043481 anthocyanin accumulation in tissues in response to UV light | GO:0048767 root hair elongation | GO:0010817 regulation of hormone levels | GO:0006468 protein phosphorylation | GO:0000271 polysaccharide biosynthetic process | GO:0009736 cytokinin mediated signaling …	GO:0016021 integral to membrane | GO:0005886 plasma membrane	GO:0004713 protein tyrosine kinase activity | GO:0032440 2alkenal reductase [NAD(P)] activity | GO:0004674 protein serine/threonine kinase activity | GO:0005524 ATP binding	2.7.11.1	pfam00069 Pkinase | pfam07714 Pkinase_Tyr	GO & Enzyme & Domain
c66591_g1_i2	1608	gi|9279723|dbj|BAB01313.1| serine carboxypeptidase I	485	2.83e-266	909.282	GO:0006508 proteolysis	GO:0005773 vacuole	GO:0004185 serinetype carboxypeptidase activity		pfam00450 Peptidase_S10	GO & Domain
c101053_g1_i1	414	gi|9279709|dbj|BAB01266.1| unnamed protein product	137	7.92e-76	275.811	GO:0009165 nucleotide biosynthetic process | GO:0042779 tRNA 3'trailer cleavage | GO:0006886 intracellular protein transport | GO:0051252 regulation of RNA metabolic process		GO:0042781 3'tRNA processing endoribonuclease activity			GO only
c71143_g2_i1	1998	gi|9279679|dbj|BAB01236.1| unnamed protein product	466	9.07e-233	797.834		GO:0009507 chloroplast			pfam13915 DUF4210	GO & Domain
c131416_g1_i1	250	gi|9279679|dbj|BAB01236.1| unnamed protein product	81	1.22e-31	138.061		GO:0009507 chloroplast				GO only
c21152_g1_i1	242	gi|9279679|dbj|BAB01236.1| unnamed protein product	79	5.13e-28	126.916		GO:0009507 chloroplast				GO only
c71143_g2_i2	1660	gi|9279679|dbj|BAB01236.1| unnamed protein product	373	1.61e-184	637.349		GO:0009507 chloroplast				GO only
c71143_g2_i5	1666	gi|9279679|dbj|BAB01236.1| unnamed protein product	315	1.69e-141	494.249		GO:0009507 chloroplast				GO only
c71143_g2_i7	1569	gi|9279679|dbj|BAB01236.1| unnamed protein product	342	1.24e-154	537.937		GO:0009507 chloroplast				GO only
c71143_g2_i8	1672	gi|9279679|dbj|BAB01236.1| unnamed protein product	377	1.15e-186	644.481		GO:0009507 chloroplast				GO only
c61035_g1_i1	265	gi|9279663|dbj|BAB01179.1| unnamed protein product	88	1.13e-49	190.664	GO:0010106 cellular response to iron ion starvation | GO:0009793 embryo development ending in seed dormancy	GO:0005634 nucleus	GO:0008270 zinc ion binding			GO only
c14739_g1_i1	996	gi|9279655|dbj|BAB01155.1| unnamed protein product	239	3.23e-62	237.027	GO:0006278 RNAdependent DNA replication	GO:0005739 mitochondrion	GO:0003964 RNAdirected DNA polymerase activity		pfam13966 zfRVT	GO & Domain
c14739_g1_i2	926	gi|9279655|dbj|BAB01155.1| unnamed protein product	239	2.9e-62	237.027	GO:0006278 RNAdependent DNA replication	GO:0005739 mitochondrion	GO:0003964 RNAdirected DNA polymerase activity		pfam13966 zfRVT	GO & Domain
c37886_g1_i1	1095	gi|9279655|dbj|BAB01155.1| unnamed protein product	214	2.56e-51	204.484	GO:0001708 cell fate specification | GO:0008535 respiratory chain complex IV assembly | GO:0009409 response to cold | GO:0051252 regulation of RNA metabolic process	GO:0010319 stromule | GO:0016020 membrane	GO:0004523 ribonuclease H activity | GO:0003676 nucleic acid binding		pfam13966 zfRVT	GO & Domain
c37886_g1_i2	1185	gi|9279655|dbj|BAB01155.1| unnamed protein product	222	2.25e-54	213.845	GO:0001708 cell fate specification | GO:0008535 respiratory chain complex IV assembly | GO:0009409 response to cold | GO:0051252 regulation of RNA metabolic process	GO:0010319 stromule | GO:0016020 membrane	GO:0004523 ribonuclease H activity | GO:0003676 nucleic acid binding		pfam13966 zfRVT	GO & Domain
c35007_g1_i1	1180	gi|9279655|dbj|BAB01155.1| unnamed protein product	43	3.91e-09	71.6376
c35007_g1_i2	804	gi|9279655|dbj|BAB01155.1| unnamed protein product	43	2.49e-09	71.6376
c69750_g3_i6	3102	gi|9279636|dbj|BAB01094.1| unnamed protein product	653	0	1294	GO:0006200 ATP catabolic process	GO:0005657 replication fork	GO:0004003 ATPdependent DNA helicase activity | GO:0003677 DNA binding | GO:0005524 ATP binding | GO:0008568 microtubulesevering ATPase activity		pfam00004 AAA | pfam10539 Dev_Cell_Death | pfam09336 Vps4_C	GO & Domain
c71023_g1_i2	1420	gi|9279622|dbj|BAB01080.1| unnamed protein product	424	6.67e-207	711.796	GO:0043247 telomere maintenance in response to DNA damage | GO:0010332 response to gamma radiation | GO:0032504 multicellular organism reproduction | GO:0045132 meiotic chromosome segregation | GO:0042138 meiotic DNA doublestrand break formation | GO:0007062 sister chromatid cohesion | GO:0007129 synapsis | GO:0007131 reciprocal meiotic recombination | GO:0032204 regulation of telomere maintenanc…				pfam04818 CTD_bind | pfam13949 ALIX_LYPXL_bnd	GO & Domain
c68748_g2_i2	530	gi|9279616|dbj|BAB01074.1| unnamed protein product	176	2.42e-98	350.704	GO:0009750 response to fructose stimulus | GO:0009749 response to glucose stimulus | GO:0009611 response to wounding | GO:0009744 response to sucrose stimulus | GO:0042127 regulation of cell proliferation | GO:0009414 response to water deprivation | GO:0009753 response to jasmonic acid stimulus | GO:0042538 hyperosmotic salinity response | GO:0010182 sugar mediated signaling pathway | GO:0009738 …	GO:0005886 plasma membrane | GO:0005634 nucleus | GO:0010008 endosome membrane	GO:0004930 Gprotein coupled receptor activity | GO:0005096 GTPase activator activity			GO only
c65511_g1_i4	823	gi|9279588|dbj|BAB01046.1| phosphate/phosphoenolpyruvate translocator proteinlike	131	6.4e-81	292.751	GO:0006863 purine base transport | GO:0015711 organic anion transport	GO:0005768 endosome | GO:0022626 cytosolic ribosome | GO:0005794 Golgi apparatus | GO:0005886 plasma membrane | GO:0016021 integral to membrane | GO:0005802 transGolgi network	GO:0008514 organic anion transmembrane transporter activity			GO only
c125910_g1_i1	340	gi|9279586|dbj|BAB01044.1| unnamed protein product	48	5.1e-14	85.0114	GO:0009089 lysine biosynthetic process via diaminopimelate	GO:0009570 chloroplast stroma | GO:0005829 cytosol	GO:0008836 diaminopimelate decarboxylase activity			GO only
c63788_g1_i2	1590	gi|9279581|dbj|BAB01039.1| unnamed protein product	489	2.97e-249	852.667	GO:0016556 mRNA modification				pfam13041 PPR_2 | pfam01535 PPR	GO & Domain
c63788_g1_i1	2582	gi|9279581|dbj|BAB01039.1| unnamed protein product	653	0	1213.76	GO:0010588 cotyledon vascular tissue pattern formation | GO:0010087 phloem or xylem histogenesis | GO:0010305 leaf vascular tissue pattern formation | GO:0031425 chloroplast RNA processing | GO:0048366 leaf development | GO:0016556 mRNA modification	GO:0009507 chloroplast			pfam14432 DYW_deaminase | pfam13041 PPR_2 | pfam01535 PPR	GO & Domain
c64838_g1_i1	1444	gi|92111351|gb|ABE73472.1| putative pyridoxal kinase splice variant 1	333	2.08e-214	736.76	GO:0010054 trichoblast differentiation | GO:0008615 pyridoxine biosynthetic process | GO:0042538 hyperosmotic salinity response | GO:0009443 pyridoxal 5'phosphate salvage | GO:0016310 phosphorylation | GO:0008283 cell proliferation	GO:0005829 cytosol | GO:0005634 nucleus	GO:0031403 lithium ion binding | GO:0008270 zinc ion binding | GO:0030955 potassium ion binding | GO:0008478 pyridoxal kinase activity | GO:0005524 ATP binding | GO:0000287 magnesium ion binding | GO:0042803 protein homodimerization activity | GO:0030170 pyridoxal phosphate binding | GO:0031402 sodium ion binding	2.7.1.35	pfam00294 PfkB	GO & Enzyme & Domain
c71630_g2_i1	437	gi|92110522|gb|ABE73345.1| putative calciumdependent protein kinase 2	40	5.42e-13	82.3366	GO:0046777 protein autophosphorylation | GO:0080092 regulation of pollen tube growth | GO:0009069 serine family amino acid metabolic process	GO:0005777 peroxisome | GO:0009507 chloroplast | GO:0005789 endoplasmic reticulum membrane | GO:0005886 plasma membrane	GO:0005509 calcium ion binding | GO:0005524 ATP binding | GO:0005515 protein binding | GO:0004683 calmodulindependent protein kinase activity			GO only
c72936_g1_i5	225	gi|92110522|gb|ABE73345.1| putative calciumdependent protein kinase 2	74	5.38e-43	169.712	GO:0046777 protein autophosphorylation | GO:0010359 regulation of anion channel activity | GO:0010119 regulation of stomatal movement | GO:0009738 abscisic acid mediated signaling pathway | GO:0009069 serine family amino acid metabolic process	GO:0005829 cytosol | GO:0005777 peroxisome | GO:0009507 chloroplast | GO:0005789 endoplasmic reticulum membrane | GO:0005886 plasma membrane	GO:0005509 calcium ion binding | GO:0005524 ATP binding | GO:0005515 protein binding | GO:0004683 calmodulindependent protein kinase activity			GO only
c71630_g1_i5	2302	gi|92110522|gb|ABE73345.1| putative calciumdependent protein kinase 2	570	0	1215.1	GO:0046777 protein autophosphorylation | GO:0009860 pollen tube growth | GO:0009827 planttype cell wall modification | GO:0009069 serine family amino acid metabolic process	GO:0005777 peroxisome | GO:0009507 chloroplast | GO:0005789 endoplasmic reticulum membrane	GO:0005509 calcium ion binding | GO:0005524 ATP binding | GO:0005515 protein binding | GO:0004683 calmodulindependent protein kinase activity	2.7.11.1	pfam00069 Pkinase | pfam07714 Pkinase_Tyr | pfam13499 EF_hand_5 | pfam13833 EF_hand_6 | pfam00036 efhand | pfam13405 EF_hand_4 | pfam13202 EF_hand_3 | pfam06293 Kdo	GO & Enzyme & Domain
c71630_g1_i4	1122	gi|92110522|gb|ABE73345.1| putative calciumdependent protein kinase 2	368	7.16e-227	778.219	GO:0046777 protein autophosphorylation | GO:0009860 pollen tube growth | GO:0009827 planttype cell wall modification | GO:0009069 serine family amino acid metabolic process	GO:0005777 peroxisome | GO:0009507 chloroplast | GO:0005789 endoplasmic reticulum membrane	GO:0005509 calcium ion binding | GO:0005524 ATP binding | GO:0005515 protein binding | GO:0004683 calmodulindependent protein kinase activity	2.7.11.1	pfam00069 Pkinase | pfam07714 Pkinase_Tyr | pfam06293 Kdo	GO & Enzyme & Domain
c71630_g1_i1	491	gi|92110522|gb|ABE73345.1| putative calciumdependent protein kinase 2	162	6.39e-94	335.993	GO:0046777 protein autophosphorylation | GO:0009860 pollen tube growth | GO:0009827 planttype cell wall modification | GO:0009069 serine family amino acid metabolic process	GO:0005777 peroxisome | GO:0009507 chloroplast | GO:0005789 endoplasmic reticulum membrane	GO:0005509 calcium ion binding | GO:0005524 ATP binding | GO:0005515 protein binding | GO:0004683 calmodulindependent protein kinase activity			GO only
c71630_g1_i3	600	gi|92110522|gb|ABE73345.1| putative calciumdependent protein kinase 2	194	1.18e-106	378.343	GO:0046777 protein autophosphorylation | GO:0009860 pollen tube growth | GO:0009827 planttype cell wall modification | GO:0009069 serine family amino acid metabolic process	GO:0005777 peroxisome | GO:0009507 chloroplast | GO:0005789 endoplasmic reticulum membrane	GO:0005509 calcium ion binding | GO:0005524 ATP binding | GO:0005515 protein binding | GO:0004683 calmodulindependent protein kinase activity			GO only
c71630_g1_i2	2498	gi|92110522|gb|ABE73345.1| putative calciumdependent protein kinase 2	587	0	1230.7	GO:0046777 protein autophosphorylation | GO:0009069 serine family amino acid metabolic process	GO:0005777 peroxisome | GO:0009507 chloroplast | GO:0005789 endoplasmic reticulum membrane	GO:0005509 calcium ion binding | GO:0005524 ATP binding | GO:0005515 protein binding | GO:0004683 calmodulindependent protein kinase activity	2.7.11.1	pfam00069 Pkinase | pfam07714 Pkinase_Tyr | pfam13499 EF_hand_5 | pfam13833 EF_hand_6 | pfam00036 efhand | pfam13405 EF_hand_4 | pfam13202 EF_hand_3 | pfam06293 Kdo	GO & Enzyme & Domain
c10830_g1_i1	208	gi|91807068|gb|ABE66261.1| laccase/diphenol oxidase	41	2.84e-23	111.313	GO:0046274 lignin catabolic process | GO:0055114 oxidationreduction process	GO:0048046 apoplast	GO:0005507 copper ion binding | GO:0003676 nucleic acid binding | GO:0052716 hydroquinone:oxygen oxidoreductase activity			GO only
c65728_g1_i1	1818	gi|91806840|gb|ABE66147.1| laccase family protein/diphenol oxidase family protein	568	0	1197.26	GO:0046688 response to copper ion | GO:0010023 proanthocyanidin biosynthetic process | GO:0009809 lignin biosynthetic process | GO:0046274 lignin catabolic process | GO:0055114 oxidationreduction process	GO:0048046 apoplast	GO:0005507 copper ion binding | GO:0052716 hydroquinone:oxygen oxidoreductase activity	1.10.3.2	pfam07732 Cuoxidase_3 | pfam07731 Cuoxidase_2 | pfam00394 Cuoxidase	GO & Enzyme & Domain
c75834_g1_i1	271	gi|91806812|gb|ABE66133.1| pentatricopeptide repeatcontaining protein	89	1.45e-43	173.724		GO:0005739 mitochondrion			pfam13041 PPR_2	GO & Domain
c55699_g2_i1	882	gi|91806409|gb|ABE65932.1| Lascorbate peroxidase 1b	228	1.03e-144	504.948	GO:0006457 protein folding | GO:0009644 response to high light intensity | GO:0042542 response to hydrogen peroxide | GO:0009408 response to heat | GO:0055114 oxidationreduction process | GO:0006804 peroxidase reaction | GO:0019852 Lascorbic acid metabolic process	GO:0005829 cytosol	GO:0020037 heme binding | GO:0016688 Lascorbate peroxidase activity	1.11.1.11	pfam00141 peroxidase	GO & Enzyme & Domain
c67176_g3_i6	1411	gi|91805727|gb|ABE65592.1| adenosinedeaminase family/editase family protein	274	6.38e-133	465.718	GO:0006396 RNA processing | GO:0006144 purine base metabolic process	GO:0009536 plastid	GO:0003723 RNA binding | GO:0004000 adenosine deaminase activity		pfam02137 A_deamin	GO & Domain
c59563_g1_i1	508	gi|91805663|gb|ABE65560.1| hypothetical protein At5g26620	86	1.44e-44	182.194		GO:0005634 nucleus				GO only
c54103_g2_i1	1287	gi|91805567|gb|ABE65512.1| hypothetical protein At4g04650	142	1.3e-26	128.253	GO:0001708 cell fate specification | GO:0009409 response to cold	GO:0010319 stromule | GO:0005739 mitochondrion			pfam13966 zfRVT	GO & Domain
c54103_g2_i2	1142	gi|91805567|gb|ABE65512.1| hypothetical protein At4g04650	142	1.12e-26	128.253	GO:0001708 cell fate specification | GO:0009409 response to cold	GO:0010319 stromule | GO:0005739 mitochondrion			pfam13966 zfRVT	GO & Domain
c1898_g1_i1	744	gi|91805495|gb|ABE65476.1| hypothetical protein At3g11060	145	3.75e-32	144.748	GO:0006863 purine base transport	GO:0005739 mitochondrion			pfam14093 DUF4271	GO & Domain
c58967_g1_i2	2702	gi|91805491|gb|ABE65474.1| unknown	459	4.36e-165	572.709	GO:0010162 seed dormancy | GO:0009939 positive regulation of gibberellic acid mediated signaling pathway | GO:0009845 seed germination | GO:0009867 jasmonic acid mediated signaling pathway | GO:0048444 floral organ morphogenesis | GO:0042538 hyperosmotic salinity response | GO:0009737 response to abscisic acid stimulus | GO:0009863 salicylic acid mediated signaling pathway | GO:0009723 response t…	GO:0005737 cytoplasm | GO:0005634 nucleus	GO:0010331 gibberellin binding | GO:0005515 protein binding | GO:0016787 hydrolase activity		pfam13868 Trichoplein | pfam04849 HAP1_N | pfam13863 DUF4200 | pfam00261 Tropomyosin | pfam00769 ERM | pfam05010 TACC | pfam09755 DUF2046 | pfam06705 SFassemblin | pfam06991 Prp19_bind | pfam05384 DegS | pfam12072 DUF3552 | pfam04156 IncA	GO & Domain
c58967_g1_i1	2732	gi|91805491|gb|ABE65474.1| unknown	469	7e-177	611.938	GO:0010162 seed dormancy | GO:0009939 positive regulation of gibberellic acid mediated signaling pathway | GO:0009845 seed germination | GO:0009867 jasmonic acid mediated signaling pathway | GO:0048444 floral organ morphogenesis | GO:0042538 hyperosmotic salinity response | GO:0009737 response to abscisic acid stimulus | GO:0009863 salicylic acid mediated signaling pathway | GO:0009723 response t…	GO:0005737 cytoplasm | GO:0005634 nucleus	GO:0010331 gibberellin binding | GO:0005515 protein binding | GO:0016787 hydrolase activity		pfam01576 Myosin_tail_1 | pfam10174 Cast | pfam05701 DUF827 | pfam13868 Trichoplein | pfam04849 HAP1_N | pfam05483 SCP1 | pfam00261 Tropomyosin | pfam13863 DUF4200 | pfam00769 ERM | pfam05010 TACC | pfam09304 CortexI_coil | pfam09755 DUF2046 | pfam06705 SFassemblin | pfam06991 Prp19_bind | pfam05384 DegS | pfam12072 DUF3552 | pfam04156 IncA	GO & Domain
c69004_g1_i5	314	gi|91805339|gb|ABE65399.1| hypothetical protein At1g43590	93	3.16e-24	117.108		GO:0005840 ribosome | GO:0005739 mitochondrion	GO:0016788 hydrolase activity, acting on ester bonds			GO only
c69004_g1_i2	288	gi|91805339|gb|ABE65399.1| hypothetical protein At1g43590	85	2.21e-20	104.626		GO:0005840 ribosome	GO:0016788 hydrolase activity, acting on ester bonds			GO only
c72466_g1_i3	537	gi|91771913|gb|ABE60813.1| CLA1like protein	178	9.34e-114	401.97	GO:0010155 regulation of proton transport | GO:0052865 1deoxyDxylulose 5phosphate biosynthetic process | GO:0016117 carotenoid biosynthetic process | GO:0006655 phosphatidylglycerol biosynthetic process | GO:0006636 unsaturated fatty acid biosynthetic process | GO:0007568 aging | GO:0006546 glycine catabolic process | GO:0019748 secondary metabolic process | GO:0009106 lipoate metabolic process |…	GO:0009570 chloroplast stroma	GO:0008661 1deoxyDxylulose5phosphate synthase activity | GO:0016624 oxidoreductase activity, acting on the aldehyde or oxo group of donors, disulfide as acceptor | GO:0046872 metal ion binding		pfam02780 Transketolase_C	GO & Domain
c120542_g1_i1	531	gi|91771913|gb|ABE60813.1| CLA1like protein	141	2.19e-61	232.569	GO:0010155 regulation of proton transport | GO:0052865 1deoxyDxylulose 5phosphate biosynthetic process | GO:0016117 carotenoid biosynthetic process | GO:0006655 phosphatidylglycerol biosynthetic process | GO:0006636 unsaturated fatty acid biosynthetic process | GO:0007568 aging | GO:0006546 glycine catabolic process | GO:0019748 secondary metabolic process | GO:0009106 lipoate metabolic process |…	GO:0009570 chloroplast stroma	GO:0008661 1deoxyDxylulose5phosphate synthase activity | GO:0016624 oxidoreductase activity, acting on the aldehyde or oxo group of donors, disulfide as acceptor | GO:0046872 metal ion binding			GO only
c72466_g3_i1	419	gi|91771913|gb|ABE60813.1| CLA1like protein	139	1.54e-84	304.787	GO:0010155 regulation of proton transport | GO:0052865 1deoxyDxylulose 5phosphate biosynthetic process | GO:0016117 carotenoid biosynthetic process | GO:0006655 phosphatidylglycerol biosynthetic process | GO:0006636 unsaturated fatty acid biosynthetic process | GO:0007568 aging | GO:0006546 glycine catabolic process | GO:0019748 secondary metabolic process | GO:0009106 lipoate metabolic process |…	GO:0009570 chloroplast stroma	GO:0008661 1deoxyDxylulose5phosphate synthase activity | GO:0016624 oxidoreductase activity, acting on the aldehyde or oxo group of donors, disulfide as acceptor | GO:0046872 metal ion binding			GO only
c72466_g3_i2	898	gi|91771913|gb|ABE60813.1| CLA1like protein	243	7.53e-158	548.636	GO:0010155 regulation of proton transport | GO:0052865 1deoxyDxylulose 5phosphate biosynthetic process | GO:0016117 carotenoid biosynthetic process | GO:0006655 phosphatidylglycerol biosynthetic process | GO:0006636 unsaturated fatty acid biosynthetic process | GO:0007568 aging | GO:0006546 glycine catabolic process | GO:0019748 secondary metabolic process | GO:0009106 lipoate metabolic process |…	GO:0009507 chloroplast	GO:0008661 1deoxyDxylulose5phosphate synthase activity | GO:0016624 oxidoreductase activity, acting on the aldehyde or oxo group of donors, disulfide as acceptor | GO:0046872 metal ion binding		pfam13292 DXP_synthase_N | pfam00456 Transketolase_N	GO & Domain
c72466_g1_i1	767	gi|91771913|gb|ABE60813.1| CLA1like protein	185	7.36e-121	425.597	GO:0010155 regulation of proton transport | GO:0052865 1deoxyDxylulose 5phosphate biosynthetic process | GO:0016117 carotenoid biosynthetic process | GO:0006655 phosphatidylglycerol biosynthetic process | GO:0006636 unsaturated fatty acid biosynthetic process | GO:0007568 aging | GO:0006546 glycine catabolic process | GO:0019748 secondary metabolic process | GO:0009106 lipoate metabolic process |…	GO:0009507 chloroplast	GO:0008661 1deoxyDxylulose5phosphate synthase activity | GO:0016624 oxidoreductase activity, acting on the aldehyde or oxo group of donors, disulfide as acceptor | GO:0046872 metal ion binding		pfam02780 Transketolase_C	GO & Domain
c72466_g1_i2	955	gi|91771913|gb|ABE60813.1| CLA1like protein	185	1.18e-119	421.585	GO:0010155 regulation of proton transport | GO:0052865 1deoxyDxylulose 5phosphate biosynthetic process | GO:0016117 carotenoid biosynthetic process | GO:0006655 phosphatidylglycerol biosynthetic process | GO:0006636 unsaturated fatty acid biosynthetic process | GO:0007568 aging | GO:0006546 glycine catabolic process | GO:0019748 secondary metabolic process | GO:0009106 lipoate metabolic process |…	GO:0009507 chloroplast	GO:0008661 1deoxyDxylulose5phosphate synthase activity | GO:0016624 oxidoreductase activity, acting on the aldehyde or oxo group of donors, disulfide as acceptor | GO:0046872 metal ion binding		pfam02780 Transketolase_C	GO & Domain
c72466_g4_i1	427	gi|91771913|gb|ABE60813.1| CLA1like protein	141	1.19e-93	335.101	GO:0010155 regulation of proton transport | GO:0052865 1deoxyDxylulose 5phosphate biosynthetic process | GO:0016117 carotenoid biosynthetic process | GO:0006655 phosphatidylglycerol biosynthetic process | GO:0006636 unsaturated fatty acid biosynthetic process | GO:0006546 glycine catabolic process | GO:0019748 secondary metabolic process | GO:0009106 lipoate metabolic process | GO:0015995 chlorop…	GO:0009507 chloroplast	GO:0008661 1deoxyDxylulose5phosphate synthase activity | GO:0016624 oxidoreductase activity, acting on the aldehyde or oxo group of donors, disulfide as acceptor | GO:0046872 metal ion binding		pfam02779 Transket_pyr	GO & Domain
c71021_g1_i3	983	gi|91694371|gb|ABE41833.1| caffeoylCoA 3Omethyltransferase	239	2.91e-160	556.66	GO:0006598 polyamine catabolic process | GO:0009805 coumarin biosynthetic process | GO:0009611 response to wounding | GO:0032259 methylation | GO:0009963 positive regulation of flavonoid biosynthetic process | GO:0042398 cellular modified amino acid biosynthetic process | GO:0009809 lignin biosynthetic process | GO:0046686 response to cadmium ion | GO:0019344 cysteine biosynthetic process | GO:00…	GO:0005829 cytosol	GO:0046872 metal ion binding | GO:0042409 caffeoylCoA Omethyltransferase activity	2.1.1.104	pfam01596 Methyltransf_3 | pfam13578 Methyltransf_24 | pfam12847 Methyltransf_18	GO & Enzyme & Domain
c71021_g1_i4	1169	gi|91694371|gb|ABE41833.1| caffeoylCoA 3Omethyltransferase	239	4.57e-161	559.335	GO:0006598 polyamine catabolic process | GO:0009805 coumarin biosynthetic process | GO:0009611 response to wounding | GO:0032259 methylation | GO:0009963 positive regulation of flavonoid biosynthetic process | GO:0042398 cellular modified amino acid biosynthetic process | GO:0009809 lignin biosynthetic process | GO:0046686 response to cadmium ion | GO:0019344 cysteine biosynthetic process | GO:00…	GO:0005829 cytosol	GO:0046872 metal ion binding | GO:0042409 caffeoylCoA Omethyltransferase activity	2.1.1.104	pfam01596 Methyltransf_3 | pfam13578 Methyltransf_24 | pfam12847 Methyltransf_18	GO & Enzyme & Domain
c152855_g1_i1	225	gi|91074277|gb|ABE09158.1| hypothetical protein UTI89_C3718	56	2.87e-08	65.3965					pfam14212 DUF4324	Domain only
c83565_g1_i1	281	gi|91064824|dbj|BAE93140.1| fructosyl amino acid oxidase	93	5.96e-61	226.328	GO:0042219 cellular modified amino acid catabolic process | GO:0019835 cytolysis | GO:0050829 defense response to Gramnegative bacterium | GO:0055114 oxidationreduction process | GO:0006544 glycine metabolic process | GO:0006563 Lserine metabolic process | GO:0006566 threonine metabolic process	GO:0016021 integral to membrane	GO:0008115 sarcosine oxidase activity			GO only
c28225_g1_i1	223	gi|90969173|gb|ABE02572.1| RAD51D splice variant c	24	0.00418	48.9021
c106789_g1_i1	218	gi|90657580|gb|ABD96880.1| hypothetical protein	67	1.35e-27	124.687	GO:0009790 embryo development | GO:0006355 regulation of transcription, DNAdependent	GO:0005634 nucleus | GO:0005667 transcription factor complex	GO:0003700 sequencespecific DNA binding transcription factor activity		pfam02042 RWPRK	GO & Domain
c92733_g1_i1	254	gi|90657549|gb|ABD96849.1| hypothetical protein	52	2.62e-19	100.614	GO:0006044 Nacetylglucosamine metabolic process | GO:0042967 acylcarrierprotein biosynthetic process	GO:0005783 endoplasmic reticulum | GO:0005794 Golgi apparatus	GO:0004343 glucosamine 6phosphate Nacetyltransferase activity			GO only
c124649_g1_i1	205	gi|90657534|gb|ABD96834.1| hypothetical protein	36	2.33e-10	71.6376	GO:0016049 cell growth | GO:0010215 cellulose microfibril organization	GO:0031225 anchored to membrane				GO only
c68211_g1_i3	2943	gi|90656018|gb|ABC94642.2| NPR1	502	2.76e-268	915.969	GO:0031348 negative regulation of defense response | GO:0009611 response to wounding | GO:0009697 salicylic acid biosynthetic process | GO:0035304 regulation of protein dephosphorylation | GO:0009862 systemic acquired resistance, salicylic acid mediated signaling pathway | GO:0010363 regulation of planttype hypersensitive response | GO:0010310 regulation of hydrogen peroxide metabolic process | G…	GO:0005737 cytoplasm | GO:0005634 nucleus	GO:0005515 protein binding		pfam12313 NPR1_like_C | pfam12796 Ank_2 | pfam11900 DUF3420 | pfam13857 Ank_5 | pfam13637 Ank_4 | pfam00651 BTB	GO & Domain
c68211_g1_i6	1793	gi|90656018|gb|ABC94642.2| NPR1	503	1.8e-265	906.607	GO:0031348 negative regulation of defense response | GO:0009611 response to wounding | GO:0009697 salicylic acid biosynthetic process | GO:0035304 regulation of protein dephosphorylation | GO:0009862 systemic acquired resistance, salicylic acid mediated signaling pathway | GO:0010363 regulation of planttype hypersensitive response | GO:0010310 regulation of hydrogen peroxide metabolic process | G…	GO:0005737 cytoplasm | GO:0005634 nucleus	GO:0005515 protein binding		pfam12313 NPR1_like_C | pfam12796 Ank_2 | pfam11900 DUF3420 | pfam13857 Ank_5 | pfam00651 BTB | pfam13637 Ank_4	GO & Domain
c68211_g1_i7	1912	gi|90656018|gb|ABC94642.2| NPR1	543	0	1051.04	GO:0031348 negative regulation of defense response | GO:0009611 response to wounding | GO:0009697 salicylic acid biosynthetic process | GO:0035304 regulation of protein dephosphorylation | GO:0009862 systemic acquired resistance, salicylic acid mediated signaling pathway | GO:0010363 regulation of planttype hypersensitive response | GO:0010310 regulation of hydrogen peroxide metabolic process | G…	GO:0005737 cytoplasm | GO:0005634 nucleus	GO:0005515 protein binding		pfam12313 NPR1_like_C | pfam12796 Ank_2 | pfam11900 DUF3420 | pfam00651 BTB | pfam13857 Ank_5 | pfam13637 Ank_4	GO & Domain
c68211_g1_i2	2064	gi|90656018|gb|ABC94642.2| NPR1	593	0	1321.19	GO:0031348 negative regulation of defense response | GO:0009611 response to wounding | GO:0009697 salicylic acid biosynthetic process | GO:0035304 regulation of protein dephosphorylation | GO:0009862 systemic acquired resistance, salicylic acid mediated signaling pathway | GO:0010363 regulation of planttype hypersensitive response | GO:0010310 regulation of hydrogen peroxide metabolic process | G…	GO:0005634 nucleus			pfam12313 NPR1_like_C | pfam12796 Ank_2 | pfam11900 DUF3420 | pfam00651 BTB | pfam13857 Ank_5 | pfam13637 Ank_4	GO & Domain
c12032_g1_i1	418	gi|90656018|gb|ABC94642.2| NPR1	76	3.86e-25	121.121	GO:0009863 salicylic acid mediated signaling pathway | GO:0031348 negative regulation of defense response | GO:0035556 intracellular signal transduction | GO:0045087 innate immune response | GO:0010200 response to chitin | GO:0002679 respiratory burst involved in defense response | GO:0009697 salicylic acid biosynthetic process					GO only
c65098_g1_i2	630	gi|90654235|gb|ABD95987.1| dehydrin	190	7.91e-115	405.536	GO:0009414 response to water deprivation | GO:0009651 response to salt stress | GO:0010286 heat acclimation | GO:0009737 response to abscisic acid stimulus | GO:0006972 hyperosmotic response | GO:0009631 cold acclimation | GO:0006833 water transport | GO:0007030 Golgi organization | GO:0006096 glycolysis | GO:0046686 response to cadmium ion | GO:0050832 defense response to fungus	GO:0005829 cytosol | GO:0009507 chloroplast | GO:0005794 Golgi apparatus | GO:0005634 nucleus | GO:0005886 plasma membrane	GO:0005509 calcium ion binding			GO only
c56112_g1_i1	433	gi|90654233|gb|ABD95986.1| dehydrin	141	3.37e-83	300.329	GO:0010029 regulation of seed germination | GO:0009651 response to salt stress | GO:0010286 heat acclimation | GO:0009269 response to desiccation | GO:0009737 response to abscisic acid stimulus | GO:0006972 hyperosmotic response | GO:0009631 cold acclimation | GO:0006833 water transport | GO:0007030 Golgi organization | GO:0006096 glycolysis | GO:0046686 response to cadmium ion | GO:0050832 defen…	GO:0005829 cytosol | GO:0009506 plasmodesma | GO:0009507 chloroplast | GO:0005794 Golgi apparatus | GO:0005634 nucleus | GO:0005886 plasma membrane	GO:0005509 calcium ion binding | GO:0003779 actin binding			GO only
c38136_g1_i1	229	gi|90654233|gb|ABD95986.1| dehydrin	33	1.24e-11	76.0955
c48980_g1_i1	796	gi|9049366|dbj|BAA99409.1| phytochrome A	45	6.12e-12	80.1076	GO:0009630 gravitropism | GO:0017148 negative regulation of translation | GO:0010203 response to very low fluence red light stimulus | GO:0017006 proteintetrapyrrole linkage | GO:0018106 peptidylhistidine phosphorylation | GO:0023014 signal transduction via phosphorylation event | GO:0009585 red, farred light phototransduction | GO:0006355 regulation of transcription, DNAdependent | GO:0009638 ph…	GO:0016020 membrane | GO:0005737 cytoplasm | GO:0016604 nuclear body | GO:0009365 protein histidine kinase complex	GO:0031516 farred light photoreceptor activity | GO:0008020 Gprotein coupled photoreceptor activity | GO:0000155 twocomponent sensor activity | GO:0042803 protein homodimerization activity | GO:0005524 ATP binding			GO only
c48980_g1_i2	774	gi|9049366|dbj|BAA99409.1| phytochrome A	45	5.91e-12	80.1076	GO:0009630 gravitropism | GO:0017148 negative regulation of translation | GO:0010203 response to very low fluence red light stimulus | GO:0017006 proteintetrapyrrole linkage | GO:0018106 peptidylhistidine phosphorylation | GO:0023014 signal transduction via phosphorylation event | GO:0009585 red, farred light phototransduction | GO:0006355 regulation of transcription, DNAdependent | GO:0009638 ph…	GO:0016020 membrane | GO:0005737 cytoplasm | GO:0016604 nuclear body | GO:0009365 protein histidine kinase complex	GO:0031516 farred light photoreceptor activity | GO:0008020 Gprotein coupled photoreceptor activity | GO:0000155 twocomponent sensor activity | GO:0042803 protein homodimerization activity | GO:0005524 ATP binding			GO only
c48980_g1_i3	912	gi|9049366|dbj|BAA99409.1| phytochrome A	45	7.24e-12	80.1076	GO:0009630 gravitropism | GO:0017148 negative regulation of translation | GO:0010203 response to very low fluence red light stimulus | GO:0017006 proteintetrapyrrole linkage | GO:0018106 peptidylhistidine phosphorylation | GO:0023014 signal transduction via phosphorylation event | GO:0009585 red, farred light phototransduction | GO:0006355 regulation of transcription, DNAdependent | GO:0009638 ph…	GO:0016020 membrane | GO:0005737 cytoplasm | GO:0016604 nuclear body | GO:0009365 protein histidine kinase complex	GO:0031516 farred light photoreceptor activity | GO:0008020 Gprotein coupled photoreceptor activity | GO:0000155 twocomponent sensor activity | GO:0042803 protein homodimerization activity | GO:0005524 ATP binding			GO only
c48980_g1_i4	744	gi|9049366|dbj|BAA99409.1| phytochrome A	45	5.62e-12	80.1076	GO:0009630 gravitropism | GO:0017148 negative regulation of translation | GO:0010203 response to very low fluence red light stimulus | GO:0017006 proteintetrapyrrole linkage | GO:0018106 peptidylhistidine phosphorylation | GO:0023014 signal transduction via phosphorylation event | GO:0009585 red, farred light phototransduction | GO:0006355 regulation of transcription, DNAdependent | GO:0009638 ph…	GO:0016020 membrane | GO:0005737 cytoplasm | GO:0016604 nuclear body | GO:0009365 protein histidine kinase complex	GO:0031516 farred light photoreceptor activity | GO:0008020 Gprotein coupled photoreceptor activity | GO:0000155 twocomponent sensor activity | GO:0042803 protein homodimerization activity | GO:0005524 ATP binding			GO only
c48980_g1_i5	826	gi|9049366|dbj|BAA99409.1| phytochrome A	45	6.41e-12	80.1076	GO:0009630 gravitropism | GO:0017148 negative regulation of translation | GO:0010203 response to very low fluence red light stimulus | GO:0017006 proteintetrapyrrole linkage | GO:0018106 peptidylhistidine phosphorylation | GO:0023014 signal transduction via phosphorylation event | GO:0009585 red, farred light phototransduction | GO:0006355 regulation of transcription, DNAdependent | GO:0009638 ph…	GO:0016020 membrane | GO:0005737 cytoplasm | GO:0016604 nuclear body | GO:0009365 protein histidine kinase complex	GO:0031516 farred light photoreceptor activity | GO:0008020 Gprotein coupled photoreceptor activity | GO:0000155 twocomponent sensor activity | GO:0042803 protein homodimerization activity | GO:0005524 ATP binding			GO only
c53410_g2_i1	371	gi|9049359|dbj|BAA99394.1| vacuolar calcium binding protein	98	7.16e-36	154.109	GO:0046686 response to cadmium ion | GO:0007030 Golgi organization | GO:0009651 response to salt stress | GO:0006816 calcium ion transport					GO only
c59902_g1_i2	754	gi|9049359|dbj|BAA99394.1| vacuolar calcium binding protein	144	8.77e-58	223.207	GO:0016132 brassinosteroid biosynthetic process | GO:0010812 negative regulation of cellsubstrate adhesion | GO:0006084 acetylCoA metabolic process | GO:0006816 calcium ion transport | GO:0007030 Golgi organization | GO:0022408 negative regulation of cellcell adhesion | GO:0016126 sterol biosynthetic process	GO:0016021 integral to membrane | GO:0005886 plasma membrane				GO only
c59902_g1_i1	570	gi|9049359|dbj|BAA99394.1| vacuolar calcium binding protein	86	5.6e-27	127.807	GO:0016132 brassinosteroid biosynthetic process | GO:0007030 Golgi organization | GO:0006816 calcium ion transport | GO:0046686 response to cadmium ion | GO:0006084 acetylCoA metabolic process | GO:0016126 sterol biosynthetic process | GO:0009651 response to salt stress					GO only
c59902_g1_i3	572	gi|9049359|dbj|BAA99394.1| vacuolar calcium binding protein	79	9.37e-24	117.554	GO:0016132 brassinosteroid biosynthetic process | GO:0007030 Golgi organization | GO:0006816 calcium ion transport | GO:0006084 acetylCoA metabolic process | GO:0016126 sterol biosynthetic process					GO only
c71517_g4_i1	585	gi|903688|gb|AAC37470.1| leucine zipper	61	2.37e-29	135.386	GO:0000278 mitotic cell cycle | GO:0031048 chromatin silencing by small RNA | GO:0009862 systemic acquired resistance, salicylic acid mediated signaling pathway | GO:0009873 ethylene mediated signaling pathway | GO:0045132 meiotic chromosome segregation | GO:0009410 response to xenobiotic stimulus | GO:0009617 response to bacterium | GO:0009651 response to salt stress | GO:0006396 RNA processing …	GO:0005737 cytoplasm | GO:0005634 nucleus | GO:0005667 transcription factor complex	GO:0046983 protein dimerization activity | GO:0042802 identical protein binding | GO:0043565 sequencespecific DNA binding | GO:0003700 sequencespecific DNA binding transcription factor activity			GO only
c72686_g1_i2	1060	gi|90194338|gb|ABD92697.1| los	328	4.25e-219	752.363	GO:0006098 pentosephosphate shunt | GO:0009651 response to salt stress | GO:0009416 response to light stimulus | GO:0009409 response to cold | GO:0009737 response to abscisic acid stimulus | GO:0006096 glycolysis | GO:0006094 gluconeogenesis | GO:0009853 photorespiration | GO:0046686 response to cadmium ion | GO:0006550 isoleucine catabolic process | GO:0006552 leucine catabolic process | GO:0006…	GO:0009506 plasmodesma | GO:0000015 phosphopyruvate hydratase complex | GO:0005740 mitochondrial envelope | GO:0009507 chloroplast | GO:0005634 nucleus | GO:0005886 plasma membrane | GO:0048046 apoplast	GO:0005507 copper ion binding | GO:0003988 acetylCoA Cacyltransferase activity | GO:0003677 DNA binding | GO:0000287 magnesium ion binding | GO:0016787 hydrolase activity | GO:0004634 phosphopyruvate hydratase activity	4.2.1.11	pfam00113 Enolase_C | pfam03952 Enolase_N	GO & Enzyme & Domain
c92860_g1_i1	218	gi|8979735|emb|CAB96856.1| putative protein	68	3.29e-31	135.386	GO:0006777 Momolybdopterin cofactor biosynthetic process	GO:0005634 nucleus	GO:0005525 GTP binding | GO:0005524 ATP binding			GO only
c73230_g1_i1	338	gi|8979718|emb|CAB96839.1| putative protein	82	5.81e-52	200.472	GO:0006499 Nterminal protein myristoylation | GO:0007020 microtubule nucleation	GO:0005768 endosome | GO:0009505 planttype cell wall | GO:0005794 Golgi apparatus | GO:0009506 plasmodesma | GO:0005886 plasma membrane | GO:0005774 vacuolar membrane | GO:0016021 integral to membrane | GO:0005802 transGolgi network | GO:0005739 mitochondrion				GO only
c73230_g1_i2	310	gi|8979718|emb|CAB96839.1| putative protein	82	2.2e-52	200.472	GO:0006499 Nterminal protein myristoylation | GO:0007020 microtubule nucleation	GO:0005768 endosome | GO:0009505 planttype cell wall | GO:0005794 Golgi apparatus | GO:0009506 plasmodesma | GO:0005886 plasma membrane | GO:0005774 vacuolar membrane | GO:0016021 integral to membrane | GO:0005802 transGolgi network | GO:0005739 mitochondrion				GO only
c61870_g2_i1	263	gi|8979718|emb|CAB96839.1| putative protein	87	4.08e-54	203.592	GO:0006499 Nterminal protein myristoylation	GO:0005768 endosome | GO:0009505 planttype cell wall | GO:0005794 Golgi apparatus | GO:0009506 plasmodesma | GO:0005886 plasma membrane | GO:0005774 vacuolar membrane | GO:0016021 integral to membrane | GO:0005802 transGolgi network | GO:0005739 mitochondrion			pfam05425 CopD	GO & Domain
c72866_g1_i2	1904	gi|8978348|dbj|BAA98201.1| human RAN binding protein 16like	620	0	1362.65	GO:0006486 protein glycosylation | GO:0009630 gravitropism | GO:0000059 protein import into nucleus, docking	GO:0005739 mitochondrion | GO:0005643 nuclear pore	GO:0008565 protein transporter activity | GO:0008536 Ran GTPase binding		pfam03810 IBN_N	GO & Domain
c115476_g1_i1	471	gi|8978348|dbj|BAA98201.1| human RAN binding protein 16like	32	1.78e-06	61.3843
c15962_g1_i1	334	gi|8978282|dbj|BAA98173.1| unnamed protein product	58	3.72e-22	110.867
c58672_g1_i1	367	gi|8978282|dbj|BAA98173.1| unnamed protein product	28	7.71e-05	55.589
c75702_g1_i1	244	gi|8978282|dbj|BAA98173.1| unnamed protein product	67	3.77e-10	71.6376
c75696_g1_i1	421	gi|8978281|dbj|BAA98172.1| unnamed protein product	54	7.22e-18	97.9394	GO:0071369 cellular response to ethylene stimulus | GO:0000186 activation of MAPKK activity | GO:0009612 response to mechanical stimulus | GO:0046777 protein autophosphorylation | GO:0009623 response to parasitic fungus | GO:0009814 defense response, incompatible interaction | GO:0019722 calciummediated signaling | GO:0007178 transmembrane receptor protein serine/threonine kinase signaling pathwa…	GO:0005829 cytosol | GO:0012505 endomembrane system | GO:0005634 nucleus	GO:0051020 GTPase binding | GO:0004713 protein tyrosine kinase activity | GO:0004709 MAP kinase kinase kinase activity | GO:0005524 ATP binding			GO only
c11582_g1_i1	423	gi|8978281|dbj|BAA98172.1| unnamed protein product	31	3.97e-06	60.047
c66852_g2_i1	2022	gi|8978260|dbj|BAA98151.1| CLP protease regulatory subunit CLPXlike	559	2.45e-304	1035.89	GO:0006457 protein folding | GO:0006200 ATP catabolic process | GO:0015996 chlorophyll catabolic process | GO:0006508 proteolysis	GO:0009536 plastid | GO:0005759 mitochondrial matrix	GO:0008233 peptidase activity | GO:0005524 ATP binding | GO:0016887 ATPase activity | GO:0051082 unfolded protein binding		pfam07724 AAA_2 | pfam00004 AAA | pfam10431 ClpB_D2small | pfam07728 AAA_5 | pfam13401 AAA_22	GO & Domain
c66852_g2_i2	2233	gi|8978260|dbj|BAA98151.1| CLP protease regulatory subunit CLPXlike	574	1.04e-311	1060.41	GO:0006457 protein folding | GO:0006200 ATP catabolic process | GO:0015996 chlorophyll catabolic process | GO:0006508 proteolysis	GO:0009536 plastid | GO:0005759 mitochondrial matrix	GO:0008233 peptidase activity | GO:0005524 ATP binding | GO:0016887 ATPase activity | GO:0051082 unfolded protein binding		pfam07724 AAA_2 | pfam00004 AAA | pfam10431 ClpB_D2small | pfam07728 AAA_5 | pfam13401 AAA_22	GO & Domain
c67388_g1_i1	217	gi|8953410|emb|CAB96685.1| protein serine/threonine kinaselike protein	72	8.51e-44	171.495	GO:0048544 recognition of pollen | GO:0006468 protein phosphorylation | GO:0009069 serine family amino acid metabolic process	GO:0005886 plasma membrane | GO:0016021 integral to membrane	GO:0004713 protein tyrosine kinase activity | GO:0005524 ATP binding | GO:0004674 protein serine/threonine kinase activity	4.1.1.31		GO & Enzyme
c143320_g1_i1	250	gi|8953410|emb|CAB96685.1| protein serine/threonine kinaselike protein	83	1.89e-50	192.002	GO:0010363 regulation of planttype hypersensitive response | GO:0006468 protein phosphorylation | GO:0007169 transmembrane receptor protein tyrosine kinase signaling pathway | GO:0009963 positive regulation of flavonoid biosynthetic process | GO:0006612 protein targeting to membrane | GO:0009069 serine family amino acid metabolic process	GO:0016021 integral to membrane | GO:0005886 plasma membrane	GO:0004703 Gprotein coupled receptor kinase activity | GO:0005524 ATP binding | GO:0004715 nonmembrane spanning protein tyrosine kinase activity			GO only
c64354_g1_i8	507	gi|8953402|emb|CAB96675.1| putative protein	46	1.1e-14	88.1319	GO:0010413 glucuronoxylan metabolic process | GO:0006468 protein phosphorylation | GO:0045492 xylan biosynthetic process | GO:0009069 serine family amino acid metabolic process	GO:0009506 plasmodesma | GO:0005886 plasma membrane	GO:0004674 protein serine/threonine kinase activity | GO:0004713 protein tyrosine kinase activity | GO:0005524 ATP binding | GO:0016757 transferase activity, transferring glycosyl groups			GO only
c4258_g1_i2	573	gi|8953402|emb|CAB96675.1| putative protein	50	1.03e-11	78.7703	GO:0006468 protein phosphorylation	GO:0005886 plasma membrane | GO:0009507 chloroplast	GO:0004672 protein kinase activity			GO only
c44189_g1_i1	214	gi|8953390|emb|CAB96663.1| putative protein	71	1.52e-20	103.289		GO:0009507 chloroplast				GO only
c71953_g1_i1	528	gi|8953386|emb|CAB96659.1| putative protein	176	3.37e-96	343.571	GO:0009909 regulation of flower development | GO:0009220 pyrimidine ribonucleotide biosynthetic process | GO:0000478 endonucleolytic cleavage involved in rRNA processing		GO:0000166 nucleotide binding		pfam04003 Utp12	GO & Domain
c71953_g1_i3	412	gi|8953386|emb|CAB96659.1| putative protein	136	7.21e-71	259.316	GO:0009909 regulation of flower development | GO:0009220 pyrimidine ribonucleotide biosynthetic process | GO:0000478 endonucleolytic cleavage involved in rRNA processing		GO:0000166 nucleotide binding		pfam04003 Utp12	GO & Domain
c71953_g1_i4	531	gi|8953386|emb|CAB96659.1| putative protein	176	3.45e-94	336.884	GO:0009909 regulation of flower development | GO:0009220 pyrimidine ribonucleotide biosynthetic process | GO:0000478 endonucleolytic cleavage involved in rRNA processing		GO:0000166 nucleotide binding		pfam04003 Utp12	GO & Domain
c62700_g3_i1	1552	gi|8927667|gb|AAF82158.1|AC034256_22 Contains similarity to NBS/LRR disease resistance protein gi|3309619 from Arabidopsis thaliana gb|AF074916 and contains a NBARC PF|00931 domain and multiple Leucine Rich PF|00560 Repeats	517	1.05e-246	844.196	GO:0006952 defense response		GO:0043531 ADP binding | GO:0005524 ATP binding | GO:0003950 NAD+ ADPribosyltransferase activity | GO:0017111 nucleosidetriphosphatase activity		pfam00931 NBARC | pfam13855 LRR_8 | pfam12799 LRR_4	GO & Domain
c43097_g1_i1	492	gi|8927662|gb|AAF82153.1|AC034256_17 Contains similarity to extensin (atExt1) from Arabidopsis thaliana gb|U43627 and is rich in proline and glycine. EST gb|Z37262 comes from this gene	139	7.38e-68	250.4	GO:0006508 proteolysis | GO:0006810 transport | GO:0042546 cell wall biogenesis	GO:0005618 cell wall	GO:0008484 sulfuric ester hydrolase activity | GO:0005199 structural constituent of cell wall | GO:0004252 serinetype endopeptidase activity			GO only
c57335_g2_i1	466	gi|8927662|gb|AAF82153.1|AC034256_17 Contains similarity to extensin (atExt1) from Arabidopsis thaliana gb|U43627 and is rich in proline and glycine. EST gb|Z37262 comes from this gene	135	5.29e-71	259.762					pfam02948 Amelogenin | pfam06346 Drf_FH1 | pfam12526 DUF3729 | pfam11235 Med25_SD1	Domain only
c56897_g3_i1	336	gi|89276315|gb|ABD66514.1| unknown	20	0.0108	48.4564
c54850_g1_i1	937	gi|89274232|gb|ABD65636.1| hypothetical protein 23.t00055	99	4.72e-28	132.265					pfam03004 Transposase_24	Domain only
c64900_g1_i2	1181	gi|89274232|gb|ABD65636.1| hypothetical protein 23.t00055	241	1.4e-92	331.535					pfam03004 Transposase_24	Domain only
c64900_g1_i7	1626	gi|89274232|gb|ABD65636.1| hypothetical protein 23.t00055	266	2.09e-110	390.825					pfam03004 Transposase_24	Domain only
c54736_g1_i1	417	gi|89274232|gb|ABD65636.1| hypothetical protein 23.t00055	104	1.83e-44	180.857
c54736_g1_i3	633	gi|89274232|gb|ABD65636.1| hypothetical protein 23.t00055	147	6.29e-50	199.134
c54850_g2_i1	444	gi|89274232|gb|ABD65636.1| hypothetical protein 23.t00055	102	6.55e-27	126.916
c54850_g2_i2	444	gi|89274232|gb|ABD65636.1| hypothetical protein 23.t00055	102	7.22e-32	142.519
c73336_g1_i1	1435	gi|89274232|gb|ABD65636.1| hypothetical protein 23.t00055	81	1.74e-23	118.446
c58785_g2_i2	1365	gi|89274231|gb|ABD65635.1| hypothetical protein 23.t00073	292	7.52e-197	678.362	GO:0048440 carpel development | GO:0010359 regulation of anion channel activity | GO:0009741 response to brassinosteroid stimulus | GO:0000041 transition metal ion transport | GO:0009733 response to auxin stimulus | GO:0010583 response to cyclopentenone | GO:0048653 anther development | GO:0009407 toxin catabolic process	GO:0005654 nucleoplasm | GO:0005737 cytoplasm	GO:0003680 AT DNA binding		pfam03479 DUF296	GO & Domain
c54923_g1_i1	562	gi|89274228|gb|ABD65632.1| basic helixloophelix (bHLH) family transcription factor	177	8.1e-113	398.849	GO:0009611 response to wounding | GO:0009620 response to fungus | GO:0009867 jasmonic acid mediated signaling pathway | GO:0010363 regulation of planttype hypersensitive response | GO:0009718 anthocyanin biosynthetic process | GO:0010200 response to chitin | GO:0006612 protein targeting to membrane | GO:0043069 negative regulation of programmed cell death | GO:0043619 regulation of transcription …	GO:0005634 nucleus | GO:0005667 transcription factor complex	GO:0032440 2alkenal reductase [NAD(P)] activity | GO:0046983 protein dimerization activity | GO:0003677 DNA binding | GO:0003700 sequencespecific DNA binding transcription factor activity | GO:0043425 bHLH transcription factor binding		pfam14215 bHLHMYC_N	GO & Domain
c54923_g1_i2	634	gi|89274228|gb|ABD65632.1| basic helixloophelix (bHLH) family transcription factor	174	3.37e-96	343.571	GO:0009611 response to wounding | GO:0009620 response to fungus | GO:0009867 jasmonic acid mediated signaling pathway | GO:0010363 regulation of planttype hypersensitive response | GO:0009718 anthocyanin biosynthetic process | GO:0010200 response to chitin | GO:0006612 protein targeting to membrane | GO:0043069 negative regulation of programmed cell death | GO:0043619 regulation of transcription …	GO:0005634 nucleus | GO:0005667 transcription factor complex	GO:0032440 2alkenal reductase [NAD(P)] activity | GO:0046983 protein dimerization activity | GO:0003677 DNA binding | GO:0003700 sequencespecific DNA binding transcription factor activity | GO:0043425 bHLH transcription factor binding		pfam14215 bHLHMYC_N	GO & Domain
c71406_g3_i1	1578	gi|89274228|gb|ABD65632.1| basic helixloophelix (bHLH) family transcription factor	412	6.66e-246	841.522	GO:0009611 response to wounding | GO:0009620 response to fungus | GO:0009867 jasmonic acid mediated signaling pathway | GO:0010363 regulation of planttype hypersensitive response | GO:0009718 anthocyanin biosynthetic process | GO:0010200 response to chitin | GO:0006612 protein targeting to membrane | GO:0043069 negative regulation of programmed cell death | GO:0043619 regulation of transcription …	GO:0005634 nucleus | GO:0005667 transcription factor complex	GO:0032440 2alkenal reductase [NAD(P)] activity | GO:0046983 protein dimerization activity | GO:0003677 DNA binding | GO:0003700 sequencespecific DNA binding transcription factor activity | GO:0043425 bHLH transcription factor binding		pfam00010 HLH	GO & Domain
c71406_g3_i2	1563	gi|89274228|gb|ABD65632.1| basic helixloophelix (bHLH) family transcription factor	412	2.18e-249	853.112	GO:0009611 response to wounding | GO:0009620 response to fungus | GO:0009867 jasmonic acid mediated signaling pathway | GO:0010363 regulation of planttype hypersensitive response | GO:0009718 anthocyanin biosynthetic process | GO:0010200 response to chitin | GO:0006612 protein targeting to membrane | GO:0043069 negative regulation of programmed cell death | GO:0043619 regulation of transcription …	GO:0005634 nucleus | GO:0005667 transcription factor complex	GO:0032440 2alkenal reductase [NAD(P)] activity | GO:0046983 protein dimerization activity | GO:0003677 DNA binding | GO:0003700 sequencespecific DNA binding transcription factor activity | GO:0043425 bHLH transcription factor binding		pfam00010 HLH	GO & Domain
c65354_g1_i7	931	gi|89274227|gb|ABD65631.1| Streptomyces cyclase/dehydrase family protein	138	2.42e-85	307.462	GO:0080163 regulation of protein serine/threonine phosphatase activity | GO:0010029 regulation of seed germination | GO:0006569 tryptophan catabolic process | GO:0019761 glucosinolate biosynthetic process | GO:0009684 indoleacetic acid biosynthetic process | GO:0009738 abscisic acid mediated signaling pathway	GO:0005634 nucleus	GO:0004872 receptor activity | GO:0042803 protein homodimerization activity | GO:0010427 abscisic acid binding		pfam10604 Polyketide_cyc2 | pfam03364 Polyketide_cyc | pfam00407 Bet_v_1	GO & Domain
c65354_g1_i3	1242	gi|89274227|gb|ABD65631.1| Streptomyces cyclase/dehydrase family protein	138	7.03e-86	309.245	GO:0080163 regulation of protein serine/threonine phosphatase activity | GO:0010029 regulation of seed germination | GO:0006569 tryptophan catabolic process | GO:0019761 glucosinolate biosynthetic process | GO:0009684 indoleacetic acid biosynthetic process | GO:0009738 abscisic acid mediated signaling pathway	GO:0005634 nucleus	GO:0004872 receptor activity | GO:0042803 protein homodimerization activity | GO:0010427 abscisic acid binding		pfam10604 Polyketide_cyc2 | pfam03364 Polyketide_cyc	GO & Domain
c65354_g1_i4	1294	gi|89274227|gb|ABD65631.1| Streptomyces cyclase/dehydrase family protein	138	7.03e-86	309.245	GO:0080163 regulation of protein serine/threonine phosphatase activity | GO:0010029 regulation of seed germination | GO:0006569 tryptophan catabolic process | GO:0019761 glucosinolate biosynthetic process | GO:0009684 indoleacetic acid biosynthetic process | GO:0009738 abscisic acid mediated signaling pathway	GO:0005634 nucleus	GO:0004872 receptor activity | GO:0042803 protein homodimerization activity | GO:0010427 abscisic acid binding		pfam10604 Polyketide_cyc2 | pfam03364 Polyketide_cyc	GO & Domain
c65354_g1_i5	1132	gi|89274227|gb|ABD65631.1| Streptomyces cyclase/dehydrase family protein	138	7.03e-86	309.245	GO:0080163 regulation of protein serine/threonine phosphatase activity | GO:0010029 regulation of seed germination | GO:0006569 tryptophan catabolic process | GO:0019761 glucosinolate biosynthetic process | GO:0009684 indoleacetic acid biosynthetic process | GO:0009738 abscisic acid mediated signaling pathway	GO:0005634 nucleus	GO:0004872 receptor activity | GO:0042803 protein homodimerization activity | GO:0010427 abscisic acid binding		pfam10604 Polyketide_cyc2 | pfam03364 Polyketide_cyc	GO & Domain
c102781_g1_i1	333	gi|89274227|gb|ABD65631.1| Streptomyces cyclase/dehydrase family protein	38	1.76e-13	83.2282	GO:0010029 regulation of seed germination | GO:0080163 regulation of protein serine/threonine phosphatase activity | GO:0009738 abscisic acid mediated signaling pathway	GO:0005634 nucleus	GO:0004872 receptor activity | GO:0010427 abscisic acid binding | GO:0042803 protein homodimerization activity			GO only
c1673_g1_i1	692	gi|89274227|gb|ABD65631.1| Streptomyces cyclase/dehydrase family protein	45	3.24e-14	87.2403	GO:0010029 regulation of seed germination | GO:0080163 regulation of protein serine/threonine phosphatase activity | GO:0009738 abscisic acid mediated signaling pathway	GO:0005634 nucleus	GO:0004872 receptor activity | GO:0010427 abscisic acid binding | GO:0042803 protein homodimerization activity			GO only
c103526_g1_i1	1098	gi|89274227|gb|ABD65631.1| Streptomyces cyclase/dehydrase family protein	52	1.79e-15	92.144
c88141_g1_i1	627	gi|89274227|gb|ABD65631.1| Streptomyces cyclase/dehydrase family protein	33	2.28e-08	68.0712
c59717_g1_i5	1057	gi|89274225|gb|ABD65629.1| hypothetical protein 23.t00046	102	8.78e-37	159.905		GO:0005739 mitochondrion				GO only
c134906_g1_i1	212	gi|89274225|gb|ABD65629.1| hypothetical protein 23.t00046	36	2.4e-07	62.2759
c148840_g1_i1	631	gi|89274225|gb|ABD65629.1| hypothetical protein 23.t00046	64	1.02e-17	98.3851
c4378_g1_i1	310	gi|89274225|gb|ABD65629.1| hypothetical protein 23.t00046	60	3.64e-18	97.9394
c4378_g1_i2	288	gi|89274225|gb|ABD65629.1| hypothetical protein 23.t00046	54	1.05e-16	93.0356
c18035_g1_i1	429	gi|89274223|gb|ABD65627.1| hypothetical protein 23.t00068	122	9.01e-16	91.2525
c2169_g1_i1	433	gi|89274223|gb|ABD65627.1| hypothetical protein 23.t00068	136	6.72e-31	139.398
c75283_g1_i1	280	gi|89274223|gb|ABD65627.1| hypothetical protein 23.t00068	75	8.62e-08	64.5049
c70911_g4_i6	1262	gi|89274222|gb|ABD65626.1| hypothetical protein 23.t00040	168	3.53e-92	330.197	GO:0016567 protein ubiquitination	GO:0005886 plasma membrane | GO:0005774 vacuolar membrane | GO:0009507 chloroplast	GO:0004842 ubiquitinprotein ligase activity | GO:0008270 zinc ion binding			GO only
c70911_g4_i5	345	gi|89274222|gb|ABD65626.1| hypothetical protein 23.t00040	109	5.74e-53	203.592		GO:0009507 chloroplast | GO:0016020 membrane				GO only
c71423_g1_i1	3326	gi|89274220|gb|ABD65624.1| hypothetical protein 23.t00036	450	1.4e-105	374.777	GO:0006508 proteolysis		GO:0008234 cysteinetype peptidase activity		pfam09331 DUF1985 | pfam02902 Peptidase_C48 | pfam04912 Dynamitin	GO & Domain
c71423_g1_i4	3322	gi|89274220|gb|ABD65624.1| hypothetical protein 23.t00036	450	1.4e-105	374.777	GO:0006508 proteolysis		GO:0008234 cysteinetype peptidase activity		pfam09331 DUF1985 | pfam02902 Peptidase_C48 | pfam04912 Dynamitin	GO & Domain
c15002_g1_i1	3177	gi|89274220|gb|ABD65624.1| hypothetical protein 23.t00036	559	1.21e-104	371.656	GO:0006508 proteolysis		GO:0008234 cysteinetype peptidase activity		pfam09331 DUF1985 | pfam02902 Peptidase_C48	GO & Domain
c71423_g1_i2	3390	gi|89274220|gb|ABD65624.1| hypothetical protein 23.t00036	323	1.5e-75	278.485	GO:0006508 proteolysis		GO:0008234 cysteinetype peptidase activity		pfam09331 DUF1985 | pfam02902 Peptidase_C48	GO & Domain
c71423_g1_i3	3308	gi|89274220|gb|ABD65624.1| hypothetical protein 23.t00036	323	1.46e-75	278.485	GO:0006508 proteolysis		GO:0008234 cysteinetype peptidase activity		pfam09331 DUF1985 | pfam02902 Peptidase_C48	GO & Domain
c34964_g1_i1	1837	gi|89274220|gb|ABD65624.1| hypothetical protein 23.t00036	344	8.14e-67	251.738	GO:0006508 proteolysis		GO:0008234 cysteinetype peptidase activity		pfam09331 DUF1985	GO & Domain
c7908_g2_i1	784	gi|89274220|gb|ABD65624.1| hypothetical protein 23.t00036	171	7.41e-48	193.339	GO:0006508 proteolysis		GO:0008234 cysteinetype peptidase activity		pfam09331 DUF1985	GO & Domain
c73575_g1_i1	354	gi|89274220|gb|ABD65624.1| hypothetical protein 23.t00036	117	9.08e-42	171.495	GO:0006508 proteolysis		GO:0008234 cysteinetype peptidase activity		pfam02902 Peptidase_C48	GO & Domain
c108661_g1_i1	380	gi|89274220|gb|ABD65624.1| hypothetical protein 23.t00036	62	2.13e-17	96.1562	GO:0006508 proteolysis		GO:0008234 cysteinetype peptidase activity			GO only
c1588_g1_i1	2129	gi|89274220|gb|ABD65624.1| hypothetical protein 23.t00036	166	2.92e-09	72.975	GO:0006508 proteolysis		GO:0008234 cysteinetype peptidase activity			GO only
c51846_g3_i1	581	gi|89274220|gb|ABD65624.1| hypothetical protein 23.t00036	54	1.5e-08	68.517	GO:0006508 proteolysis		GO:0008234 cysteinetype peptidase activity			GO only
c53784_g1_i4	505	gi|89274220|gb|ABD65624.1| hypothetical protein 23.t00036	42	1.87e-09	71.1918	GO:0006508 proteolysis		GO:0008234 cysteinetype peptidase activity			GO only
c92703_g1_i1	1081	gi|89274220|gb|ABD65624.1| hypothetical protein 23.t00036	64	4.29e-11	77.8787	GO:0006508 proteolysis		GO:0008234 cysteinetype peptidase activity			GO only
c26996_g1_i1	1644	gi|89274220|gb|ABD65624.1| hypothetical protein 23.t00036	26	0.0198	50.2395
c26996_g1_i2	812	gi|89274220|gb|ABD65624.1| hypothetical protein 23.t00036	26	0.00914	50.2395
c119754_g1_i1	256	gi|89274219|gb|ABD65623.1| DC1 domaincontaining protein	68	2.28e-30	134.494	GO:0055114 oxidationreduction process | GO:0035556 intracellular signal transduction		GO:0008270 zinc ion binding | GO:0047134 proteindisulfide reductase activity			GO only
c62473_g1_i1	1274	gi|89274218|gb|ABD65622.1| heat shock factor, putative	345	1.39e-196	677.47	GO:0006355 regulation of transcription, DNAdependent | GO:0009408 response to heat | GO:0009407 toxin catabolic process	GO:0016023 cytoplasmic membranebounded vesicle | GO:0005634 nucleus | GO:0005667 transcription factor complex	GO:0043565 sequencespecific DNA binding | GO:0003700 sequencespecific DNA binding transcription factor activity		pfam00447 HSF_DNAbind | pfam06005 DUF904	GO & Domain
c33890_g1_i1	369	gi|89274218|gb|ABD65622.1| heat shock factor, putative	89	5.16e-55	210.279	GO:0001666 response to hypoxia | GO:0034976 response to endoplasmic reticulum stress | GO:0006457 protein folding | GO:0010286 heat acclimation | GO:0000105 histidine biosynthetic process | GO:0045893 positive regulation of transcription, DNAdependent | GO:0009407 toxin catabolic process	GO:0009536 plastid | GO:0005634 nucleus | GO:0005667 transcription factor complex	GO:0043565 sequencespecific DNA binding | GO:0003879 ATP phosphoribosyltransferase activity | GO:0003700 sequencespecific DNA binding transcription factor activity | GO:0016787 hydrolase activity		pfam00447 HSF_DNAbind	GO & Domain
c33890_g1_i2	332	gi|89274218|gb|ABD65622.1| heat shock factor, putative	88	2.31e-52	201.363	GO:0001666 response to hypoxia | GO:0034976 response to endoplasmic reticulum stress | GO:0006457 protein folding | GO:0010286 heat acclimation | GO:0000105 histidine biosynthetic process | GO:0045893 positive regulation of transcription, DNAdependent | GO:0009407 toxin catabolic process	GO:0009536 plastid | GO:0005634 nucleus | GO:0005667 transcription factor complex	GO:0043565 sequencespecific DNA binding | GO:0003879 ATP phosphoribosyltransferase activity | GO:0003700 sequencespecific DNA binding transcription factor activity | GO:0016787 hydrolase activity		pfam00447 HSF_DNAbind	GO & Domain
c51533_g1_i1	648	gi|89274216|gb|ABD65620.1| hypothetical protein 23.t00062	164	1.58e-82	298.1		GO:0005634 nucleus	GO:0008270 zinc ion binding			GO only
c66001_g1_i2	372	gi|89274212|gb|ABD65616.1| zinc finger (C2H2 type) containing protein	98	1.32e-55	212.062	GO:0048446 petal morphogenesis | GO:0006417 regulation of translation | GO:0009965 leaf morphogenesis | GO:0030154 cell differentiation | GO:0009934 regulation of meristem structural organization | GO:0009657 plastid organization | GO:0045893 positive regulation of transcription, DNAdependent	GO:0005667 transcription factor complex	GO:0008270 zinc ion binding | GO:0003676 nucleic acid binding | GO:0003700 sequencespecific DNA binding transcription factor activity		pfam13912 zfC2H2_6 | pfam13894 zfC2H2_4	GO & Domain
c66001_g1_i3	797	gi|89274212|gb|ABD65616.1| zinc finger (C2H2 type) containing protein	196	1.3e-124	438.079	GO:0006417 regulation of translation | GO:0009965 leaf morphogenesis | GO:0030154 cell differentiation | GO:0009657 plastid organization | GO:0045893 positive regulation of transcription, DNAdependent	GO:0005667 transcription factor complex	GO:0008270 zinc ion binding | GO:0003676 nucleic acid binding | GO:0003700 sequencespecific DNA binding transcription factor activity		pfam13912 zfC2H2_6	GO & Domain
c48847_g1_i1	1998	gi|89274211|gb|ABD65615.1| hypothetical protein 23.t00033	146	9.37e-48	194.676
c48847_g1_i2	2189	gi|89274211|gb|ABD65615.1| hypothetical protein 23.t00033	196	8.89e-68	254.858
c48847_g1_i3	2075	gi|89274211|gb|ABD65615.1| hypothetical protein 23.t00033	196	8.35e-68	254.858
c48847_g1_i4	873	gi|89274211|gb|ABD65615.1| hypothetical protein 23.t00033	155	1.46e-16	95.2646
c48847_g1_i5	1904	gi|89274211|gb|ABD65615.1| hypothetical protein 23.t00033	196	7.55e-68	254.858
c59617_g1_i2	1517	gi|89274211|gb|ABD65615.1| hypothetical protein 23.t00033	284	1.34e-74	274.473
c64748_g1_i1	1928	gi|89274210|gb|ABD65614.1| hypothetical protein 23.t00026	257	2.41e-163	566.913	GO:0006364 rRNA processing | GO:0006661 phosphatidylinositol biosynthetic process | GO:0010027 thylakoid membrane organization | GO:0009658 chloroplast organization | GO:0006399 tRNA metabolic process | GO:0045036 protein targeting to chloroplast	GO:0016023 cytoplasmic membranebounded vesicle | GO:0016020 membrane	GO:0003676 nucleic acid binding | GO:0000166 nucleotide binding		pfam09335 SNARE_assoc	GO & Domain
c70085_g2_i1	1249	gi|89274207|gb|ABD65611.1| syntaxin, putative	255	5.27e-162	562.455	GO:0010118 stomatal movement | GO:0045324 late endosome to vacuole transport | GO:0016049 cell growth | GO:0052543 callose deposition in cell wall | GO:0006623 protein targeting to vacuole | GO:0000903 regulation of cell shape during vegetative growth phase | GO:0009660 amyloplast organization | GO:0009556 microsporogenesis | GO:0006896 Golgi to vacuole transport | GO:0010200 response to chitin |…	GO:0009705 planttype vacuole membrane | GO:0005770 late endosome | GO:0030140 transGolgi network transport vesicle | GO:0005634 nucleus | GO:0005886 plasma membrane	GO:0005484 SNAP receptor activity		pfam00804 Syntaxin | pfam05739 SNARE	GO & Domain
c37887_g1_i2	1047	gi|89274202|gb|ABD65606.1| hypothetical protein 23.t00002	273	7.35e-173	598.565					pfam01936 NYN	Domain only
c68239_g1_i3	1664	gi|89274202|gb|ABD65606.1| hypothetical protein 23.t00002	359	5.72e-77	281.606					pfam01936 NYN	Domain only
c68239_g1_i7	1649	gi|89274202|gb|ABD65606.1| hypothetical protein 23.t00002	359	5.28e-80	290.522					pfam01936 NYN	Domain only
c87004_g1_i1	762	gi|89274202|gb|ABD65606.1| hypothetical protein 23.t00002	178	2.41e-111	393.946					pfam01936 NYN	Domain only
c20181_g1_i1	1330	gi|89274202|gb|ABD65606.1| hypothetical protein 23.t00002	84	2.1e-18	101.951
c37887_g1_i1	1137	gi|89274202|gb|ABD65606.1| hypothetical protein 23.t00002	273	2.41e-163	566.913
c42165_g1_i1	611	gi|89274202|gb|ABD65606.1| hypothetical protein 23.t00002	70	1.54e-11	78.3245
c47251_g2_i1	274	gi|89274202|gb|ABD65606.1| hypothetical protein 23.t00002	84	4.29e-14	84.5656
c68239_g1_i2	2119	gi|89274202|gb|ABD65606.1| hypothetical protein 23.t00002	357	7.62e-82	296.317
c59445_g1_i4	324	gi|89258496|gb|ABD65461.1| transferring glycosyl protein	53	3.34e-09	69.4086	GO:0010289 homogalacturonan biosynthetic process | GO:0005982 starch metabolic process | GO:0005985 sucrose metabolic process | GO:0009117 nucleotide metabolic process	GO:0005768 endosome | GO:0005794 Golgi apparatus | GO:0005802 transGolgi network | GO:0005739 mitochondrion	GO:0047262 polygalacturonate 4alphagalacturonosyltransferase activity			GO only
c58809_g3_i1	279	gi|89257698|gb|ABD65185.1| hypothetical protein 40.t00078	29	0.000181	53.8059
c71129_g4_i1	1281	gi|89257694|gb|ABD65181.1| casein kinase II beta chain, putative	281	1.81e-174	603.914	GO:0071900 regulation of protein serine/threonine kinase activity	GO:0005956 protein kinase CK2 complex | GO:0005634 nucleus	GO:0019887 protein kinase regulator activity | GO:0016301 kinase activity | GO:0005515 protein binding		pfam01214 CK_II_beta	GO & Domain
c71129_g4_i5	941	gi|89257694|gb|ABD65181.1| casein kinase II beta chain, putative	242	5.8e-167	578.95	GO:0071900 regulation of protein serine/threonine kinase activity	GO:0005956 protein kinase CK2 complex | GO:0005634 nucleus	GO:0019887 protein kinase regulator activity | GO:0016301 kinase activity | GO:0005515 protein binding		pfam01214 CK_II_beta	GO & Domain
c71129_g4_i6	1375	gi|89257694|gb|ABD65181.1| casein kinase II beta chain, putative	284	7.88e-193	664.988	GO:0071900 regulation of protein serine/threonine kinase activity	GO:0005956 protein kinase CK2 complex | GO:0005634 nucleus	GO:0019887 protein kinase regulator activity | GO:0016301 kinase activity | GO:0005515 protein binding		pfam01214 CK_II_beta	GO & Domain
c71129_g4_i7	1300	gi|89257694|gb|ABD65181.1| casein kinase II beta chain, putative	277	3.2e-165	573.154	GO:0071900 regulation of protein serine/threonine kinase activity	GO:0005956 protein kinase CK2 complex | GO:0005634 nucleus	GO:0019887 protein kinase regulator activity | GO:0016301 kinase activity | GO:0005515 protein binding		pfam01214 CK_II_beta	GO & Domain
c71129_g4_i8	1462	gi|89257694|gb|ABD65181.1| casein kinase II beta chain, putative	281	3.87e-175	606.143	GO:0071900 regulation of protein serine/threonine kinase activity	GO:0005956 protein kinase CK2 complex | GO:0005634 nucleus	GO:0019887 protein kinase regulator activity | GO:0016301 kinase activity | GO:0005515 protein binding		pfam01214 CK_II_beta	GO & Domain
c71129_g3_i1	602	gi|89257694|gb|ABD65181.1| casein kinase II beta chain, putative	113	9.67e-52	204.484	GO:0045859 regulation of protein kinase activity	GO:0005956 protein kinase CK2 complex | GO:0005634 nucleus	GO:0019887 protein kinase regulator activity | GO:0016301 kinase activity		pfam01214 CK_II_beta	GO & Domain
c71129_g3_i3	677	gi|89257694|gb|ABD65181.1| casein kinase II beta chain, putative	113	1.4e-43	179.965	GO:0045859 regulation of protein kinase activity	GO:0005956 protein kinase CK2 complex | GO:0005634 nucleus	GO:0019887 protein kinase regulator activity | GO:0016301 kinase activity		pfam01214 CK_II_beta	GO & Domain
c71129_g4_i3	1330	gi|89257694|gb|ABD65181.1| casein kinase II beta chain, putative	269	9.32e-166	574.938	GO:0000278 mitotic cell cycle | GO:0006396 RNA processing | GO:0071900 regulation of protein serine/threonine kinase activity | GO:0042752 regulation of circadian rhythm	GO:0005956 protein kinase CK2 complex | GO:0005634 nucleus | GO:0005667 transcription factor complex	GO:0016301 kinase activity | GO:0008134 transcription factor binding | GO:0019887 protein kinase regulator activity		pfam01214 CK_II_beta	GO & Domain
c119010_g1_i1	367	gi|89257693|gb|ABD65180.1| glycinerich protein related	72	7.61e-33	144.748	GO:0006302 doublestrand break repair | GO:0010332 response to gamma radiation	GO:0009507 chloroplast | GO:0005829 cytosol				GO only
c66497_g1_i1	347	gi|89257692|gb|ABD65179.1| pentatricopeptide (PPR) repeatcontaining protein	81	6.86e-43	174.616	GO:0006302 doublestrand break repair | GO:0010332 response to gamma radiation	GO:0005829 cytosol | GO:0005739 mitochondrion				GO only
c66497_g2_i1	1859	gi|89257692|gb|ABD65179.1| pentatricopeptide (PPR) repeatcontaining protein	492	1.12e-305	1040.35	GO:0006302 doublestrand break repair | GO:0010332 response to gamma radiation	GO:0005829 cytosol | GO:0005739 mitochondrion				GO only
c59036_g3_i1	801	gi|89257691|gb|ABD65178.1| calcineurin Blike protein, putative	89	4.14e-47	191.11	GO:0031348 negative regulation of defense response | GO:0009611 response to wounding | GO:0009867 jasmonic acid mediated signaling pathway | GO:0009862 systemic acquired resistance, salicylic acid mediated signaling pathway | GO:0009414 response to water deprivation | GO:0010363 regulation of planttype hypersensitive response | GO:0010118 stomatal movement | GO:0006612 protein targeting to membra…	GO:0008287 protein serine/threonine phosphatase complex | GO:0005737 cytoplasm | GO:0005886 plasma membrane	GO:0017111 nucleosidetriphosphatase activity | GO:0043531 ADP binding | GO:0005509 calcium ion binding | GO:0005524 ATP binding | GO:0019900 kinase binding		pfam13499 EF_hand_5 | pfam13202 EF_hand_3	GO & Domain
c59036_g3_i2	794	gi|89257691|gb|ABD65178.1| calcineurin Blike protein, putative	81	1.12e-46	189.773	GO:0031348 negative regulation of defense response | GO:0009611 response to wounding | GO:0009867 jasmonic acid mediated signaling pathway | GO:0009862 systemic acquired resistance, salicylic acid mediated signaling pathway | GO:0009414 response to water deprivation | GO:0010363 regulation of planttype hypersensitive response | GO:0010118 stomatal movement | GO:0006612 protein targeting to membra…	GO:0008287 protein serine/threonine phosphatase complex | GO:0005737 cytoplasm | GO:0005886 plasma membrane	GO:0017111 nucleosidetriphosphatase activity | GO:0043531 ADP binding | GO:0005509 calcium ion binding | GO:0005524 ATP binding | GO:0019900 kinase binding		pfam13499 EF_hand_5 | pfam13202 EF_hand_3	GO & Domain
c52817_g1_i1	1338	gi|89257690|gb|ABD65177.1| hypothetical protein 40.t00065	217	1.43e-116	411.332	GO:0009693 ethylene biosynthetic process	GO:0005634 nucleus | GO:0009507 chloroplast			pfam07797 DUF1639	GO & Domain
c52817_g1_i2	1459	gi|89257690|gb|ABD65177.1| hypothetical protein 40.t00065	217	1.43e-116	411.332	GO:0009693 ethylene biosynthetic process	GO:0005634 nucleus | GO:0009507 chloroplast			pfam07797 DUF1639	GO & Domain
c52817_g1_i3	1129	gi|89257690|gb|ABD65177.1| hypothetical protein 40.t00065	220	3.53e-131	459.923	GO:0009693 ethylene biosynthetic process	GO:0005634 nucleus | GO:0009507 chloroplast			pfam07797 DUF1639	GO & Domain
c45302_g1_i1	332	gi|89257690|gb|ABD65177.1| hypothetical protein 40.t00065	52	1.65e-18	99.2767					pfam07797 DUF1639	Domain only
c45302_g1_i2	260	gi|89257690|gb|ABD65177.1| hypothetical protein 40.t00065	52	2.27e-27	125.579					pfam07797 DUF1639	Domain only
c72452_g1_i1	488	gi|89257689|gb|ABD65176.1| Mo25 family protein	103	4.16e-58	222.316	GO:0009853 photorespiration | GO:0006511 ubiquitindependent protein catabolic process | GO:0080129 proteasome core complex assembly | GO:0051788 response to misfolded protein	GO:0005886 plasma membrane				GO only
c72452_g1_i3	394	gi|89257689|gb|ABD65176.1| Mo25 family protein	87	8.72e-48	190.218	GO:0009853 photorespiration | GO:0006511 ubiquitindependent protein catabolic process | GO:0080129 proteasome core complex assembly | GO:0051788 response to misfolded protein	GO:0005886 plasma membrane				GO only
c44736_g1_i1	262	gi|89257689|gb|ABD65176.1| Mo25 family protein	42	3.9e-15	87.6861	GO:0009853 photorespiration | GO:0006511 ubiquitindependent protein catabolic process | GO:0080129 proteasome core complex assembly | GO:0051788 response to misfolded protein	GO:0005737 cytoplasm | GO:0005886 plasma membrane				GO only
c36765_g1_i1	204	gi|89257689|gb|ABD65176.1| Mo25 family protein	38	2.93e-06	58.7096
c65354_g1_i1	897	gi|89257688|gb|ABD65175.1| Streptomyces cyclase/dehydrase family protein	191	2.36e-126	443.875	GO:0080163 regulation of protein serine/threonine phosphatase activity | GO:0010029 regulation of seed germination | GO:0006569 tryptophan catabolic process | GO:0019761 glucosinolate biosynthetic process | GO:0009684 indoleacetic acid biosynthetic process | GO:0009738 abscisic acid mediated signaling pathway	GO:0005634 nucleus	GO:0004872 receptor activity | GO:0042803 protein homodimerization activity | GO:0010427 abscisic acid binding		pfam10604 Polyketide_cyc2 | pfam03364 Polyketide_cyc | pfam00407 Bet_v_1	GO & Domain
c65354_g1_i2	927	gi|89257688|gb|ABD65175.1| Streptomyces cyclase/dehydrase family protein	191	7.02e-125	438.971	GO:0080163 regulation of protein serine/threonine phosphatase activity | GO:0010029 regulation of seed germination | GO:0006569 tryptophan catabolic process | GO:0019761 glucosinolate biosynthetic process | GO:0009684 indoleacetic acid biosynthetic process | GO:0009738 abscisic acid mediated signaling pathway	GO:0005634 nucleus	GO:0004872 receptor activity | GO:0042803 protein homodimerization activity | GO:0010427 abscisic acid binding		pfam10604 Polyketide_cyc2 | pfam03364 Polyketide_cyc | pfam00407 Bet_v_1	GO & Domain
c65354_g1_i6	1283	gi|89257688|gb|ABD65175.1| Streptomyces cyclase/dehydrase family protein	191	6.86e-127	445.658	GO:0080163 regulation of protein serine/threonine phosphatase activity | GO:0010029 regulation of seed germination | GO:0006569 tryptophan catabolic process | GO:0019761 glucosinolate biosynthetic process | GO:0009684 indoleacetic acid biosynthetic process | GO:0009738 abscisic acid mediated signaling pathway	GO:0005634 nucleus	GO:0004872 receptor activity | GO:0042803 protein homodimerization activity | GO:0010427 abscisic acid binding		pfam10604 Polyketide_cyc2 | pfam03364 Polyketide_cyc | pfam00407 Bet_v_1	GO & Domain
c86949_g1_i1	378	gi|89257687|gb|ABD65174.1| hypothetical protein 40.t00061	125	1.62e-67	248.172		GO:0009507 chloroplast | GO:0016020 membrane				GO only
c72242_g1_i1	2090	gi|89257686|gb|ABD65173.1| acetylornithine deacetylase, putative	436	4.88e-298	1014.94	GO:0006508 proteolysis | GO:0000051 urea cycle intermediate metabolic process	GO:0005829 cytosol	GO:0008777 acetylornithine deacetylase activity | GO:0008237 metallopeptidase activity		pfam01546 Peptidase_M20 | pfam07687 M20_dimer	GO & Domain
c72242_g1_i2	2233	gi|89257686|gb|ABD65173.1| acetylornithine deacetylase, putative	435	6.8e-296	1007.8	GO:0006508 proteolysis | GO:0000051 urea cycle intermediate metabolic process	GO:0005829 cytosol	GO:0008777 acetylornithine deacetylase activity | GO:0008237 metallopeptidase activity		pfam01546 Peptidase_M20 | pfam07687 M20_dimer	GO & Domain
c72242_g1_i3	2259	gi|89257686|gb|ABD65173.1| acetylornithine deacetylase, putative	437	1.68e-297	1013.15	GO:0006508 proteolysis | GO:0000051 urea cycle intermediate metabolic process	GO:0005829 cytosol	GO:0008777 acetylornithine deacetylase activity | GO:0008237 metallopeptidase activity		pfam01546 Peptidase_M20 | pfam07687 M20_dimer	GO & Domain
c72242_g1_i4	2282	gi|89257686|gb|ABD65173.1| acetylornithine deacetylase, putative	436	2.28e-297	1012.71	GO:0006508 proteolysis | GO:0000051 urea cycle intermediate metabolic process	GO:0005829 cytosol	GO:0008777 acetylornithine deacetylase activity | GO:0008237 metallopeptidase activity		pfam01546 Peptidase_M20 | pfam07687 M20_dimer	GO & Domain
c147395_g1_i1	877	gi|89257685|gb|ABD65172.1| hypothetical protein 40.t00059	46	7.84e-10	73.4208
c30146_g1_i1	2252	gi|89257685|gb|ABD65172.1| hypothetical protein 40.t00059	76	9.91e-18	100.614
c52210_g2_i1	1301	gi|89257685|gb|ABD65172.1| hypothetical protein 40.t00059	89	3.54e-21	110.867
c69343_g4_i1	1615	gi|89257685|gb|ABD65172.1| hypothetical protein 40.t00059	83	0.0194	50.2395
c66001_g1_i1	801	gi|89257684|gb|ABD65171.1| zinc finger (C2H2 type) containing protein	200	6.54e-131	459.031	GO:0006417 regulation of translation | GO:0009965 leaf morphogenesis | GO:0030154 cell differentiation | GO:0009657 plastid organization | GO:0045893 positive regulation of transcription, DNAdependent	GO:0005667 transcription factor complex	GO:0008270 zinc ion binding | GO:0003676 nucleic acid binding | GO:0003700 sequencespecific DNA binding transcription factor activity		pfam13912 zfC2H2_6	GO & Domain
c116684_g1_i1	678	gi|89257683|gb|ABD65170.1| hypothetical protein 40.t00057	161	1.02e-57	222.761	GO:0009407 toxin catabolic process | GO:0006749 glutathione metabolic process | GO:0006803 glutathione conjugation reaction	GO:0009507 chloroplast | GO:0000785 chromatin	GO:0004364 glutathione transferase activity | GO:0016788 hydrolase activity, acting on ester bonds | GO:0003677 DNA binding | GO:0003682 chromatin binding		pfam13837 Myb_DNAbind_4	GO & Domain
c118946_g1_i1	226	gi|89257683|gb|ABD65170.1| hypothetical protein 40.t00057	75	1.24e-23	113.096
c77502_g1_i1	875	gi|89257681|gb|ABD65168.1| hypothetical protein 40.t00055	145	3.11e-57	221.87			GO:0008270 zinc ion binding		pfam05325 DUF730 | pfam06839 zfGRF	GO & Domain
c69639_g4_i1	339	gi|89257678|gb|ABD65165.1| trehalose6phosphate synthase, putative	112	3.89e-71	260.208	GO:0019252 starch biosynthetic process | GO:0043085 positive regulation of catalytic activity | GO:0000023 maltose metabolic process | GO:0005992 trehalose biosynthetic process | GO:0005985 sucrose metabolic process	GO:0005739 mitochondrion	GO:0003825 alpha,alphatrehalosephosphate synthase (UDPforming) activity | GO:0004805 trehalosephosphatase activity			GO only
c69639_g2_i1	1389	gi|89257678|gb|ABD65165.1| trehalose6phosphate synthase, putative	462	5.76e-310	1054.61	GO:0019252 starch biosynthetic process | GO:0043085 positive regulation of catalytic activity | GO:0000023 maltose metabolic process | GO:0005992 trehalose biosynthetic process | GO:0005985 sucrose metabolic process		GO:0003825 alpha,alphatrehalosephosphate synthase (UDPforming) activity | GO:0033828 glucosylglycerolphosphate synthase activity | GO:0004805 trehalosephosphatase activity		pfam02358 Trehalose_PPase	GO & Domain
c69639_g1_i1	823	gi|89257678|gb|ABD65165.1| trehalose6phosphate synthase, putative	234	8.68e-159	551.756	GO:0019252 starch biosynthetic process | GO:0043085 positive regulation of catalytic activity | GO:0000023 maltose metabolic process | GO:0005992 trehalose biosynthetic process | GO:0005985 sucrose metabolic process		GO:0003825 alpha,alphatrehalosephosphate synthase (UDPforming) activity | GO:0033828 glucosylglycerolphosphate synthase activity | GO:0004805 trehalosephosphatase activity			GO only
c69639_g2_i2	1906	gi|89257678|gb|ABD65165.1| trehalose6phosphate synthase, putative	632	0	1382.27	GO:0019252 starch biosynthetic process | GO:0043085 positive regulation of catalytic activity | GO:0000023 maltose metabolic process | GO:0005992 trehalose biosynthetic process | GO:0005985 sucrose metabolic process		GO:0003825 alpha,alphatrehalosephosphate synthase (UDPforming) activity | GO:0004805 trehalosephosphatase activity		pfam00982 Glyco_transf_20 | pfam02358 Trehalose_PPase	GO & Domain
c87110_g1_i1	361	gi|89257672|gb|ABD65159.1| syntaxin, putative	34	7.58e-09	68.517	GO:0016192 vesiclemediated transport | GO:0006886 intracellular protein transport	GO:0016020 membrane | GO:0005622 intracellular	GO:0005484 SNAP receptor activity			GO only
c48418_g1_i1	266	gi|89257672|gb|ABD65159.1| syntaxin, putative	87	9.61e-48	185.315	GO:0010118 stomatal movement | GO:0045324 late endosome to vacuole transport | GO:0016049 cell growth | GO:0052543 callose deposition in cell wall | GO:0006623 protein targeting to vacuole | GO:0000903 regulation of cell shape during vegetative growth phase | GO:0009660 amyloplast organization | GO:0009556 microsporogenesis | GO:0006896 Golgi to vacuole transport | GO:0010200 response to chitin |…	GO:0009705 planttype vacuole membrane | GO:0005770 late endosome | GO:0030140 transGolgi network transport vesicle | GO:0005634 nucleus | GO:0005886 plasma membrane	GO:0005484 SNAP receptor activity		pfam00804 Syntaxin	GO & Domain
c130786_g1_i1	408	gi|89257672|gb|ABD65159.1| syntaxin, putative	28	3e-07	63.6133
c68326_g1_i2	1245	gi|89257671|gb|ABD65158.1| RNA recognition motif (RRM)containing protein	300	9.09e-181	624.866	GO:0009627 systemic acquired resistance | GO:0034976 response to endoplasmic reticulum stress | GO:0016192 vesiclemediated transport	GO:0005829 cytosol	GO:0003676 nucleic acid binding | GO:0000166 nucleotide binding		pfam14259 RRM_6 | pfam00076 RRM_1	GO & Domain
c61759_g1_i1	251	gi|89257668|gb|ABD65155.1| hypothetical protein 40.t00037	75	7.2e-48	184.869	GO:0009878 nodule morphogenesis | GO:0009405 pathogenesis | GO:0006810 transport	GO:0005576 extracellular region	GO:0046872 metal ion binding | GO:0008200 ion channel inhibitor activity			GO only
c87917_g1_i1	395	gi|89257668|gb|ABD65155.1| hypothetical protein 40.t00037	99	7.23e-31	138.952	GO:0009878 nodule morphogenesis | GO:0009405 pathogenesis | GO:0006810 transport	GO:0005576 extracellular region	GO:0046872 metal ion binding | GO:0008200 ion channel inhibitor activity			GO only
c115613_g1_i1	501	gi|89257667|gb|ABD65154.1| hypothetical protein 40.t00036	83	2.89e-48	193.339	GO:0009878 nodule morphogenesis | GO:0009405 pathogenesis | GO:0006810 transport	GO:0005576 extracellular region	GO:0046872 metal ion binding | GO:0008200 ion channel inhibitor activity			GO only
c42724_g1_i1	287	gi|89257667|gb|ABD65154.1| hypothetical protein 40.t00036	83	8.6e-38	157.676	GO:0009878 nodule morphogenesis | GO:0009405 pathogenesis | GO:0006810 transport	GO:0005576 extracellular region	GO:0046872 metal ion binding | GO:0008200 ion channel inhibitor activity			GO only
c61147_g1_i3	770	gi|89257663|gb|ABD65150.1| hypothetical protein 40.t00029	169	1.82e-96	344.463	GO:0031347 regulation of defense response	GO:0005739 mitochondrion | GO:0005634 nucleus	GO:0008270 zinc ion binding		pfam13920 zfC3HC4_3	GO & Domain
c61147_g1_i5	1469	gi|89257663|gb|ABD65150.1| hypothetical protein 40.t00029	264	2.98e-145	506.731	GO:0031347 regulation of defense response	GO:0005739 mitochondrion | GO:0005634 nucleus	GO:0008270 zinc ion binding		pfam13920 zfC3HC4_3	GO & Domain
c61147_g1_i6	1398	gi|89257663|gb|ABD65150.1| hypothetical protein 40.t00029	300	1.27e-165	574.492	GO:0031347 regulation of defense response	GO:0005739 mitochondrion | GO:0005634 nucleus	GO:0008270 zinc ion binding		pfam13920 zfC3HC4_3	GO & Domain
c61147_g1_i2	1425	gi|89257663|gb|ABD65150.1| hypothetical protein 40.t00029	308	8.67e-185	638.24	GO:0031347 regulation of defense response	GO:0005634 nucleus	GO:0008270 zinc ion binding | GO:0016874 ligase activity		pfam13920 zfC3HC4_3 | pfam04012 PspA_IM30 | pfam11740 KfrA_N	GO & Domain
c61147_g1_i1	1496	gi|89257663|gb|ABD65150.1| hypothetical protein 40.t00029	272	1.4e-157	547.744	GO:0031347 regulation of defense response	GO:0005634 nucleus	GO:0008270 zinc ion binding | GO:0016874 ligase activity		pfam13920 zfC3HC4_3 | pfam04012 PspA_IM30	GO & Domain
c61147_g1_i4	715	gi|89257663|gb|ABD65150.1| hypothetical protein 40.t00029	131	2.99e-61	233.46	GO:0031347 regulation of defense response	GO:0005634 nucleus	GO:0008270 zinc ion binding			GO only
c47686_g1_i1	420	gi|89257662|gb|ABD65149.1| hypothetical protein 40.t00027	95	5.98e-36	155.001		GO:0005634 nucleus			pfam04570 DUF581	GO & Domain
c47686_g2_i1	505	gi|89257662|gb|ABD65149.1| hypothetical protein 40.t00027	99	6.46e-40	167.929		GO:0005634 nucleus			pfam04570 DUF581	GO & Domain
c70408_g4_i1	985	gi|89257662|gb|ABD65149.1| hypothetical protein 40.t00027	168	2.72e-101	360.511		GO:0005634 nucleus			pfam04570 DUF581	GO & Domain
c62017_g1_i2	433	gi|89257662|gb|ABD65149.1| hypothetical protein 40.t00027	75	7.06e-05	56.0348					pfam04570 DUF581 | pfam12855 Ecl1	Domain only
c150913_g1_i1	324	gi|89257662|gb|ABD65149.1| hypothetical protein 40.t00027	47	1.31e-05	57.818					pfam04570 DUF581 | pfam06467 zfFCS	Domain only
c143144_g1_i1	1741	gi|89257660|gb|ABD65147.1| hypothetical protein 40.t00024	445	1.64e-260	890.113
c73283_g2_i1	1344	gi|89257658|gb|ABD65145.1| nuclear RNA binding protein, putative	333	3.52e-196	676.133	GO:0006164 purine nucleotide biosynthetic process | GO:0009220 pyrimidine ribonucleotide biosynthetic process	GO:0005829 cytosol | GO:0005777 peroxisome | GO:0005634 nucleus | GO:0005886 plasma membrane	GO:0003723 RNA binding		pfam04774 HABP4_PAIRBP1 | pfam05279 AspBHydro_N	GO & Domain
c73283_g2_i4	2103	gi|89257658|gb|ABD65145.1| nuclear RNA binding protein, putative	333	6.36e-198	681.928	GO:0006164 purine nucleotide biosynthetic process | GO:0009220 pyrimidine ribonucleotide biosynthetic process	GO:0005829 cytosol | GO:0005777 peroxisome | GO:0005634 nucleus | GO:0005886 plasma membrane	GO:0003723 RNA binding		pfam00071 Ras | pfam04774 HABP4_PAIRBP1 | pfam08477 Miro | pfam05279 AspBHydro_N	GO & Domain
c44923_g1_i1	373	gi|89257658|gb|ABD65145.1| nuclear RNA binding protein, putative	122	1.85e-52	203.146		GO:0005829 cytosol | GO:0005777 peroxisome | GO:0005634 nucleus | GO:0005886 plasma membrane	GO:0003723 RNA binding			GO only
c63695_g1_i1	1710	gi|89257658|gb|ABD65145.1| nuclear RNA binding protein, putative	57	5.31e-18	101.06
c63695_g1_i10	1901	gi|89257658|gb|ABD65145.1| nuclear RNA binding protein, putative	57	5.98e-18	101.06
c63695_g1_i11	1817	gi|89257658|gb|ABD65145.1| nuclear RNA binding protein, putative	57	5.69e-18	101.06
c63695_g1_i2	2154	gi|89257658|gb|ABD65145.1| nuclear RNA binding protein, putative	57	6.87e-18	101.06
c63695_g1_i3	1809	gi|89257658|gb|ABD65145.1| nuclear RNA binding protein, putative	57	5.66e-18	101.06
c63695_g1_i4	2043	gi|89257658|gb|ABD65145.1| nuclear RNA binding protein, putative	57	6.48e-18	101.06
c63695_g1_i6	1698	gi|89257658|gb|ABD65145.1| nuclear RNA binding protein, putative	57	5.27e-18	101.06
c63695_g1_i8	1817	gi|89257658|gb|ABD65145.1| nuclear RNA binding protein, putative	57	5.69e-18	101.06
c63695_g1_i9	1959	gi|89257658|gb|ABD65145.1| nuclear RNA binding protein, putative	57	6.19e-18	101.06
c69281_g1_i1	1145	gi|89257656|gb|ABD65143.1| hypothetical protein 40.t00020	204	1.9e-131	460.815		GO:0009507 chloroplast			pfam05903 DUF862	GO & Domain
c69281_g1_i6	1165	gi|89257656|gb|ABD65143.1| hypothetical protein 40.t00020	204	1.9e-131	460.815		GO:0009507 chloroplast			pfam05903 DUF862	GO & Domain
c69281_g1_i7	1828	gi|89257656|gb|ABD65143.1| hypothetical protein 40.t00020	207	2.14e-134	470.622		GO:0009507 chloroplast			pfam05903 DUF862	GO & Domain
c69281_g1_i11	604	gi|89257656|gb|ABD65143.1| hypothetical protein 40.t00020	52	1.73e-21	110.422
c66887_g1_i7	1649	gi|89257655|gb|ABD65142.1| palmitoyl protein thioesterase family protein	303	4.91e-168	582.516	GO:0006464 protein modification process | GO:0015824 proline transport	GO:0005773 vacuole | GO:0009507 chloroplast | GO:0005829 cytosol	GO:0008474 palmitoyl(protein) hydrolase activity		pfam02089 Palm_thioest | pfam01674 Lipase_2	GO & Domain
c66887_g2_i1	895	gi|89257655|gb|ABD65142.1| palmitoyl protein thioesterase family protein	251	4.26e-167	579.396	GO:0006464 protein modification process | GO:0015824 proline transport	GO:0005773 vacuole | GO:0009507 chloroplast | GO:0005829 cytosol	GO:0008474 palmitoyl(protein) hydrolase activity		pfam02089 Palm_thioest	GO & Domain
c66887_g2_i2	750	gi|89257655|gb|ABD65142.1| palmitoyl protein thioesterase family protein	203	5.16e-125	439.417	GO:0006464 protein modification process | GO:0015824 proline transport	GO:0005773 vacuole | GO:0005576 extracellular region | GO:0009507 chloroplast	GO:0008474 palmitoyl(protein) hydrolase activity		pfam02089 Palm_thioest	GO & Domain
c15281_g1_i1	209	gi|89257655|gb|ABD65142.1| palmitoyl protein thioesterase family protein	50	3.43e-21	105.072	GO:0006464 protein modification process | GO:0015824 proline transport	GO:0005773 vacuole | GO:0005576 extracellular region | GO:0009507 chloroplast	GO:0008474 palmitoyl(protein) hydrolase activity			GO only
c67257_g1_i4	505	gi|89257654|gb|ABD65141.1| homeoboxleucine zipper protein hat1, putative	129	2.92e-82	297.209	GO:0010218 response to far red light | GO:0016579 protein deubiquitination | GO:0009734 auxin mediated signaling pathway | GO:0080127 fruit septum development | GO:0009410 response to xenobiotic stimulus | GO:0016571 histone methylation | GO:0045892 negative regulation of transcription, DNAdependent | GO:0010388 cullin deneddylation | GO:0009640 photomorphogenesis | GO:0009826 unidimensional cell…	GO:0000123 histone acetyltransferase complex | GO:0009506 plasmodesma | GO:0005667 transcription factor complex	GO:0010484 H3 histone acetyltransferase activity | GO:0043621 protein selfassociation | GO:0003700 sequencespecific DNA binding transcription factor activity | GO:0000976 transcription regulatory region sequencespecific DNA binding		pfam02183 HALZ | pfam00046 Homeobox	GO & Domain
c61589_g1_i1	705	gi|89257654|gb|ABD65141.1| homeoboxleucine zipper protein hat1, putative	115	1.03e-54	213.845	GO:0010218 response to far red light | GO:0016579 protein deubiquitination | GO:0009734 auxin mediated signaling pathway | GO:0080127 fruit septum development | GO:0009410 response to xenobiotic stimulus | GO:0016571 histone methylation | GO:0045892 negative regulation of transcription, DNAdependent | GO:0010388 cullin deneddylation | GO:0009640 photomorphogenesis | GO:0009826 unidimensional cell…	GO:0000123 histone acetyltransferase complex | GO:0005667 transcription factor complex	GO:0010484 H3 histone acetyltransferase activity | GO:0043621 protein selfassociation | GO:0003700 sequencespecific DNA binding transcription factor activity | GO:0000976 transcription regulatory region sequencespecific DNA binding		pfam04618 HDZIP_N	GO & Domain
c48366_g1_i1	265	gi|89257654|gb|ABD65141.1| homeoboxleucine zipper protein hat1, putative	87	6.4e-48	185.761	GO:0010218 response to far red light | GO:0016579 protein deubiquitination | GO:0009734 auxin mediated signaling pathway | GO:0080127 fruit septum development | GO:0009410 response to xenobiotic stimulus | GO:0016571 histone methylation | GO:0010016 shoot morphogenesis | GO:0008283 cell proliferation | GO:0045892 negative regulation of transcription, DNAdependent | GO:0010388 cullin deneddylation…	GO:0000123 histone acetyltransferase complex | GO:0005667 transcription factor complex	GO:0010484 H3 histone acetyltransferase activity | GO:0043621 protein selfassociation | GO:0003700 sequencespecific DNA binding transcription factor activity | GO:0000976 transcription regulatory region sequencespecific DNA binding | GO:0042803 protein homodimerization activity			GO only
c3361_g1_i1	213	gi|89257651|gb|ABD65138.1| MATH domain containing protein	70	8.12e-37	151.434	GO:0045492 xylan biosynthetic process | GO:0010413 glucuronoxylan metabolic process | GO:0009615 response to virus	GO:0005634 nucleus				GO only
c71268_g1_i2	364	gi|89257650|gb|ABD65137.1| 60S ribosomal protein L15	121	3.53e-79	286.955	GO:0051567 histone H3K9 methylation | GO:0009220 pyrimidine ribonucleotide biosynthetic process | GO:0006412 translation | GO:0001510 RNA methylation | GO:0009664 planttype cell wall organization | GO:0006342 chromatin silencing | GO:0042545 cell wall modification | GO:0042254 ribosome biogenesis	GO:0005774 vacuolar membrane | GO:0005794 Golgi apparatus | GO:0022625 cytosolic large ribosomal subunit | GO:0005730 nucleolus | GO:0005886 plasma membrane	GO:0003735 structural constituent of ribosome		pfam00827 Ribosomal_L15e	GO & Domain
c71268_g1_i3	609	gi|89257650|gb|ABD65137.1| 60S ribosomal protein L15	175	4.8e-118	416.235	GO:0051567 histone H3K9 methylation | GO:0009220 pyrimidine ribonucleotide biosynthetic process | GO:0006412 translation | GO:0001510 RNA methylation | GO:0009664 planttype cell wall organization | GO:0006342 chromatin silencing | GO:0042545 cell wall modification | GO:0042254 ribosome biogenesis	GO:0005774 vacuolar membrane | GO:0005794 Golgi apparatus | GO:0022625 cytosolic large ribosomal subunit | GO:0005730 nucleolus | GO:0005886 plasma membrane	GO:0003735 structural constituent of ribosome		pfam00827 Ribosomal_L15e	GO & Domain
c71268_g1_i6	315	gi|89257650|gb|ABD65137.1| 60S ribosomal protein L15	104	5.55e-67	246.388	GO:0051567 histone H3K9 methylation | GO:0009220 pyrimidine ribonucleotide biosynthetic process | GO:0006412 translation | GO:0001510 RNA methylation | GO:0009664 planttype cell wall organization | GO:0006342 chromatin silencing | GO:0042545 cell wall modification | GO:0042254 ribosome biogenesis	GO:0005774 vacuolar membrane | GO:0005794 Golgi apparatus | GO:0022625 cytosolic large ribosomal subunit | GO:0005730 nucleolus | GO:0005886 plasma membrane	GO:0003735 structural constituent of ribosome		pfam00827 Ribosomal_L15e	GO & Domain
c71268_g1_i7	594	gi|89257650|gb|ABD65137.1| 60S ribosomal protein L15	175	5.54e-119	419.356	GO:0051567 histone H3K9 methylation | GO:0009220 pyrimidine ribonucleotide biosynthetic process | GO:0006412 translation | GO:0001510 RNA methylation | GO:0009664 planttype cell wall organization | GO:0006342 chromatin silencing | GO:0042545 cell wall modification | GO:0042254 ribosome biogenesis	GO:0005774 vacuolar membrane | GO:0005794 Golgi apparatus | GO:0022625 cytosolic large ribosomal subunit | GO:0005730 nucleolus | GO:0005886 plasma membrane	GO:0003735 structural constituent of ribosome		pfam00827 Ribosomal_L15e	GO & Domain
c71268_g1_i5	268	gi|89257650|gb|ABD65137.1| 60S ribosomal protein L15	89	1.82e-57	214.737	GO:0051567 histone H3K9 methylation | GO:0009220 pyrimidine ribonucleotide biosynthetic process | GO:0006412 translation | GO:0001510 RNA methylation | GO:0009664 planttype cell wall organization | GO:0006342 chromatin silencing | GO:0042545 cell wall modification | GO:0042254 ribosome biogenesis	GO:0005774 vacuolar membrane | GO:0005794 Golgi apparatus | GO:0022625 cytosolic large ribosomal subunit | GO:0005730 nucleolus | GO:0005886 plasma membrane	GO:0003735 structural constituent of ribosome			GO only
c68379_g5_i2	1930	gi|89257649|gb|ABD65136.1| oxidoreductase family protein	278	1.61e-184	637.349	GO:0055114 oxidationreduction process | GO:0006020 inositol metabolic process		GO:0050112 inositol 2dehydrogenase activity | GO:0000166 nucleotide binding		pfam01408 GFO_IDH_MocA | pfam02894 GFO_IDH_MocA_C	GO & Domain
c68379_g5_i3	1845	gi|89257649|gb|ABD65136.1| oxidoreductase family protein	365	5.91e-243	831.714	GO:0055114 oxidationreduction process | GO:0006020 inositol metabolic process		GO:0050112 inositol 2dehydrogenase activity | GO:0000166 nucleotide binding		pfam01408 GFO_IDH_MocA | pfam02894 GFO_IDH_MocA_C	GO & Domain
c48332_g1_i1	322	gi|89257648|gb|ABD65135.1| hypothetical protein 40.t00010	107	7.04e-60	222.761	GO:0007165 signal transduction	GO:0005634 nucleus	GO:0035091 phosphatidylinositol binding			GO only
c5770_g1_i1	277	gi|89257648|gb|ABD65135.1| hypothetical protein 40.t00010	21	0.000179	53.8059
c62152_g2_i1	1340	gi|89257647|gb|ABD65134.1| Llactate dehydrogenase, putative	350	2.08e-227	780.002	GO:0044262 cellular carbohydrate metabolic process | GO:0009737 response to abscisic acid stimulus | GO:0006096 glycolysis | GO:0009651 response to salt stress | GO:0055114 oxidationreduction process | GO:0006094 gluconeogenesis | GO:0006534 cysteine metabolic process	GO:0005886 plasma membrane | GO:0005829 cytosol	GO:0004459 Llactate dehydrogenase activity | GO:0000166 nucleotide binding	1.1.1.27	pfam00056 Ldh_1_N | pfam02866 Ldh_1_C	GO & Enzyme & Domain
c62152_g2_i2	1514	gi|89257647|gb|ABD65134.1| Llactate dehydrogenase, putative	350	2.08e-227	780.002	GO:0044262 cellular carbohydrate metabolic process | GO:0009737 response to abscisic acid stimulus | GO:0006096 glycolysis | GO:0009651 response to salt stress | GO:0055114 oxidationreduction process | GO:0006094 gluconeogenesis | GO:0006534 cysteine metabolic process	GO:0005886 plasma membrane | GO:0005829 cytosol	GO:0004459 Llactate dehydrogenase activity | GO:0000166 nucleotide binding	1.1.1.27	pfam00056 Ldh_1_N | pfam02866 Ldh_1_C	GO & Enzyme & Domain
c70056_g2_i1	207	gi|89257645|gb|ABD65132.1| Myosin II heavy chainlike domain containing protein	68	6.37e-35	145.639	GO:0010413 glucuronoxylan metabolic process | GO:0007010 cytoskeleton organization | GO:0010051 xylem and phloem pattern formation | GO:0045492 xylan biosynthetic process | GO:0009832 planttype cell wall biogenesis	GO:0005874 microtubule | GO:0045298 tubulin complex	GO:0008017 microtubule binding			GO only
c70056_g2_i2	600	gi|89257645|gb|ABD65132.1| Myosin II heavy chainlike domain containing protein	88	1.26e-40	170.604	GO:0010413 glucuronoxylan metabolic process | GO:0007010 cytoskeleton organization | GO:0010051 xylem and phloem pattern formation | GO:0045492 xylan biosynthetic process | GO:0009832 planttype cell wall biogenesis	GO:0005874 microtubule | GO:0045298 tubulin complex	GO:0008017 microtubule binding			GO only
c70056_g2_i3	528	gi|89257645|gb|ABD65132.1| Myosin II heavy chainlike domain containing protein	88	9.67e-41	170.604	GO:0010413 glucuronoxylan metabolic process | GO:0007010 cytoskeleton organization | GO:0010051 xylem and phloem pattern formation | GO:0045492 xylan biosynthetic process | GO:0009832 planttype cell wall biogenesis	GO:0005874 microtubule | GO:0045298 tubulin complex	GO:0008017 microtubule binding			GO only
c54937_g1_i1	288	gi|89257644|gb|ABD65131.1| hypothetical protein 40.t00006	96	5.3e-58	216.52		GO:0005739 mitochondrion			pfam01190 Pollen_Ole_e_I	GO & Domain
c69317_g1_i2	2232	gi|89257643|gb|ABD65130.1| hypothetical protein 40.t00005	526	2.60999999935e-315	1072.44	GO:0006470 protein dephosphorylation	GO:0005634 nucleus | GO:0005886 plasma membrane	GO:0004721 phosphoprotein phosphatase activity		pfam05701 DUF827 | pfam01576 Myosin_tail_1 | pfam00038 Filament | pfam13868 Trichoplein | pfam05557 MAD | pfam06160 EzrA | pfam13863 DUF4200 | pfam00261 Tropomyosin | pfam05010 TACC | pfam10174 Cast | pfam00769 ERM | pfam07464 ApoLpIII | pfam07201 HrpJ | pfam04156 IncA | pfam07926 TPR_MLP1_2	GO & Domain
c69317_g2_i1	527	gi|89257643|gb|ABD65130.1| hypothetical protein 40.t00005	123	8.68e-65	242.376	GO:0006470 protein dephosphorylation	GO:0005634 nucleus	GO:0004721 phosphoprotein phosphatase activity			GO only
c71095_g3_i1	2404	gi|89257635|gb|ABD65123.1| hypothetical protein 31.t00039	622	0	1396.98	GO:0006470 protein dephosphorylation | GO:0045132 meiotic chromosome segregation | GO:0007062 sister chromatid cohesion | GO:0031048 chromatin silencing by small RNA	GO:0005634 nucleus	GO:0008270 zinc ion binding | GO:0003676 nucleic acid binding		pfam13923 zfC3HC4_2 | pfam13696 zfCCHC_2 | pfam04116 FA_hydroxylase | pfam00097 zfC3HC4	GO & Domain
c71095_g3_i2	3586	gi|89257635|gb|ABD65123.1| hypothetical protein 31.t00039	836	0	1858.37	GO:0006470 protein dephosphorylation | GO:0045132 meiotic chromosome segregation | GO:0007062 sister chromatid cohesion | GO:0031048 chromatin silencing by small RNA	GO:0005634 nucleus	GO:0008270 zinc ion binding | GO:0003676 nucleic acid binding		pfam08783 DWNN | pfam13923 zfC3HC4_2 | pfam13696 zfCCHC_2 | pfam04116 FA_hydroxylase | pfam00097 zfC3HC4	GO & Domain
c71095_g3_i3	474	gi|89257635|gb|ABD65123.1| hypothetical protein 31.t00039	157	3.98e-95	340.005	GO:0006470 protein dephosphorylation | GO:0045132 meiotic chromosome segregation | GO:0007062 sister chromatid cohesion | GO:0031048 chromatin silencing by small RNA	GO:0005634 nucleus	GO:0008270 zinc ion binding | GO:0003676 nucleic acid binding			GO only
c31087_g1_i1	344	gi|89257634|gb|ABD65122.1| formyltetrahydrofolate deformylase, putative	30	6.49e-08	65.3965
c67606_g1_i1	2124	gi|89257633|gb|ABD65121.1| hypothetical protein 31.t00035	401	3.04e-260	889.222	GO:0007165 signal transduction		GO:0035091 phosphatidylinositol binding		pfam05703 Auxin_canalis | pfam08458 PH_2	GO & Domain
c67606_g1_i2	2143	gi|89257633|gb|ABD65121.1| hypothetical protein 31.t00035	401	3.04e-260	889.222	GO:0007165 signal transduction		GO:0035091 phosphatidylinositol binding		pfam05703 Auxin_canalis | pfam08458 PH_2	GO & Domain
c67606_g1_i3	2218	gi|89257633|gb|ABD65121.1| hypothetical protein 31.t00035	401	4.24e-258	882.089	GO:0007165 signal transduction		GO:0035091 phosphatidylinositol binding		pfam05703 Auxin_canalis | pfam08458 PH_2	GO & Domain
c67606_g1_i4	2221	gi|89257633|gb|ABD65121.1| hypothetical protein 31.t00035	401	5.64e-260	888.33	GO:0007165 signal transduction		GO:0035091 phosphatidylinositol binding		pfam05703 Auxin_canalis | pfam08458 PH_2	GO & Domain
c130099_g1_i1	1057	gi|89257632|gb|ABD65120.1| Tonoplast intrinsic protein, putative	250	1e-159	554.877	GO:0015706 nitrate transport | GO:0072489 methylammonium transmembrane transport | GO:0006833 water transport | GO:0010167 response to nitrate	GO:0016021 integral to membrane | GO:0009705 planttype vacuole membrane | GO:0016023 cytoplasmic membranebounded vesicle | GO:0042807 central vacuole | GO:0009507 chloroplast | GO:0005886 plasma membrane	GO:0015250 water channel activity | GO:0051739 ammonia transmembrane transporter activity | GO:0015200 methylammonium transmembrane transporter activity		pfam00230 MIP	GO & Domain
c89118_g2_i1	289	gi|89257630|gb|ABD65118.1| hypothetical protein 31.t00031	89	5.19e-34	146.531
c93046_g2_i1	229	gi|89257630|gb|ABD65118.1| hypothetical protein 31.t00031	59	1.78e-14	85.0114
c58026_g1_i1	201	gi|89257629|gb|ABD65117.1| hypothetical protein 31.t00030	67	2.38e-35	146.531	GO:0032508 DNA duplex unwinding | GO:0006281 DNA repair | GO:0000723 telomere maintenance	GO:0005657 replication fork	GO:0003678 DNA helicase activity | GO:0005524 ATP binding			GO only
c20345_g1_i1	224	gi|89257629|gb|ABD65117.1| hypothetical protein 31.t00030	73	7.58e-34	143.41	GO:0032508 DNA duplex unwinding | GO:0006281 DNA repair | GO:0000723 telomere maintenance	GO:0005634 nucleus | GO:0005657 replication fork	GO:0003678 DNA helicase activity | GO:0005524 ATP binding			GO only
c65923_g1_i1	1923	gi|89257627|gb|ABD65115.1| hypothetical protein 31.t00023	380	1.8e-252	863.366	GO:0010413 glucuronoxylan metabolic process | GO:0010363 regulation of planttype hypersensitive response | GO:0009625 response to insect | GO:0009862 systemic acquired resistance, salicylic acid mediated signaling pathway | GO:0031348 negative regulation of defense response | GO:0009963 positive regulation of flavonoid biosynthetic process | GO:0006612 protein targeting to membrane | GO:0045492 x…	GO:0016021 integral to membrane | GO:0009506 plasmodesma | GO:0005886 plasma membrane	GO:0004497 monooxygenase activity		pfam04526 DUF568 | pfam10348 DUF2427 | pfam03188 Cytochrom_B561	GO & Domain
c143577_g1_i1	353	gi|89257626|gb|ABD65114.1| Llactate dehydrogenase, putative	117	1.3e-72	265.112	GO:0044262 cellular carbohydrate metabolic process | GO:0009737 response to abscisic acid stimulus | GO:0006096 glycolysis | GO:0009651 response to salt stress | GO:0055114 oxidationreduction process | GO:0006094 gluconeogenesis | GO:0006534 cysteine metabolic process	GO:0005886 plasma membrane | GO:0005829 cytosol	GO:0004459 Llactate dehydrogenase activity | GO:0000166 nucleotide binding		pfam00056 Ldh_1_N	GO & Domain
c89361_g1_i1	259	gi|89257626|gb|ABD65114.1| Llactate dehydrogenase, putative	83	2.37e-48	186.652	GO:0044262 cellular carbohydrate metabolic process | GO:0009737 response to abscisic acid stimulus | GO:0006096 glycolysis | GO:0009651 response to salt stress | GO:0055114 oxidationreduction process | GO:0006094 gluconeogenesis | GO:0006534 cysteine metabolic process	GO:0005886 plasma membrane | GO:0005829 cytosol	GO:0004459 Llactate dehydrogenase activity | GO:0000166 nucleotide binding			GO only
c65944_g1_i1	2492	gi|89257625|gb|ABD65113.1| hypothetical protein 31.t00019	415	1.18e-262	897.246		GO:0005739 mitochondrion			pfam11955 PORR	GO & Domain
c65944_g1_i2	1947	gi|89257625|gb|ABD65113.1| hypothetical protein 31.t00019	418	1.6e-275	940.042		GO:0005739 mitochondrion			pfam11955 PORR	GO & Domain
c65944_g1_i3	2066	gi|89257625|gb|ABD65113.1| hypothetical protein 31.t00019	418	7.49e-275	937.813		GO:0005739 mitochondrion			pfam11955 PORR	GO & Domain
c57464_g1_i1	730	gi|89257624|gb|ABD65112.1| hypothetical protein 31.t00014	122	1.09e-44	183.532	GO:0009908 flower development | GO:0015914 phospholipid transport	GO:0005794 Golgi apparatus	GO:0008526 phosphatidylinositol transporter activity		pfam09304 CortexI_coil	GO & Domain
c60358_g2_i3	2702	gi|89257624|gb|ABD65112.1| hypothetical protein 31.t00014	115	1e-37	164.362	GO:0000226 microtubule cytoskeleton organization | GO:0006275 regulation of DNA replication | GO:0000911 cytokinesis by cell plate formation | GO:0008283 cell proliferation | GO:0048453 sepal formation | GO:0048451 petal formation | GO:0007094 mitotic cell cycle spindle assembly checkpoint | GO:0006270 DNAdependent DNA replication initiation	GO:0010369 chromocenter | GO:0000776 kinetochore | GO:0005634 nucleus	GO:0005515 protein binding			GO only
c144601_g1_i1	219	gi|89257624|gb|ABD65112.1| hypothetical protein 31.t00014	67	3.91e-27	123.35
c60358_g2_i2	1071	gi|89257624|gb|ABD65112.1| hypothetical protein 31.t00014	115	3.27e-38	164.362
c69553_g1_i1	1127	gi|89257624|gb|ABD65112.1| hypothetical protein 31.t00014	122	9.3e-39	166.146
c59527_g1_i1	613	gi|89257623|gb|ABD65111.1| hypothetical protein 31.t00013	165	7.2e-97	345.8
c59527_g1_i2	605	gi|89257623|gb|ABD65111.1| hypothetical protein 31.t00013	167	1.13e-97	348.475
c60128_g3_i1	1442	gi|89257623|gb|ABD65111.1| hypothetical protein 31.t00013	176	6.09e-111	392.608
c60128_g3_i3	1027	gi|89257623|gb|ABD65111.1| hypothetical protein 31.t00013	61	1.92e-21	111.313
c67071_g1_i1	2234	gi|89257622|gb|ABD65110.1| GRAS family transcription factor	516	0	1096.96	GO:0009867 jasmonic acid mediated signaling pathway | GO:0010363 regulation of planttype hypersensitive response | GO:0009693 ethylene biosynthetic process | GO:0002679 respiratory burst involved in defense response | GO:0009873 ethylene mediated signaling pathway | GO:0010200 response to chitin | GO:0006355 regulation of transcription, DNAdependent | GO:0006612 protein targeting to membrane | GO…	GO:0005737 cytoplasm | GO:0005667 transcription factor complex	GO:0004871 signal transducer activity | GO:0003700 sequencespecific DNA binding transcription factor activity		pfam03514 GRAS	GO & Domain
c67071_g1_i4	2149	gi|89257622|gb|ABD65110.1| GRAS family transcription factor	516	0	1109.89	GO:0009867 jasmonic acid mediated signaling pathway | GO:0010363 regulation of planttype hypersensitive response | GO:0009693 ethylene biosynthetic process | GO:0002679 respiratory burst involved in defense response | GO:0009873 ethylene mediated signaling pathway | GO:0010200 response to chitin | GO:0006355 regulation of transcription, DNAdependent | GO:0006612 protein targeting to membrane | GO…	GO:0005737 cytoplasm | GO:0005667 transcription factor complex	GO:0004871 signal transducer activity | GO:0003700 sequencespecific DNA binding transcription factor activity		pfam03514 GRAS	GO & Domain
c130444_g1_i1	654	gi|89257622|gb|ABD65110.1| GRAS family transcription factor	43	1.24e-19	104.626	GO:0006355 regulation of transcription, DNAdependent | GO:0006470 protein dephosphorylation	GO:0005634 nucleus	GO:0004721 phosphoprotein phosphatase activity			GO only
c25665_g1_i1	256	gi|89257621|gb|ABD65109.1| Myosin II heavy chainlike domain containing protein	85	2.7e-47	183.532	GO:0010413 glucuronoxylan metabolic process | GO:0007010 cytoskeleton organization | GO:0010051 xylem and phloem pattern formation | GO:0045492 xylan biosynthetic process | GO:0009832 planttype cell wall biogenesis	GO:0005874 microtubule | GO:0045298 tubulin complex	GO:0008017 microtubule binding			GO only
c70056_g2_i4	271	gi|89257621|gb|ABD65109.1| Myosin II heavy chainlike domain containing protein	89	1.91e-48	187.544	GO:0010413 glucuronoxylan metabolic process | GO:0007010 cytoskeleton organization | GO:0010051 xylem and phloem pattern formation | GO:0045492 xylan biosynthetic process | GO:0009832 planttype cell wall biogenesis	GO:0005874 microtubule | GO:0045298 tubulin complex	GO:0008017 microtubule binding			GO only
c69317_g1_i1	1077	gi|89257618|gb|ABD65106.1| ubiquitin family protein	297	8.07e-191	658.301	GO:0006470 protein dephosphorylation	GO:0005634 nucleus	GO:0004721 phosphoprotein phosphatase activity	3.1.3.16	pfam03031 NIF | pfam00240 ubiquitin	GO & Enzyme & Domain
c72619_g1_i1	1030	gi|89257618|gb|ABD65106.1| ubiquitin family protein	115	4.63e-51	203.592	GO:0006470 protein dephosphorylation	GO:0005634 nucleus	GO:0004721 phosphoprotein phosphatase activity		pfam00240 ubiquitin	GO & Domain
c72619_g1_i2	1115	gi|89257618|gb|ABD65106.1| ubiquitin family protein	74	6.17e-29	135.386	GO:0006470 protein dephosphorylation	GO:0005634 nucleus	GO:0004721 phosphoprotein phosphatase activity		pfam00240 ubiquitin	GO & Domain
c72619_g1_i3	338	gi|89257618|gb|ABD65106.1| ubiquitin family protein	89	2.83e-45	181.303	GO:0006470 protein dephosphorylation	GO:0005634 nucleus	GO:0004721 phosphoprotein phosphatase activity		pfam00240 ubiquitin	GO & Domain
c38003_g1_i1	241	gi|89257618|gb|ABD65106.1| ubiquitin family protein	51	1.84e-09	69.4086	GO:0006470 protein dephosphorylation	GO:0005634 nucleus	GO:0004721 phosphoprotein phosphatase activity			GO only
c6515_g1_i1	614	gi|89257618|gb|ABD65106.1| ubiquitin family protein	204	3.06e-91	327.077	GO:0006470 protein dephosphorylation	GO:0005634 nucleus	GO:0004721 phosphoprotein phosphatase activity			GO only
c65971_g1_i1	1846	gi|89257617|gb|ABD65105.1| glycosyl hydrolase family protein	475	0	1079.13	GO:0005982 starch metabolic process | GO:0005985 sucrose metabolic process	GO:0046658 anchored to plasma membrane | GO:0009506 plasmodesma | GO:0016023 cytoplasmic membranebounded vesicle	GO:0043169 cation binding | GO:0042973 glucan endo1,3betaDglucosidase activity		pfam00332 Glyco_hydro_17 | pfam07983 X8	GO & Domain
c65971_g1_i2	382	gi|89257617|gb|ABD65105.1| glycosyl hydrolase family protein	40	1.13e-17	97.0478	GO:0005975 carbohydrate metabolic process		GO:0004553 hydrolase activity, hydrolyzing Oglycosyl compounds			GO only
c49706_g1_i1	2125	gi|89257613|gb|ABD65101.1| hypothetical protein 31.t00082	51	2.23e-20	109.084					pfam02721 DUF223 | pfam10325 7TM_GPCR_Srz	Domain only
c32126_g1_i1	1487	gi|89257612|gb|ABD65100.1| hypothetical protein 31.t00077	220	8.7e-107	378.789					pfam03004 Transposase_24	Domain only
c57536_g2_i1	660	gi|89257612|gb|ABD65100.1| hypothetical protein 31.t00077	99	1.61e-46	188.881					pfam03004 Transposase_24	Domain only
c150670_g1_i1	217	gi|89257612|gb|ABD65100.1| hypothetical protein 31.t00077	52	1.3e-18	97.4936
c46439_g1_i1	224	gi|89257612|gb|ABD65100.1| hypothetical protein 31.t00077	69	1.64e-13	81.8908
c57382_g2_i1	222	gi|89257612|gb|ABD65100.1| hypothetical protein 31.t00077	72	9.99e-20	101.06
c57382_g3_i1	418	gi|89257612|gb|ABD65100.1| hypothetical protein 31.t00077	135	1.03e-79	288.739
c57536_g1_i1	362	gi|89257612|gb|ABD65100.1| hypothetical protein 31.t00077	78	1.04e-28	131.82
c57536_g1_i2	354	gi|89257612|gb|ABD65100.1| hypothetical protein 31.t00077	72	1.71e-23	115.325
c57536_g3_i1	256	gi|89257612|gb|ABD65100.1| hypothetical protein 31.t00077	36	5.13e-16	90.3609
c78221_g1_i1	367	gi|89257612|gb|ABD65100.1| hypothetical protein 31.t00077	104	1.1e-29	134.94
c66887_g1_i6	407	gi|89257610|gb|ABD65098.1| palmitoyl protein thioesterase family protein	135	2.79e-86	310.583	GO:0006464 protein modification process | GO:0015824 proline transport	GO:0016023 cytoplasmic membranebounded vesicle | GO:0005576 extracellular region | GO:0009507 chloroplast	GO:0008474 palmitoyl(protein) hydrolase activity			GO only
c47454_g1_i2	445	gi|89257610|gb|ABD65098.1| palmitoyl protein thioesterase family protein	93	1.19e-57	220.087	GO:0006464 protein modification process | GO:0015824 proline transport	GO:0005773 vacuole | GO:0016023 cytoplasmic membranebounded vesicle | GO:0009507 chloroplast	GO:0008474 palmitoyl(protein) hydrolase activity			GO only
c47454_g1_i1	524	gi|89257610|gb|ABD65098.1| palmitoyl protein thioesterase family protein	98	4.74e-55	213.845	GO:0006464 protein modification process | GO:0015824 proline transport	GO:0005773 vacuole | GO:0016023 cytoplasmic membranebounded vesicle | GO:0005576 extracellular region	GO:0008474 palmitoyl(protein) hydrolase activity			GO only
c66887_g1_i1	1538	gi|89257610|gb|ABD65098.1| palmitoyl protein thioesterase family protein	269	1.86e-146	510.743	GO:0006464 protein modification process | GO:0015824 proline transport	GO:0005773 vacuole | GO:0009507 chloroplast | GO:0005829 cytosol	GO:0008474 palmitoyl(protein) hydrolase activity		pfam02089 Palm_thioest | pfam01674 Lipase_2	GO & Domain
c66887_g1_i4	1590	gi|89257610|gb|ABD65098.1| palmitoyl protein thioesterase family protein	294	5.66e-169	585.637	GO:0006464 protein modification process | GO:0015824 proline transport	GO:0005773 vacuole | GO:0009507 chloroplast | GO:0005829 cytosol	GO:0008474 palmitoyl(protein) hydrolase activity		pfam02089 Palm_thioest | pfam01674 Lipase_2	GO & Domain
c66887_g1_i3	494	gi|89257610|gb|ABD65098.1| palmitoyl protein thioesterase family protein	164	2.05e-99	354.27	GO:0006464 protein modification process | GO:0015824 proline transport	GO:0005773 vacuole | GO:0009507 chloroplast	GO:0008474 palmitoyl(protein) hydrolase activity		pfam02089 Palm_thioest	GO & Domain
c61589_g1_i3	784	gi|89257609|gb|ABD65097.1| homeoboxleucine zipper protein hat1, putative	68	4.44e-25	122.458	GO:0016579 protein deubiquitination | GO:0009734 auxin mediated signaling pathway | GO:0080127 fruit septum development | GO:0009410 response to xenobiotic stimulus | GO:0016571 histone methylation | GO:0010388 cullin deneddylation | GO:0045892 negative regulation of transcription, DNAdependent | GO:0009640 photomorphogenesis | GO:0009826 unidimensional cell growth | GO:0010015 root morphogenesis…	GO:0000123 histone acetyltransferase complex | GO:0005667 transcription factor complex	GO:0010484 H3 histone acetyltransferase activity | GO:0043621 protein selfassociation | GO:0003700 sequencespecific DNA binding transcription factor activity | GO:0000976 transcription regulatory region sequencespecific DNA binding		pfam04618 HDZIP_N	GO & Domain
c67257_g1_i1	606	gi|89257609|gb|ABD65097.1| homeoboxleucine zipper protein hat1, putative	129	5.29e-84	303.004	GO:0010218 response to far red light | GO:0016579 protein deubiquitination | GO:0009734 auxin mediated signaling pathway | GO:0080127 fruit septum development | GO:0009410 response to xenobiotic stimulus | GO:0016571 histone methylation | GO:0045892 negative regulation of transcription, DNAdependent | GO:0010388 cullin deneddylation | GO:0009640 photomorphogenesis | GO:0009826 unidimensional cell…	GO:0000123 histone acetyltransferase complex | GO:0009506 plasmodesma | GO:0005667 transcription factor complex	GO:0010484 H3 histone acetyltransferase activity | GO:0043621 protein selfassociation | GO:0003700 sequencespecific DNA binding transcription factor activity | GO:0000976 transcription regulatory region sequencespecific DNA binding		pfam02183 HALZ | pfam00046 Homeobox	GO & Domain
c67257_g1_i2	532	gi|89257609|gb|ABD65097.1| homeoboxleucine zipper protein hat1, putative	124	3.07e-78	283.835	GO:0010218 response to far red light | GO:0016579 protein deubiquitination | GO:0009734 auxin mediated signaling pathway | GO:0080127 fruit septum development | GO:0009410 response to xenobiotic stimulus | GO:0016571 histone methylation | GO:0045892 negative regulation of transcription, DNAdependent | GO:0010388 cullin deneddylation | GO:0009640 photomorphogenesis | GO:0009826 unidimensional cell…	GO:0000123 histone acetyltransferase complex | GO:0009506 plasmodesma | GO:0005667 transcription factor complex	GO:0010484 H3 histone acetyltransferase activity | GO:0043621 protein selfassociation | GO:0003700 sequencespecific DNA binding transcription factor activity | GO:0000976 transcription regulatory region sequencespecific DNA binding		pfam02183 HALZ | pfam00046 Homeobox	GO & Domain
c67257_g1_i3	686	gi|89257609|gb|ABD65097.1| homeoboxleucine zipper protein hat1, putative	121	7.74e-78	282.498	GO:0010218 response to far red light | GO:0016579 protein deubiquitination | GO:0009734 auxin mediated signaling pathway | GO:0080127 fruit septum development | GO:0009410 response to xenobiotic stimulus | GO:0016571 histone methylation | GO:0045892 negative regulation of transcription, DNAdependent | GO:0010388 cullin deneddylation | GO:0009640 photomorphogenesis | GO:0009826 unidimensional cell…	GO:0000123 histone acetyltransferase complex | GO:0009506 plasmodesma | GO:0005667 transcription factor complex	GO:0010484 H3 histone acetyltransferase activity | GO:0043621 protein selfassociation | GO:0003700 sequencespecific DNA binding transcription factor activity | GO:0000976 transcription regulatory region sequencespecific DNA binding		pfam02183 HALZ	GO & Domain
c61589_g1_i2	709	gi|89257609|gb|ABD65097.1| homeoboxleucine zipper protein hat1, putative	117	3.35e-66	248.172	GO:0010218 response to far red light | GO:0016579 protein deubiquitination | GO:0009734 auxin mediated signaling pathway | GO:0080127 fruit septum development | GO:0009410 response to xenobiotic stimulus | GO:0016571 histone methylation | GO:0045892 negative regulation of transcription, DNAdependent | GO:0010388 cullin deneddylation | GO:0009640 photomorphogenesis | GO:0009826 unidimensional cell…	GO:0000123 histone acetyltransferase complex | GO:0005667 transcription factor complex	GO:0010484 H3 histone acetyltransferase activity | GO:0043621 protein selfassociation | GO:0003700 sequencespecific DNA binding transcription factor activity | GO:0000976 transcription regulatory region sequencespecific DNA binding		pfam04618 HDZIP_N	GO & Domain
c68623_g1_i2	1537	gi|89257606|gb|ABD65094.1| myb family transcription factor	344	9.76e-201	691.29	GO:0009753 response to jasmonic acid stimulus | GO:0009739 response to gibberellin stimulus | GO:0009651 response to salt stress | GO:0006355 regulation of transcription, DNAdependent | GO:0009751 response to salicylic acid stimulus | GO:0009737 response to abscisic acid stimulus | GO:0009723 response to ethylene stimulus | GO:0046686 response to cadmium ion	GO:0005739 mitochondrion | GO:0005634 nucleus | GO:0005667 transcription factor complex | GO:0000785 chromatin	GO:0008270 zinc ion binding | GO:0003677 DNA binding | GO:0003700 sequencespecific DNA binding transcription factor activity | GO:0003682 chromatin binding		pfam00249 Myb_DNAbinding	GO & Domain
c68623_g1_i3	1643	gi|89257606|gb|ABD65094.1| myb family transcription factor	351	1.85e-211	726.953	GO:0009753 response to jasmonic acid stimulus | GO:0009739 response to gibberellin stimulus | GO:0009651 response to salt stress | GO:0006355 regulation of transcription, DNAdependent | GO:0009751 response to salicylic acid stimulus | GO:0009737 response to abscisic acid stimulus | GO:0009723 response to ethylene stimulus | GO:0046686 response to cadmium ion	GO:0005739 mitochondrion | GO:0005634 nucleus | GO:0005667 transcription factor complex | GO:0000785 chromatin	GO:0008270 zinc ion binding | GO:0003677 DNA binding | GO:0003700 sequencespecific DNA binding transcription factor activity | GO:0003682 chromatin binding		pfam00249 Myb_DNAbinding	GO & Domain
c68623_g1_i5	1128	gi|89257606|gb|ABD65094.1| myb family transcription factor	322	3.2e-191	659.638	GO:0009753 response to jasmonic acid stimulus | GO:0009739 response to gibberellin stimulus | GO:0009651 response to salt stress | GO:0006355 regulation of transcription, DNAdependent | GO:0009751 response to salicylic acid stimulus | GO:0009737 response to abscisic acid stimulus | GO:0009723 response to ethylene stimulus | GO:0046686 response to cadmium ion	GO:0005739 mitochondrion | GO:0005634 nucleus | GO:0005667 transcription factor complex | GO:0000785 chromatin	GO:0008270 zinc ion binding | GO:0003677 DNA binding | GO:0003700 sequencespecific DNA binding transcription factor activity | GO:0003682 chromatin binding		pfam00249 Myb_DNAbinding	GO & Domain
c68623_g1_i1	1614	gi|89257606|gb|ABD65094.1| myb family transcription factor	338	1.5e-190	657.409	GO:0009753 response to jasmonic acid stimulus | GO:0009739 response to gibberellin stimulus | GO:0009651 response to salt stress | GO:0006355 regulation of transcription, DNAdependent | GO:0009751 response to salicylic acid stimulus | GO:0009737 response to abscisic acid stimulus | GO:0009723 response to ethylene stimulus | GO:0046686 response to cadmium ion	GO:0005634 nucleus | GO:0005667 transcription factor complex | GO:0000785 chromatin	GO:0008270 zinc ion binding | GO:0003677 DNA binding | GO:0003700 sequencespecific DNA binding transcription factor activity | GO:0003682 chromatin binding		pfam00249 Myb_DNAbinding	GO & Domain
c68623_g1_i4	1488	gi|89257606|gb|ABD65094.1| myb family transcription factor	357	1.85e-237	813.437	GO:0009753 response to jasmonic acid stimulus | GO:0009739 response to gibberellin stimulus | GO:0009651 response to salt stress | GO:0006355 regulation of transcription, DNAdependent | GO:0009751 response to salicylic acid stimulus | GO:0009737 response to abscisic acid stimulus | GO:0009723 response to ethylene stimulus | GO:0046686 response to cadmium ion	GO:0005634 nucleus | GO:0005667 transcription factor complex | GO:0000785 chromatin	GO:0008270 zinc ion binding | GO:0003677 DNA binding | GO:0003700 sequencespecific DNA binding transcription factor activity | GO:0003682 chromatin binding		pfam00249 Myb_DNAbinding	GO & Domain
c68623_g1_i6	1578	gi|89257606|gb|ABD65094.1| myb family transcription factor	357	7.5e-236	808.087	GO:0009753 response to jasmonic acid stimulus | GO:0009739 response to gibberellin stimulus | GO:0009651 response to salt stress | GO:0006355 regulation of transcription, DNAdependent | GO:0009751 response to salicylic acid stimulus | GO:0009737 response to abscisic acid stimulus | GO:0009723 response to ethylene stimulus | GO:0046686 response to cadmium ion	GO:0005634 nucleus | GO:0005667 transcription factor complex | GO:0000785 chromatin	GO:0008270 zinc ion binding | GO:0003677 DNA binding | GO:0003700 sequencespecific DNA binding transcription factor activity | GO:0003682 chromatin binding		pfam00249 Myb_DNAbinding	GO & Domain
c68623_g1_i7	1241	gi|89257606|gb|ABD65094.1| myb family transcription factor	296	1.3e-163	567.805	GO:0009753 response to jasmonic acid stimulus | GO:0009739 response to gibberellin stimulus | GO:0009651 response to salt stress | GO:0006355 regulation of transcription, DNAdependent | GO:0009751 response to salicylic acid stimulus | GO:0009737 response to abscisic acid stimulus | GO:0009723 response to ethylene stimulus | GO:0046686 response to cadmium ion	GO:0005634 nucleus | GO:0005667 transcription factor complex | GO:0000785 chromatin	GO:0008270 zinc ion binding | GO:0003677 DNA binding | GO:0003700 sequencespecific DNA binding transcription factor activity | GO:0003682 chromatin binding		pfam00249 Myb_DNAbinding	GO & Domain
c68623_g1_i8	1000	gi|89257606|gb|ABD65094.1| myb family transcription factor	182	2.47e-96	344.017	GO:0009753 response to jasmonic acid stimulus | GO:0009739 response to gibberellin stimulus | GO:0009651 response to salt stress | GO:0006355 regulation of transcription, DNAdependent | GO:0009751 response to salicylic acid stimulus | GO:0009737 response to abscisic acid stimulus | GO:0009723 response to ethylene stimulus | GO:0046686 response to cadmium ion	GO:0005634 nucleus | GO:0005667 transcription factor complex | GO:0000785 chromatin	GO:0008270 zinc ion binding | GO:0003677 DNA binding | GO:0003700 sequencespecific DNA binding transcription factor activity | GO:0003682 chromatin binding			GO only
c73383_g1_i1	228	gi|89257606|gb|ABD65094.1| myb family transcription factor	75	7.54e-35	146.531		GO:0000785 chromatin	GO:0008270 zinc ion binding | GO:0003682 chromatin binding | GO:0003677 DNA binding			GO only
c66066_g1_i5	516	gi|89257604|gb|ABD65092.1| hypothetical protein 31.t00054	68	7.38e-35	152.326		GO:0009507 chloroplast | GO:0005783 endoplasmic reticulum				GO only
c66066_g1_i1	1342	gi|89257604|gb|ABD65092.1| hypothetical protein 31.t00054	285	2.98e-184	636.457		GO:0005783 endoplasmic reticulum | GO:0009507 chloroplast	GO:0003677 DNA binding		pfam01987 AIM24	GO & Domain
c66066_g1_i2	1548	gi|89257604|gb|ABD65092.1| hypothetical protein 31.t00054	285	2.98e-184	636.457		GO:0005783 endoplasmic reticulum | GO:0009507 chloroplast	GO:0003677 DNA binding		pfam01987 AIM24	GO & Domain
c66066_g1_i3	1643	gi|89257604|gb|ABD65092.1| hypothetical protein 31.t00054	285	2.98e-184	636.457		GO:0005783 endoplasmic reticulum | GO:0009507 chloroplast	GO:0003677 DNA binding		pfam01987 AIM24	GO & Domain
c66066_g1_i4	1656	gi|89257604|gb|ABD65092.1| hypothetical protein 31.t00054	174	2.41e-111	393.946		GO:0005783 endoplasmic reticulum | GO:0009507 chloroplast	GO:0003677 DNA binding		pfam01987 AIM24	GO & Domain
c34398_g1_i1	1797	gi|89257601|gb|ABD65090.1| hypothetical protein 27.t00116	155	5.66e-42	176.845	GO:0006659 phosphatidylserine biosynthetic process | GO:0006544 glycine metabolic process | GO:0006563 Lserine metabolic process | GO:0006566 threonine metabolic process	GO:0005739 mitochondrion | GO:0005789 endoplasmic reticulum membrane | GO:0005634 nucleus	GO:0003882 CDPdiacylglycerolserine Ophosphatidyltransferase activity			GO only
c34398_g1_i2	1707	gi|89257601|gb|ABD65090.1| hypothetical protein 27.t00116	155	5.32e-42	176.845	GO:0006659 phosphatidylserine biosynthetic process | GO:0006544 glycine metabolic process | GO:0006563 Lserine metabolic process | GO:0006566 threonine metabolic process	GO:0005739 mitochondrion | GO:0005789 endoplasmic reticulum membrane | GO:0005634 nucleus	GO:0003882 CDPdiacylglycerolserine Ophosphatidyltransferase activity			GO only
c34398_g1_i3	1908	gi|89257601|gb|ABD65090.1| hypothetical protein 27.t00116	155	6.08e-42	176.845	GO:0006659 phosphatidylserine biosynthetic process | GO:0006544 glycine metabolic process | GO:0006563 Lserine metabolic process | GO:0006566 threonine metabolic process	GO:0005739 mitochondrion | GO:0005789 endoplasmic reticulum membrane | GO:0005634 nucleus	GO:0003882 CDPdiacylglycerolserine Ophosphatidyltransferase activity			GO only
c100763_g1_i1	817	gi|89257601|gb|ABD65090.1| hypothetical protein 27.t00116	101	1.56e-30	139.844					pfam08646 Rep_facA_C	Domain only
c54810_g3_i3	741	gi|89257601|gb|ABD65090.1| hypothetical protein 27.t00116	101	6.23e-43	178.182					pfam08646 Rep_facA_C	Domain only
c55829_g1_i2	738	gi|89257601|gb|ABD65090.1| hypothetical protein 27.t00116	101	1.89e-38	164.362					pfam08646 Rep_facA_C	Domain only
c55829_g2_i1	724	gi|89257601|gb|ABD65090.1| hypothetical protein 27.t00116	101	6.23e-42	175.062					pfam08646 Rep_facA_C	Domain only
c59079_g1_i1	1190	gi|89257601|gb|ABD65090.1| hypothetical protein 27.t00116	101	2.74e-37	161.688					pfam08646 Rep_facA_C	Domain only
c59079_g1_i2	2028	gi|89257601|gb|ABD65090.1| hypothetical protein 27.t00116	235	2.72e-88	317.269					pfam08646 Rep_facA_C	Domain only
c59079_g1_i3	1276	gi|89257601|gb|ABD65090.1| hypothetical protein 27.t00116	101	4.21e-34	151.88					pfam08646 Rep_facA_C	Domain only
c59079_g1_i4	2047	gi|89257601|gb|ABD65090.1| hypothetical protein 27.t00116	235	6.87e-88	315.932					pfam08646 Rep_facA_C	Domain only
c62092_g1_i2	1986	gi|89257601|gb|ABD65090.1| hypothetical protein 27.t00116	234	1.15e-75	278.04					pfam08646 Rep_facA_C	Domain only
c62092_g1_i4	1895	gi|89257601|gb|ABD65090.1| hypothetical protein 27.t00116	234	1.09e-75	278.04					pfam08646 Rep_facA_C	Domain only
c63765_g1_i6	1281	gi|89257601|gb|ABD65090.1| hypothetical protein 27.t00116	154	4.92e-54	212.954					pfam08646 Rep_facA_C	Domain only
c69030_g1_i10	2167	gi|89257601|gb|ABD65090.1| hypothetical protein 27.t00116	240	2.85e-84	303.896					pfam08646 Rep_facA_C	Domain only
c69030_g1_i11	2211	gi|89257601|gb|ABD65090.1| hypothetical protein 27.t00116	248	5.69e-77	282.052					pfam08646 Rep_facA_C	Domain only
c69030_g1_i2	2129	gi|89257601|gb|ABD65090.1| hypothetical protein 27.t00116	248	7.68e-77	281.606					pfam08646 Rep_facA_C	Domain only
c69030_g1_i4	2120	gi|89257601|gb|ABD65090.1| hypothetical protein 27.t00116	248	7.64e-77	281.606					pfam08646 Rep_facA_C	Domain only
c69030_g1_i8	2060	gi|89257601|gb|ABD65090.1| hypothetical protein 27.t00116	248	4.48e-85	306.57					pfam08646 Rep_facA_C	Domain only
c69030_g3_i1	1469	gi|89257601|gb|ABD65090.1| hypothetical protein 27.t00116	179	1.15e-57	224.099					pfam08646 Rep_facA_C	Domain only
c72846_g4_i2	722	gi|89257601|gb|ABD65090.1| hypothetical protein 27.t00116	87	3.52e-31	141.627					pfam08646 Rep_facA_C	Domain only
c59079_g2_i1	691	gi|89257601|gb|ABD65090.1| hypothetical protein 27.t00116	125	3.8e-44	181.748					pfam02721 DUF223	Domain only
c67510_g7_i1	700	gi|89257601|gb|ABD65090.1| hypothetical protein 27.t00116	148	4.6e-39	166.146					pfam02721 DUF223	Domain only
c106733_g1_i1	266	gi|89257601|gb|ABD65090.1| hypothetical protein 27.t00116	84	2.96e-24	116.217
c116231_g1_i1	559	gi|89257601|gb|ABD65090.1| hypothetical protein 27.t00116	103	5.23e-05	56.9264
c126286_g1_i1	207	gi|89257601|gb|ABD65090.1| hypothetical protein 27.t00116	67	3.06e-16	89.9151
c142316_g1_i1	218	gi|89257601|gb|ABD65090.1| hypothetical protein 27.t00116	67	2.09e-22	109.084
c145645_g1_i1	312	gi|89257601|gb|ABD65090.1| hypothetical protein 27.t00116	104	2.91e-54	205.821
c2231_g1_i1	674	gi|89257601|gb|ABD65090.1| hypothetical protein 27.t00116	36	0.000232	55.1432
c2231_g1_i2	662	gi|89257601|gb|ABD65090.1| hypothetical protein 27.t00116	33	0.00031	54.6975
c32437_g1_i1	215	gi|89257601|gb|ABD65090.1| hypothetical protein 27.t00116	59	4.53e-19	98.8309
c49564_g1_i1	596	gi|89257601|gb|ABD65090.1| hypothetical protein 27.t00116	36	3.32e-06	60.9386
c49564_g1_i2	532	gi|89257601|gb|ABD65090.1| hypothetical protein 27.t00116	33	0.00555	50.2395
c49564_g1_i3	430	gi|89257601|gb|ABD65090.1| hypothetical protein 27.t00116	27	0.00582	49.7937
c51559_g1_i2	207	gi|89257601|gb|ABD65090.1| hypothetical protein 27.t00116	43	1.25e-10	72.5292
c51559_g1_i4	460	gi|89257601|gb|ABD65090.1| hypothetical protein 27.t00116	37	3.65e-11	76.5413
c51559_g1_i5	277	gi|89257601|gb|ABD65090.1| hypothetical protein 27.t00116	19	0.0112	48.0106
c53887_g1_i1	1351	gi|89257601|gb|ABD65090.1| hypothetical protein 27.t00116	292	3.98e-108	383.247
c55085_g1_i1	568	gi|89257601|gb|ABD65090.1| hypothetical protein 27.t00116	50	7.39e-12	79.2161
c55829_g3_i1	1473	gi|89257601|gb|ABD65090.1| hypothetical protein 27.t00116	323	1.43e-116	411.332
c59840_g2_i1	1318	gi|89257601|gb|ABD65090.1| hypothetical protein 27.t00116	227	3.53e-92	330.197
c61718_g2_i1	2127	gi|89257601|gb|ABD65090.1| hypothetical protein 27.t00116	294	5.04e-101	359.62
c62092_g1_i5	874	gi|89257601|gb|ABD65090.1| hypothetical protein 27.t00116	148	1.24e-30	140.29
c62943_g2_i1	237	gi|89257601|gb|ABD65090.1| hypothetical protein 27.t00116	38	1.45e-15	88.5777
c63765_g1_i2	1349	gi|89257601|gb|ABD65090.1| hypothetical protein 27.t00116	80	3.17e-38	164.808
c63765_g1_i3	1250	gi|89257601|gb|ABD65090.1| hypothetical protein 27.t00116	80	2.88e-38	164.808
c67510_g1_i1	1616	gi|89257601|gb|ABD65090.1| hypothetical protein 27.t00116	232	2.3e-89	320.836
c67510_g1_i2	1511	gi|89257601|gb|ABD65090.1| hypothetical protein 27.t00116	232	2.3e-89	320.836
c67510_g2_i1	1101	gi|89257601|gb|ABD65090.1| hypothetical protein 27.t00116	174	9.42e-56	217.858
c67510_g2_i2	1190	gi|89257601|gb|ABD65090.1| hypothetical protein 27.t00116	79	5.8e-13	84.1198
c69030_g1_i1	2454	gi|89257601|gb|ABD65090.1| hypothetical protein 27.t00116	131	2.39e-38	166.146
c69030_g1_i3	279	gi|89257601|gb|ABD65090.1| hypothetical protein 27.t00116	64	1.42e-20	105.072
c69030_g1_i5	2610	gi|89257601|gb|ABD65090.1| hypothetical protein 27.t00116	43	1.57e-07	67.6254
c69030_g1_i6	1396	gi|89257601|gb|ABD65090.1| hypothetical protein 27.t00116	224	3.73e-81	293.642
c69030_g1_i7	257	gi|89257601|gb|ABD65090.1| hypothetical protein 27.t00116	34	9.49e-07	60.9386
c69030_g1_i9	316	gi|89257601|gb|ABD65090.1| hypothetical protein 27.t00116	104	2.16e-30	136.278
c69030_g4_i1	368	gi|89257601|gb|ABD65090.1| hypothetical protein 27.t00116	122	1.85e-40	167.929
c72749_g3_i1	570	gi|89257601|gb|ABD65090.1| hypothetical protein 27.t00116	82	0.0291	48.0106
c78414_g1_i1	315	gi|89257601|gb|ABD65090.1| hypothetical protein 27.t00116	37	8.45e-05	55.1432
c91730_g1_i1	309	gi|89257601|gb|ABD65090.1| hypothetical protein 27.t00116	95	2.56e-31	138.952
c996_g1_i1	532	gi|89257601|gb|ABD65090.1| hypothetical protein 27.t00116	173	2.79e-99	353.824
c72904_g1_i4	1165	gi|89257600|gb|ABD65089.1| zinc knuckle containing protein	197	1.82e-109	387.705			GO:0008270 zinc ion binding | GO:0003676 nucleic acid binding			GO only
c72904_g1_i5	534	gi|89257600|gb|ABD65089.1| zinc knuckle containing protein	72	2.3e-24	119.337			GO:0008270 zinc ion binding | GO:0003676 nucleic acid binding			GO only
c72904_g1_i6	746	gi|89257600|gb|ABD65089.1| zinc knuckle containing protein	91	2.32e-49	197.797			GO:0008270 zinc ion binding | GO:0003676 nucleic acid binding			GO only
c30857_g1_i1	394	gi|89257600|gb|ABD65089.1| zinc knuckle containing protein	36	2.4e-05	57.3722
c30857_g1_i2	247	gi|89257600|gb|ABD65089.1| zinc knuckle containing protein	36	1.14e-05	57.3722
c25162_g1_i1	2628	gi|89257599|gb|ABD65088.1| hypothetical protein 27.t00109	502	0	1088.94	GO:0006508 proteolysis	GO:0005634 nucleus	GO:0008234 cysteinetype peptidase activity		pfam09331 DUF1985	GO & Domain
c34430_g2_i1	602	gi|89257597|gb|ABD65086.1| hypothetical protein 27.t00104	85	1.94e-23	116.663
c57381_g1_i1	594	gi|89257594|gb|ABD65083.1| hypothetical protein 27.t00094	24	0.00132	52.4685
c57381_g1_i2	682	gi|89257594|gb|ABD65083.1| hypothetical protein 27.t00094	24	0.00155	52.4685
c57381_g1_i3	605	gi|89257594|gb|ABD65083.1| hypothetical protein 27.t00094	24	0.00134	52.4685
c57381_g2_i1	803	gi|89257594|gb|ABD65083.1| hypothetical protein 27.t00094	33	1.32e-09	72.5292
c57381_g3_i1	666	gi|89257594|gb|ABD65083.1| hypothetical protein 27.t00094	62	1.92e-16	94.373
c64930_g1_i7	255	gi|89257594|gb|ABD65083.1| hypothetical protein 27.t00094	29	1.37e-07	63.6133
c98348_g1_i1	316	gi|89257592|gb|ABD65081.1| palmitoyl protein thioesterase family protein	40	2.3e-14	85.9029	GO:0006464 protein modification process | GO:0015824 proline transport		GO:0008474 palmitoyl(protein) hydrolase activity			GO only
c69281_g1_i3	541	gi|89257591|gb|ABD65080.1| hypothetical protein 27.t00087	47	9.55e-16	91.6983
c70230_g1_i1	1172	gi|89257587|gb|ABD65076.1| SLL3 ORF2 protein, putative	237	1.69e-141	494.249					pfam03004 Transposase_24	Domain only
c70230_g1_i2	1236	gi|89257587|gb|ABD65076.1| SLL3 ORF2 protein, putative	208	2.92e-121	426.934					pfam03004 Transposase_24	Domain only
c70230_g1_i3	1257	gi|89257587|gb|ABD65076.1| SLL3 ORF2 protein, putative	279	4.57e-161	559.335					pfam03004 Transposase_24	Domain only
c70230_g1_i4	1401	gi|89257587|gb|ABD65076.1| SLL3 ORF2 protein, putative	237	3.21e-139	486.671					pfam03004 Transposase_24	Domain only
c140441_g1_i1	244	gi|89257587|gb|ABD65076.1| SLL3 ORF2 protein, putative	33	0.000986	51.1311
c71129_g1_i1	824	gi|89257586|gb|ABD65075.1| kinase domain containing protein	204	4.07e-132	463.044	GO:0006468 protein phosphorylation | GO:0009627 systemic acquired resistance | GO:0009697 salicylic acid biosynthetic process | GO:0009069 serine family amino acid metabolic process | GO:0007169 transmembrane receptor protein tyrosine kinase signaling pathway	GO:0016023 cytoplasmic membranebounded vesicle | GO:0005886 plasma membrane	GO:0004674 protein serine/threonine kinase activity | GO:0005524 ATP binding | GO:0004714 transmembrane receptor protein tyrosine kinase activity | GO:0030246 carbohydrate binding			GO only
c68099_g3_i2	1187	gi|89257586|gb|ABD65075.1| kinase domain containing protein	306	2.04e-177	613.722	GO:0006468 protein phosphorylation | GO:0009627 systemic acquired resistance | GO:0009697 salicylic acid biosynthetic process | GO:0009069 serine family amino acid metabolic process | GO:0007169 transmembrane receptor protein tyrosine kinase signaling pathway	GO:0005886 plasma membrane	GO:0004674 protein serine/threonine kinase activity | GO:0005524 ATP binding | GO:0004714 transmembrane receptor protein tyrosine kinase activity	2.7.11.1	pfam07714 Pkinase_Tyr | pfam00069 Pkinase	GO & Enzyme & Domain
c46040_g1_i1	242	gi|89257585|gb|ABD65074.1| inner membrane protein oxa1related	47	3e-18	97.0478	GO:0051205 protein insertion into membrane	GO:0016021 integral to membrane				GO only
c52657_g1_i1	825	gi|89257585|gb|ABD65074.1| inner membrane protein oxa1related	57	1.13e-07	66.2881	GO:0051205 protein insertion into membrane	GO:0016021 integral to membrane				GO only
c48979_g1_i1	230	gi|89257584|gb|ABD65073.1| hypothetical protein 27.t00059	59	4.54e-19	99.2767					pfam03004 Transposase_24	Domain only
c14626_g1_i1	243	gi|89257584|gb|ABD65073.1| hypothetical protein 27.t00059	55	1.3e-08	66.7339
c19839_g1_i1	218	gi|89257584|gb|ABD65073.1| hypothetical protein 27.t00059	43	1.7e-05	56.4806
c3171_g1_i1	567	gi|89257584|gb|ABD65073.1| hypothetical protein 27.t00059	33	0.000188	55.1432
c3171_g1_i2	650	gi|89257584|gb|ABD65073.1| hypothetical protein 27.t00059	33	0.000222	55.1432
c58646_g1_i1	614	gi|89257584|gb|ABD65073.1| hypothetical protein 27.t00059	113	1.99e-35	154.555
c87702_g1_i1	277	gi|89257584|gb|ABD65073.1| hypothetical protein 27.t00059	50	1.24e-08	67.1797
c43610_g1_i2	1900	gi|89257583|gb|ABD65072.1| hypothetical protein 27.t00052	60	0.0231	50.2395
c52738_g1_i1	1355	gi|89257583|gb|ABD65072.1| hypothetical protein 27.t00052	47	7.4e-14	87.2403
c52738_g1_i2	569	gi|89257583|gb|ABD65072.1| hypothetical protein 27.t00052	47	2.47e-14	87.2403
c52738_g1_i3	1105	gi|89257583|gb|ABD65072.1| hypothetical protein 27.t00052	60	2.5e-19	104.626
c52738_g1_i4	1015	gi|89257583|gb|ABD65072.1| hypothetical protein 27.t00052	60	2.25e-19	104.626
c52738_g1_i5	1092	gi|89257583|gb|ABD65072.1| hypothetical protein 27.t00052	50	1.29e-15	92.5898
c52738_g1_i6	1278	gi|89257583|gb|ABD65072.1| hypothetical protein 27.t00052	54	5.04e-14	87.6861
c61580_g1_i9	790	gi|89257583|gb|ABD65072.1| hypothetical protein 27.t00052	32	0.000981	53.3601
c63235_g2_i4	2218	gi|89257583|gb|ABD65072.1| hypothetical protein 27.t00052	41	0.00018	57.3722
c63235_g2_i6	1672	gi|89257583|gb|ABD65072.1| hypothetical protein 27.t00052	41	0.000133	57.3722
c67577_g2_i1	1444	gi|89257583|gb|ABD65072.1| hypothetical protein 27.t00052	35	3.25e-05	59.1554
c67577_g2_i4	1583	gi|89257583|gb|ABD65072.1| hypothetical protein 27.t00052	35	3.59e-05	59.1554
c66769_g1_i2	2336	gi|89257582|gb|ABD65071.1| GATA zinc finger containing protein	485	1.01999999998e-313	1067.09	GO:0006355 regulation of transcription, DNAdependent	GO:0005634 nucleus | GO:0005667 transcription factor complex	GO:0003700 sequencespecific DNA binding transcription factor activity | GO:0043565 sequencespecific DNA binding | GO:0008270 zinc ion binding		pfam13658 UCH37_bd	GO & Domain
c66769_g1_i3	1409	gi|89257582|gb|ABD65071.1| GATA zinc finger containing protein	246	5.8e-141	492.466	GO:0006355 regulation of transcription, DNAdependent	GO:0005634 nucleus | GO:0005667 transcription factor complex	GO:0003700 sequencespecific DNA binding transcription factor activity | GO:0043565 sequencespecific DNA binding | GO:0008270 zinc ion binding		pfam13658 UCH37_bd	GO & Domain
c66769_g1_i4	1999	gi|89257582|gb|ABD65071.1| GATA zinc finger containing protein	360	5.93e-204	701.989	GO:0006355 regulation of transcription, DNAdependent	GO:0005634 nucleus | GO:0005667 transcription factor complex	GO:0003700 sequencespecific DNA binding transcription factor activity | GO:0043565 sequencespecific DNA binding | GO:0008270 zinc ion binding		pfam13658 UCH37_bd	GO & Domain
c66769_g1_i6	2156	gi|89257582|gb|ABD65071.1| GATA zinc finger containing protein	485	1.01999999998e-313	1067.09	GO:0006355 regulation of transcription, DNAdependent	GO:0005634 nucleus | GO:0005667 transcription factor complex	GO:0003700 sequencespecific DNA binding transcription factor activity | GO:0043565 sequencespecific DNA binding | GO:0008270 zinc ion binding		pfam13658 UCH37_bd	GO & Domain
c66769_g1_i1	2690	gi|89257582|gb|ABD65071.1| GATA zinc finger containing protein	498	2.08e-292	996.212	GO:0006355 regulation of transcription, DNAdependent	GO:0005634 nucleus | GO:0005667 transcription factor complex	GO:0003700 sequencespecific DNA binding transcription factor activity | GO:0043565 sequencespecific DNA binding | GO:0008270 zinc ion binding		pfam00320 GATA | pfam13658 UCH37_bd	GO & Domain
c70499_g3_i3	1102	gi|89257581|gb|ABD65070.1| plastid ribosomal protein L19, putative	222	2.78e-125	440.308	GO:0010103 stomatal complex morphogenesis | GO:0009793 embryo development ending in seed dormancy | GO:0006412 translation | GO:0051607 defense response to virus | GO:0016226 ironsulfur cluster assembly | GO:0019288 isopentenyl diphosphate biosynthetic process, mevalonateindependent pathway | GO:0010228 vegetative to reproductive phase transition of meristem | GO:0035196 production of miRNAs invo…	GO:0009941 chloroplast envelope | GO:0016020 membrane | GO:0005840 ribosome | GO:0009570 chloroplast stroma	GO:0003735 structural constituent of ribosome		pfam01245 Ribosomal_L19	GO & Domain
c73707_g1_i1	285	gi|89257581|gb|ABD65070.1| plastid ribosomal protein L19, putative	74	9.11e-30	133.603	GO:0010103 stomatal complex morphogenesis | GO:0009793 embryo development ending in seed dormancy | GO:0006412 translation | GO:0051607 defense response to virus | GO:0016226 ironsulfur cluster assembly | GO:0019288 isopentenyl diphosphate biosynthetic process, mevalonateindependent pathway | GO:0010228 vegetative to reproductive phase transition of meristem | GO:0035196 production of miRNAs invo…	GO:0009941 chloroplast envelope | GO:0016020 membrane | GO:0005840 ribosome | GO:0009570 chloroplast stroma	GO:0003735 structural constituent of ribosome			GO only
c66046_g1_i1	2207	gi|89257580|gb|ABD65069.1| transporter, putative	521	0	1185.23	GO:0015706 nitrate transport | GO:0055085 transmembrane transport | GO:0008643 carbohydrate transport | GO:0022900 electron transport chain	GO:0005886 plasma membrane | GO:0005774 vacuolar membrane | GO:0016021 integral to membrane | GO:0005739 mitochondrion	GO:0016651 oxidoreductase activity, acting on NADH or NADPH | GO:0005351 sugar:hydrogen symporter activity		pfam07690 MFS_1 | pfam07155 ECFribofla_trS | pfam05857 TraX | pfam04893 Yip1 | pfam01148 CTP_transf_1	GO & Domain
c66046_g1_i3	2207	gi|89257580|gb|ABD65069.1| transporter, putative	520	0	1162.94	GO:0015706 nitrate transport | GO:0055085 transmembrane transport | GO:0008643 carbohydrate transport | GO:0022900 electron transport chain	GO:0005886 plasma membrane | GO:0005774 vacuolar membrane | GO:0016021 integral to membrane | GO:0005739 mitochondrion	GO:0016651 oxidoreductase activity, acting on NADH or NADPH | GO:0005351 sugar:hydrogen symporter activity		pfam07690 MFS_1 | pfam07155 ECFribofla_trS | pfam05857 TraX | pfam04893 Yip1	GO & Domain
c66046_g1_i2	2232	gi|89257580|gb|ABD65069.1| transporter, putative	524	0	1187.01	GO:0015706 nitrate transport | GO:0055085 transmembrane transport | GO:0008643 carbohydrate transport | GO:0022900 electron transport chain	GO:0005886 plasma membrane | GO:0005774 vacuolar membrane | GO:0016021 integral to membrane | GO:0005739 mitochondrion	GO:0016651 oxidoreductase activity, acting on NADH or NADPH | GO:0005351 sugar:hydrogen symporter activity		pfam07690 MFS_1 | pfam07155 ECFribofla_trS | pfam04893 Yip1 | pfam05857 TraX | pfam01148 CTP_transf_1	GO & Domain
c73283_g2_i2	474	gi|89257578|gb|ABD65067.1| nuclear RNA binding protein, putative	155	7.73e-91	325.739	GO:0006164 purine nucleotide biosynthetic process | GO:0009220 pyrimidine ribonucleotide biosynthetic process	GO:0005829 cytosol | GO:0005777 peroxisome | GO:0005634 nucleus | GO:0005886 plasma membrane	GO:0003723 RNA binding		pfam04774 HABP4_PAIRBP1	GO & Domain
c73283_g2_i3	510	gi|89257578|gb|ABD65067.1| nuclear RNA binding protein, putative	167	1.95e-103	367.644	GO:0006164 purine nucleotide biosynthetic process | GO:0009220 pyrimidine ribonucleotide biosynthetic process	GO:0005829 cytosol | GO:0005777 peroxisome | GO:0005634 nucleus | GO:0005886 plasma membrane	GO:0003723 RNA binding		pfam04774 HABP4_PAIRBP1	GO & Domain
c53707_g1_i1	228	gi|89257578|gb|ABD65067.1| nuclear RNA binding protein, putative	75	3.75e-45	175.953	GO:0006164 purine nucleotide biosynthetic process | GO:0009220 pyrimidine ribonucleotide biosynthetic process	GO:0005829 cytosol | GO:0005777 peroxisome | GO:0005634 nucleus | GO:0005886 plasma membrane	GO:0003723 RNA binding			GO only
c53707_g2_i1	263	gi|89257578|gb|ABD65067.1| nuclear RNA binding protein, putative	48	4e-23	112.651	GO:0006164 purine nucleotide biosynthetic process | GO:0009220 pyrimidine ribonucleotide biosynthetic process	GO:0005829 cytosol | GO:0005777 peroxisome | GO:0005634 nucleus | GO:0005886 plasma membrane	GO:0003723 RNA binding			GO only
c53707_g2_i3	311	gi|89257578|gb|ABD65067.1| nuclear RNA binding protein, putative	48	8.05e-23	112.651	GO:0006164 purine nucleotide biosynthetic process | GO:0009220 pyrimidine ribonucleotide biosynthetic process	GO:0005829 cytosol | GO:0005777 peroxisome | GO:0005634 nucleus | GO:0005886 plasma membrane	GO:0003723 RNA binding			GO only
c55889_g1_i1	690	gi|89257578|gb|ABD65067.1| nuclear RNA binding protein, putative	77	6.53e-34	150.097	GO:0006164 purine nucleotide biosynthetic process | GO:0009220 pyrimidine ribonucleotide biosynthetic process	GO:0005829 cytosol | GO:0005777 peroxisome | GO:0005634 nucleus | GO:0005886 plasma membrane	GO:0003723 RNA binding			GO only
c55889_g1_i2	723	gi|89257578|gb|ABD65067.1| nuclear RNA binding protein, putative	88	3.71e-46	187.989	GO:0006164 purine nucleotide biosynthetic process | GO:0009220 pyrimidine ribonucleotide biosynthetic process	GO:0005829 cytosol | GO:0005777 peroxisome | GO:0005634 nucleus | GO:0005886 plasma membrane	GO:0003723 RNA binding			GO only
c73283_g2_i5	309	gi|89257578|gb|ABD65067.1| nuclear RNA binding protein, putative	102	2.35e-53	203.146	GO:0006164 purine nucleotide biosynthetic process | GO:0009220 pyrimidine ribonucleotide biosynthetic process	GO:0005777 peroxisome | GO:0005634 nucleus | GO:0005886 plasma membrane	GO:0003723 RNA binding		pfam04774 HABP4_PAIRBP1	GO & Domain
c53707_g2_i2	321	gi|89257578|gb|ABD65067.1| nuclear RNA binding protein, putative	48	4.16e-19	101.06		GO:0005829 cytosol | GO:0005777 peroxisome | GO:0005634 nucleus	GO:0003723 RNA binding		pfam09598 Stm1_N	GO & Domain
c143803_g1_i1	1325	gi|89257577|gb|ABD65066.1| hypothetical protein 27.t00045	28	0.0215	49.7937					pfam01517 HDV_ag | pfam07897 DUF1675	Domain only
c59290_g2_i1	1541	gi|89257577|gb|ABD65066.1| hypothetical protein 27.t00045	36	8.93e-05	57.818
c15269_g1_i1	372	gi|89257576|gb|ABD65065.1| hypothetical protein 27.t00043	109	1.31e-46	186.206
c123304_g1_i1	249	gi|89257574|gb|ABD65063.1| hypothetical protein 27.t00041	62	2.36e-14	85.0114					pfam13789 DUF4181	Domain only
c58603_g1_i5	896	gi|89257574|gb|ABD65063.1| hypothetical protein 27.t00041	169	4.98e-19	103.289
c58914_g1_i1	835	gi|89257574|gb|ABD65063.1| hypothetical protein 27.t00041	197	2.59e-92	330.643
c60638_g1_i5	484	gi|89257574|gb|ABD65063.1| hypothetical protein 27.t00041	79	1.21e-30	138.952
c68368_g3_i2	2710	gi|89257573|gb|ABD65062.1| hypothetical protein 27.t00126	102	1.47e-06	64.5049					pfam08647 BRE1	Domain only
c46874_g2_i1	2281	gi|89257573|gb|ABD65062.1| hypothetical protein 27.t00126	150	1.85e-10	76.9871
c71999_g1_i6	1105	gi|89257573|gb|ABD65062.1| hypothetical protein 27.t00126	268	1.84e-51	204.93
c55758_g2_i1	691	gi|89257570|gb|ABD65059.1| hypothetical protein 27.t00124	24	0.00157	52.4685
c68350_g1_i4	800	gi|89257563|gb|ABD65052.1| myb family transcription factor	191	1.81e-122	430.947	GO:0006355 regulation of transcription, DNAdependent | GO:0080060 integument development	GO:0005618 cell wall | GO:0009536 plastid | GO:0005634 nucleus | GO:0005667 transcription factor complex | GO:0000785 chromatin	GO:0044212 transcription regulatory region DNA binding | GO:0003700 sequencespecific DNA binding transcription factor activity | GO:0003682 chromatin binding		pfam00249 Myb_DNAbinding	GO & Domain
c68350_g1_i1	543	gi|89257563|gb|ABD65052.1| myb family transcription factor	165	7.55e-106	375.668	GO:0006355 regulation of transcription, DNAdependent | GO:0080060 integument development	GO:0005618 cell wall | GO:0009536 plastid | GO:0005634 nucleus | GO:0005667 transcription factor complex | GO:0000785 chromatin	GO:0044212 transcription regulatory region DNA binding | GO:0003700 sequencespecific DNA binding transcription factor activity | GO:0003682 chromatin binding			GO only
c40989_g1_i1	635	gi|89257562|gb|ABD65051.1| ethylene responsive element binding factor, putative	159	1.73e-87	314.595	GO:0035556 intracellular signal transduction | GO:0000302 response to reactive oxygen species | GO:0009409 response to cold | GO:0009611 response to wounding | GO:0002679 respiratory burst involved in defense response | GO:0010200 response to chitin | GO:0045893 positive regulation of transcription, DNAdependent | GO:0009644 response to high light intensity | GO:0009612 response to mechanical sti…	GO:0005634 nucleus | GO:0005667 transcription factor complex	GO:0003677 DNA binding | GO:0005515 protein binding | GO:0003700 sequencespecific DNA binding transcription factor activity		pfam00847 AP2	GO & Domain
c103514_g1_i1	596	gi|89257562|gb|ABD65051.1| ethylene responsive element binding factor, putative	129	4.76e-69	255.75	GO:0035556 intracellular signal transduction | GO:0000302 response to reactive oxygen species | GO:0009409 response to cold | GO:0002679 respiratory burst involved in defense response | GO:0010200 response to chitin | GO:0045893 positive regulation of transcription, DNAdependent | GO:0009644 response to high light intensity | GO:0009873 ethylene mediated signaling pathway	GO:0005634 nucleus | GO:0005667 transcription factor complex	GO:0003677 DNA binding | GO:0005515 protein binding | GO:0003700 sequencespecific DNA binding transcription factor activity		pfam00847 AP2	GO & Domain
c43276_g1_i1	326	gi|89257562|gb|ABD65051.1| ethylene responsive element binding factor, putative	67	6.31e-37	156.338	GO:0035556 intracellular signal transduction | GO:0000302 response to reactive oxygen species | GO:0009409 response to cold | GO:0002679 respiratory burst involved in defense response | GO:0010200 response to chitin | GO:0045893 positive regulation of transcription, DNAdependent | GO:0009644 response to high light intensity | GO:0009873 ethylene mediated signaling pathway	GO:0005634 nucleus | GO:0005667 transcription factor complex	GO:0003677 DNA binding | GO:0005515 protein binding | GO:0003700 sequencespecific DNA binding transcription factor activity			GO only
c51327_g1_i1	662	gi|89257562|gb|ABD65051.1| ethylene responsive element binding factor, putative	137	1.18e-55	216.52	GO:0035556 intracellular signal transduction | GO:0000302 response to reactive oxygen species | GO:0009409 response to cold | GO:0002679 respiratory burst involved in defense response | GO:0010200 response to chitin | GO:0045893 positive regulation of transcription, DNAdependent | GO:0009644 response to high light intensity | GO:0009873 ethylene mediated signaling pathway	GO:0005634 nucleus | GO:0005667 transcription factor complex	GO:0003677 DNA binding | GO:0005515 protein binding | GO:0003700 sequencespecific DNA binding transcription factor activity			GO only
c51327_g1_i2	722	gi|89257562|gb|ABD65051.1| ethylene responsive element binding factor, putative	156	8.58e-75	273.582	GO:0035556 intracellular signal transduction | GO:0000302 response to reactive oxygen species | GO:0006355 regulation of transcription, DNAdependent | GO:0002679 respiratory burst involved in defense response | GO:0010200 response to chitin | GO:0009644 response to high light intensity | GO:0009873 ethylene mediated signaling pathway	GO:0005634 nucleus | GO:0005667 transcription factor complex	GO:0003677 DNA binding | GO:0005515 protein binding | GO:0003700 sequencespecific DNA binding transcription factor activity			GO only
c50318_g1_i1	569	gi|89257561|gb|ABD65050.1| hypothetical protein 27.t00005	29	0.00171	52.0227
c50318_g1_i2	1570	gi|89257561|gb|ABD65050.1| hypothetical protein 27.t00005	29	0.00537	52.0227
c50318_g1_i3	1731	gi|89257561|gb|ABD65050.1| hypothetical protein 27.t00005	29	0.00596	52.0227
c50318_g1_i5	1520	gi|89257561|gb|ABD65050.1| hypothetical protein 27.t00005	29	0.00519	52.0227
c60450_g1_i1	1169	gi|89257561|gb|ABD65050.1| hypothetical protein 27.t00005	30	0.00732	51.1311
c60450_g1_i6	1054	gi|89257561|gb|ABD65050.1| hypothetical protein 27.t00005	30	0.00653	51.1311
c60450_g1_i9	1115	gi|89257561|gb|ABD65050.1| hypothetical protein 27.t00005	30	0.00695	51.1311
c67979_g2_i1	980	gi|89257561|gb|ABD65050.1| hypothetical protein 27.t00005	35	0.000489	54.6975
c67979_g2_i2	1072	gi|89257561|gb|ABD65050.1| hypothetical protein 27.t00005	35	0.00054	54.6975
c61293_g3_i1	1173	gi|89257559|gb|ABD65049.1| histonelysine Nmethyltransferase, putative	204	4.38e-87	313.257	GO:0034968 histone lysine methylation | GO:0006554 lysine catabolic process	GO:0005694 chromosome | GO:0005634 nucleus	GO:0042393 histone binding | GO:0018024 histonelysine Nmethyltransferase activity | GO:0008270 zinc ion binding		pfam02182 YDG_SRA	GO & Domain
c61293_g3_i3	1444	gi|89257559|gb|ABD65049.1| histonelysine Nmethyltransferase, putative	204	4.38e-87	313.257	GO:0034968 histone lysine methylation | GO:0006554 lysine catabolic process	GO:0005694 chromosome | GO:0005634 nucleus	GO:0042393 histone binding | GO:0018024 histonelysine Nmethyltransferase activity | GO:0008270 zinc ion binding		pfam02182 YDG_SRA	GO & Domain
c63440_g1_i1	387	gi|89257559|gb|ABD65049.1| histonelysine Nmethyltransferase, putative	71	8.62e-36	154.109	GO:0032259 methylation		GO:0042393 histone binding | GO:0008168 methyltransferase activity			GO only
c63440_g2_i1	984	gi|89257559|gb|ABD65049.1| histonelysine Nmethyltransferase, putative	294	8.27e-176	608.372	GO:0000085 G2 phase of mitotic cell cycle | GO:0006346 methylationdependent chromatin silencing | GO:0031048 chromatin silencing by small RNA | GO:0051567 histone H3K9 methylation | GO:0016579 protein deubiquitination | GO:0045132 meiotic chromosome segregation | GO:0010200 response to chitin | GO:0010388 cullin deneddylation | GO:0010216 maintenance of DNA methylation | GO:0009640 photomorphogen…	GO:0005694 chromosome | GO:0005634 nucleus	GO:0042393 histone binding | GO:0008270 zinc ion binding | GO:0010429 methylCpNpN binding | GO:0018024 histonelysine Nmethyltransferase activity | GO:0008327 methylCpG binding | GO:0010428 methylCpNpG binding		pfam02182 YDG_SRA	GO & Domain
c71129_g4_i4	1688	gi|89257558|gb|ABD65048.1| Casein kinase II beta chain, putative	276	3.78e-177	612.83	GO:0071900 regulation of protein serine/threonine kinase activity	GO:0005956 protein kinase CK2 complex | GO:0005634 nucleus	GO:0019887 protein kinase regulator activity | GO:0016301 kinase activity | GO:0005515 protein binding		pfam01214 CK_II_beta	GO & Domain
c71129_g4_i2	1416	gi|89257558|gb|ABD65048.1| Casein kinase II beta chain, putative	276	2.41e-163	566.913	GO:0042753 positive regulation of circadian rhythm | GO:0071900 regulation of protein serine/threonine kinase activity | GO:0048573 photoperiodism, flowering | GO:0009069 serine family amino acid metabolic process	GO:0005956 protein kinase CK2 complex | GO:0005737 cytoplasm | GO:0005634 nucleus | GO:0005667 transcription factor complex	GO:0004674 protein serine/threonine kinase activity | GO:0008134 transcription factor binding | GO:0019887 protein kinase regulator activity		pfam01214 CK_II_beta	GO & Domain
c64802_g1_i1	850	gi|89257558|gb|ABD65048.1| Casein kinase II beta chain, putative	183	1.5e-125	441.2	GO:0000278 mitotic cell cycle | GO:0042753 positive regulation of circadian rhythm | GO:0006396 RNA processing | GO:0071900 regulation of protein serine/threonine kinase activity | GO:0048573 photoperiodism, flowering | GO:0009069 serine family amino acid metabolic process	GO:0005956 protein kinase CK2 complex | GO:0005737 cytoplasm | GO:0005634 nucleus | GO:0005667 transcription factor complex	GO:0004674 protein serine/threonine kinase activity | GO:0008134 transcription factor binding | GO:0019887 protein kinase regulator activity		pfam01214 CK_II_beta	GO & Domain
c64802_g1_i2	700	gi|89257558|gb|ABD65048.1| Casein kinase II beta chain, putative	133	1.4e-92	331.535	GO:0000278 mitotic cell cycle | GO:0042753 positive regulation of circadian rhythm | GO:0006396 RNA processing | GO:0071900 regulation of protein serine/threonine kinase activity | GO:0048573 photoperiodism, flowering | GO:0009069 serine family amino acid metabolic process	GO:0005956 protein kinase CK2 complex | GO:0005737 cytoplasm | GO:0005634 nucleus | GO:0005667 transcription factor complex	GO:0004674 protein serine/threonine kinase activity | GO:0008134 transcription factor binding | GO:0019887 protein kinase regulator activity		pfam01214 CK_II_beta	GO & Domain
c70626_g3_i1	915	gi|89257557|gb|ABD65047.1| hypothetical protein 26.t00109	209	6.69e-129	452.345	GO:0032508 DNA duplex unwinding | GO:0006281 DNA repair | GO:0000723 telomere maintenance	GO:0005657 replication fork	GO:0046872 metal ion binding | GO:0003676 nucleic acid binding | GO:0003678 DNA helicase activity | GO:0005524 ATP binding			GO only
c116483_g1_i1	202	gi|89257556|gb|ABD65046.1| hypothetical protein 26.t00107	66	8.18e-30	130.482
c143370_g1_i1	741	gi|89257556|gb|ABD65046.1| hypothetical protein 26.t00107	139	7.58e-46	187.098
c1937_g1_i1	1290	gi|89257556|gb|ABD65046.1| hypothetical protein 26.t00107	60	2.3e-09	72.5292
c28673_g1_i2	237	gi|89257556|gb|ABD65046.1| hypothetical protein 26.t00107	40	2.34e-08	65.8423
c44005_g1_i1	863	gi|89257556|gb|ABD65046.1| hypothetical protein 26.t00107	40	1.44e-09	72.5292
c44005_g1_i2	790	gi|89257556|gb|ABD65046.1| hypothetical protein 26.t00107	64	5.77e-15	89.9151
c44005_g1_i3	773	gi|89257556|gb|ABD65046.1| hypothetical protein 26.t00107	78	5.9e-12	80.1076
c47971_g1_i1	932	gi|89257556|gb|ABD65046.1| hypothetical protein 26.t00107	64	7.11e-15	89.9151
c47971_g1_i2	981	gi|89257556|gb|ABD65046.1| hypothetical protein 26.t00107	64	7.58e-15	89.9151
c47971_g1_i3	1016	gi|89257556|gb|ABD65046.1| hypothetical protein 26.t00107	64	7.91e-15	89.9151
c47971_g1_i4	897	gi|89257556|gb|ABD65046.1| hypothetical protein 26.t00107	64	6.78e-15	89.9151
c48095_g1_i1	947	gi|89257556|gb|ABD65046.1| hypothetical protein 26.t00107	107	3.33e-27	129.591
c48368_g1_i1	600	gi|89257556|gb|ABD65046.1| hypothetical protein 26.t00107	76	1.17e-20	107.747
c48368_g1_i2	673	gi|89257556|gb|ABD65046.1| hypothetical protein 26.t00107	53	3.93e-13	83.674
c52401_g2_i1	401	gi|89257556|gb|ABD65046.1| hypothetical protein 26.t00107	75	2.22e-16	93.0356
c57798_g1_i3	432	gi|89257556|gb|ABD65046.1| hypothetical protein 26.t00107	58	2.98e-06	60.4928
c59814_g2_i1	724	gi|89257556|gb|ABD65046.1| hypothetical protein 26.t00107	77	1.12e-12	82.3366
c59814_g2_i2	896	gi|89257556|gb|ABD65046.1| hypothetical protein 26.t00107	45	5.42e-06	60.9386
c60167_g2_i1	397	gi|89257556|gb|ABD65046.1| hypothetical protein 26.t00107	59	4.96e-14	85.4572
c64858_g1_i4	812	gi|89257556|gb|ABD65046.1| hypothetical protein 26.t00107	75	2.77e-10	74.7581
c64858_g1_i7	731	gi|89257556|gb|ABD65046.1| hypothetical protein 26.t00107	38	7.1e-08	66.7339
c66334_g2_i1	713	gi|89257556|gb|ABD65046.1| hypothetical protein 26.t00107	37	0.000247	55.1432
c69199_g1_i1	1115	gi|89257556|gb|ABD65046.1| hypothetical protein 26.t00107	28	0.000564	54.6975
c69199_g1_i2	1553	gi|89257556|gb|ABD65046.1| hypothetical protein 26.t00107	28	0.000809	54.6975
c69199_g1_i3	1396	gi|89257556|gb|ABD65046.1| hypothetical protein 26.t00107	28	0.000722	54.6975
c69199_g1_i4	1495	gi|89257556|gb|ABD65046.1| hypothetical protein 26.t00107	28	0.0179	50.2395
c69199_g1_i5	1479	gi|89257556|gb|ABD65046.1| hypothetical protein 26.t00107	139	6.93e-06	61.3843
c69199_g1_i6	1477	gi|89257556|gb|ABD65046.1| hypothetical protein 26.t00107	28	0.0176	50.2395
c69199_g1_i7	1512	gi|89257556|gb|ABD65046.1| hypothetical protein 26.t00107	139	5.76e-07	64.9507
c69199_g1_i8	1373	gi|89257556|gb|ABD65046.1| hypothetical protein 26.t00107	28	0.000709	54.6975
c71686_g5_i2	508	gi|89257556|gb|ABD65046.1| hypothetical protein 26.t00107	53	6.68e-09	69.4086
c60039_g1_i1	1574	gi|89257555|gb|ABD65045.1| hypothetical protein 26.t00106	309	3.87e-175	606.143	GO:0055114 oxidationreduction process | GO:0006118 electron transport		GO:0020037 heme binding | GO:0016705 oxidoreductase activity, acting on paired donors, with incorporation or reduction of molecular oxygen | GO:0004497 monooxygenase activity | GO:0005506 iron ion binding | GO:0009055 electron carrier activity		pfam09747 DUF2052	GO & Domain
c60039_g1_i2	618	gi|89257555|gb|ABD65045.1| hypothetical protein 26.t00106	59	1.44e-32	145.639	GO:0055114 oxidationreduction process | GO:0006118 electron transport		GO:0020037 heme binding | GO:0016705 oxidoreductase activity, acting on paired donors, with incorporation or reduction of molecular oxygen | GO:0004497 monooxygenase activity | GO:0005506 iron ion binding | GO:0009055 electron carrier activity			GO only
c88527_g1_i1	333	gi|89257555|gb|ABD65045.1| hypothetical protein 26.t00106	111	1.47e-62	231.677
c146725_g1_i1	385	gi|89257554|gb|ABD65044.1| hypothetical protein 26.t00103	32	1.58e-08	67.6254
c71556_g3_i10	3281	gi|89257552|gb|ABD65042.1| GATA zinc finger containing protein	456	3.11e-258	882.535	GO:0006355 regulation of transcription, DNAdependent	GO:0005634 nucleus | GO:0005667 transcription factor complex	GO:0003700 sequencespecific DNA binding transcription factor activity | GO:0043565 sequencespecific DNA binding | GO:0008270 zinc ion binding		pfam13658 UCH37_bd | pfam00320 GATA	GO & Domain
c71556_g3_i13	3625	gi|89257552|gb|ABD65042.1| GATA zinc finger containing protein	456	3.11e-258	882.535	GO:0006355 regulation of transcription, DNAdependent	GO:0005634 nucleus | GO:0005667 transcription factor complex	GO:0003700 sequencespecific DNA binding transcription factor activity | GO:0043565 sequencespecific DNA binding | GO:0008270 zinc ion binding		pfam13658 UCH37_bd | pfam00320 GATA	GO & Domain
c71556_g3_i4	3755	gi|89257552|gb|ABD65042.1| GATA zinc finger containing protein	456	3.11e-258	882.535	GO:0006355 regulation of transcription, DNAdependent	GO:0005634 nucleus | GO:0005667 transcription factor complex	GO:0003700 sequencespecific DNA binding transcription factor activity | GO:0043565 sequencespecific DNA binding | GO:0008270 zinc ion binding		pfam13658 UCH37_bd | pfam00320 GATA	GO & Domain
c71556_g3_i3	1222	gi|89257552|gb|ABD65042.1| GATA zinc finger containing protein	295	2.98e-171	593.215	GO:0006355 regulation of transcription, DNAdependent	GO:0005634 nucleus | GO:0005667 transcription factor complex	GO:0003700 sequencespecific DNA binding transcription factor activity | GO:0043565 sequencespecific DNA binding | GO:0008270 zinc ion binding		pfam00320 GATA | pfam13658 UCH37_bd	GO & Domain
c61293_g2_i1	1157	gi|89257551|gb|ABD65041.1| SETrelated protein	239	1.54e-149	520.997	GO:0000085 G2 phase of mitotic cell cycle | GO:0006346 methylationdependent chromatin silencing | GO:0031048 chromatin silencing by small RNA | GO:0051567 histone H3K9 methylation | GO:0016579 protein deubiquitination | GO:0045132 meiotic chromosome segregation | GO:0010200 response to chitin | GO:0010388 cullin deneddylation | GO:0010216 maintenance of DNA methylation | GO:0009640 photomorphogen…	GO:0005694 chromosome | GO:0005634 nucleus	GO:0042393 histone binding | GO:0008270 zinc ion binding | GO:0018024 histonelysine Nmethyltransferase activity		pfam02182 YDG_SRA	GO & Domain
c61293_g2_i2	894	gi|89257551|gb|ABD65041.1| SETrelated protein	236	7.36e-147	512.081	GO:0000085 G2 phase of mitotic cell cycle | GO:0006346 methylationdependent chromatin silencing | GO:0031048 chromatin silencing by small RNA | GO:0051567 histone H3K9 methylation | GO:0016579 protein deubiquitination | GO:0045132 meiotic chromosome segregation | GO:0010200 response to chitin | GO:0010388 cullin deneddylation | GO:0010216 maintenance of DNA methylation | GO:0009640 photomorphogen…	GO:0005694 chromosome | GO:0005634 nucleus	GO:0042393 histone binding | GO:0008270 zinc ion binding | GO:0010429 methylCpNpN binding | GO:0018024 histonelysine Nmethyltransferase activity | GO:0008327 methylCpG binding | GO:0010428 methylCpNpG binding		pfam02182 YDG_SRA	GO & Domain
c67904_g2_i10	1484	gi|89257550|gb|ABD65040.1| vesicleassociated membrane protein, putative	217	1.61e-132	464.381	GO:0046482 paraaminobenzoic acid metabolic process | GO:0010363 regulation of planttype hypersensitive response | GO:0006612 protein targeting to membrane | GO:0046777 protein autophosphorylation | GO:0009963 positive regulation of flavonoid biosynthetic process | GO:0030968 endoplasmic reticulum unfolded protein response	GO:0000326 protein storage vacuole | GO:0016021 integral to membrane | GO:0005789 endoplasmic reticulum membrane | GO:0005829 cytosol | GO:0005886 plasma membrane | GO:0005634 nucleus	GO:0005198 structural molecule activity		pfam00635 Motile_Sperm	GO & Domain
c67904_g2_i12	1249	gi|89257550|gb|ABD65040.1| vesicleassociated membrane protein, putative	217	1.61e-132	464.381	GO:0046482 paraaminobenzoic acid metabolic process | GO:0010363 regulation of planttype hypersensitive response | GO:0006612 protein targeting to membrane | GO:0046777 protein autophosphorylation | GO:0009963 positive regulation of flavonoid biosynthetic process | GO:0030968 endoplasmic reticulum unfolded protein response	GO:0000326 protein storage vacuole | GO:0016021 integral to membrane | GO:0005789 endoplasmic reticulum membrane | GO:0005829 cytosol | GO:0005886 plasma membrane | GO:0005634 nucleus	GO:0005198 structural molecule activity		pfam00635 Motile_Sperm	GO & Domain
c67904_g2_i8	1309	gi|89257550|gb|ABD65040.1| vesicleassociated membrane protein, putative	217	1.61e-132	464.381	GO:0046482 paraaminobenzoic acid metabolic process | GO:0010363 regulation of planttype hypersensitive response | GO:0006612 protein targeting to membrane | GO:0046777 protein autophosphorylation | GO:0009963 positive regulation of flavonoid biosynthetic process | GO:0030968 endoplasmic reticulum unfolded protein response	GO:0000326 protein storage vacuole | GO:0016021 integral to membrane | GO:0005789 endoplasmic reticulum membrane | GO:0005829 cytosol | GO:0005886 plasma membrane | GO:0005634 nucleus	GO:0005198 structural molecule activity		pfam00635 Motile_Sperm	GO & Domain
c67904_g2_i11	1302	gi|89257550|gb|ABD65040.1| vesicleassociated membrane protein, putative	217	1.36e-133	467.947	GO:0010363 regulation of planttype hypersensitive response | GO:0009963 positive regulation of flavonoid biosynthetic process | GO:0006612 protein targeting to membrane	GO:0005783 endoplasmic reticulum | GO:0005886 plasma membrane	GO:0005198 structural molecule activity		pfam00635 Motile_Sperm	GO & Domain
c67904_g2_i7	1501	gi|89257550|gb|ABD65040.1| vesicleassociated membrane protein, putative	217	1.36e-133	467.947	GO:0010363 regulation of planttype hypersensitive response | GO:0009963 positive regulation of flavonoid biosynthetic process | GO:0006612 protein targeting to membrane	GO:0005783 endoplasmic reticulum | GO:0005886 plasma membrane	GO:0005198 structural molecule activity		pfam00635 Motile_Sperm	GO & Domain
c67904_g2_i3	793	gi|89257550|gb|ABD65040.1| vesicleassociated membrane protein, putative	101	1.72e-58	225.436	GO:0010363 regulation of planttype hypersensitive response | GO:0009963 positive regulation of flavonoid biosynthetic process | GO:0006612 protein targeting to membrane	GO:0005783 endoplasmic reticulum | GO:0005886 plasma membrane	GO:0005198 structural molecule activity			GO only
c69218_g3_i1	602	gi|89257549|gb|ABD65039.1| GTPbinding protein, putative	127	1.61e-80	291.413	GO:0007264 small GTPase mediated signal transduction | GO:0010200 response to chitin | GO:0006499 Nterminal protein myristoylation | GO:0009860 pollen tube growth | GO:0015031 protein transport	GO:0005829 cytosol | GO:0005794 Golgi apparatus | GO:0005886 plasma membrane	GO:0016787 hydrolase activity | GO:0005525 GTP binding		pfam00071 Ras	GO & Domain
c69218_g3_i2	910	gi|89257549|gb|ABD65039.1| GTPbinding protein, putative	127	1.61e-80	291.413	GO:0007264 small GTPase mediated signal transduction | GO:0010200 response to chitin | GO:0006499 Nterminal protein myristoylation | GO:0009860 pollen tube growth | GO:0015031 protein transport	GO:0005829 cytosol | GO:0005794 Golgi apparatus | GO:0005886 plasma membrane	GO:0016787 hydrolase activity | GO:0005525 GTP binding		pfam00071 Ras	GO & Domain
c69218_g3_i4	603	gi|89257549|gb|ABD65039.1| GTPbinding protein, putative	127	3.45e-81	293.642	GO:0007264 small GTPase mediated signal transduction | GO:0010200 response to chitin | GO:0006499 Nterminal protein myristoylation | GO:0009860 pollen tube growth | GO:0006888 ER to Golgi vesiclemediated transport | GO:0015031 protein transport	GO:0005829 cytosol | GO:0000139 Golgi membrane | GO:0005773 vacuole | GO:0032588 transGolgi network membrane | GO:0005886 plasma membrane	GO:0016787 hydrolase activity | GO:0005525 GTP binding		pfam00071 Ras	GO & Domain
c68162_g1_i1	1623	gi|89257548|gb|ABD65038.1| nuclear RNA binding protein, putative	326	1.5e-203	700.651	GO:0006164 purine nucleotide biosynthetic process | GO:0009220 pyrimidine ribonucleotide biosynthetic process	GO:0005829 cytosol | GO:0005777 peroxisome | GO:0005634 nucleus | GO:0005886 plasma membrane	GO:0003723 RNA binding		pfam04774 HABP4_PAIRBP1 | pfam09598 Stm1_N	GO & Domain
c68162_g1_i4	1614	gi|89257548|gb|ABD65038.1| nuclear RNA binding protein, putative	325	1.18e-197	681.036	GO:0006164 purine nucleotide biosynthetic process | GO:0009220 pyrimidine ribonucleotide biosynthetic process	GO:0005829 cytosol | GO:0005777 peroxisome | GO:0005634 nucleus | GO:0005886 plasma membrane	GO:0003723 RNA binding		pfam04774 HABP4_PAIRBP1 | pfam09598 Stm1_N	GO & Domain
c68162_g1_i6	1659	gi|89257548|gb|ABD65038.1| nuclear RNA binding protein, putative	326	2.46e-200	689.952	GO:0006164 purine nucleotide biosynthetic process | GO:0009220 pyrimidine ribonucleotide biosynthetic process	GO:0005829 cytosol | GO:0005777 peroxisome | GO:0005634 nucleus | GO:0005886 plasma membrane	GO:0003723 RNA binding		pfam04774 HABP4_PAIRBP1 | pfam09598 Stm1_N	GO & Domain
c68162_g1_i7	954	gi|89257548|gb|ABD65038.1| nuclear RNA binding protein, putative	293	2.41e-176	610.155	GO:0006164 purine nucleotide biosynthetic process | GO:0009220 pyrimidine ribonucleotide biosynthetic process	GO:0005829 cytosol | GO:0005777 peroxisome | GO:0005634 nucleus | GO:0005886 plasma membrane	GO:0003723 RNA binding		pfam04774 HABP4_PAIRBP1 | pfam09598 Stm1_N	GO & Domain
c31800_g1_i3	279	gi|89257548|gb|ABD65038.1| nuclear RNA binding protein, putative	33	9.11e-09	67.6254
c62434_g1_i2	234	gi|89257547|gb|ABD65037.1| hypothetical protein 26.t00094	44	3.7e-14	84.1198	GO:0080167 response to karrikin	GO:0009505 planttype cell wall | GO:0005886 plasma membrane	GO:0016788 hydrolase activity, acting on ester bonds | GO:0030246 carbohydrate binding			GO only
c134509_g1_i1	345	gi|89257547|gb|ABD65037.1| hypothetical protein 26.t00094	114	5.31e-42	171.941		GO:0005840 ribosome | GO:0005739 mitochondrion	GO:0016788 hydrolase activity, acting on ester bonds			GO only
c64698_g1_i2	526	gi|89257547|gb|ABD65037.1| hypothetical protein 26.t00094	126	1.58e-44	182.194		GO:0005840 ribosome | GO:0005739 mitochondrion	GO:0016788 hydrolase activity, acting on ester bonds			GO only
c69553_g2_i1	498	gi|89257547|gb|ABD65037.1| hypothetical protein 26.t00094	166	8.34e-68	250.4		GO:0005840 ribosome | GO:0005739 mitochondrion	GO:0016788 hydrolase activity, acting on ester bonds			GO only
c66620_g8_i2	2493	gi|89257547|gb|ABD65037.1| hypothetical protein 26.t00094	96	4.24e-42	177.736		GO:0005840 ribosome | GO:0000785 chromatin	GO:0016788 hydrolase activity, acting on ester bonds | GO:0003677 DNA binding | GO:0003682 chromatin binding		pfam13837 Myb_DNAbind_4	GO & Domain
c52838_g1_i1	759	gi|89257547|gb|ABD65037.1| hypothetical protein 26.t00094	97	1.04e-37	162.134		GO:0005840 ribosome	GO:0016788 hydrolase activity, acting on ester bonds			GO only
c56030_g1_i1	441	gi|89257547|gb|ABD65037.1| hypothetical protein 26.t00094	64	2.19e-24	118.892		GO:0005840 ribosome	GO:0016788 hydrolase activity, acting on ester bonds			GO only
c58380_g2_i1	225	gi|89257547|gb|ABD65037.1| hypothetical protein 26.t00094	74	2.37e-23	112.205		GO:0005840 ribosome	GO:0016788 hydrolase activity, acting on ester bonds			GO only
c59131_g1_i1	421	gi|89257547|gb|ABD65037.1| hypothetical protein 26.t00094	118	1.46e-57	219.195		GO:0005840 ribosome	GO:0016788 hydrolase activity, acting on ester bonds			GO only
c64698_g1_i1	226	gi|89257547|gb|ABD65037.1| hypothetical protein 26.t00094	74	1.56e-31	136.723		GO:0005840 ribosome	GO:0016788 hydrolase activity, acting on ester bonds			GO only
c64698_g2_i1	336	gi|89257547|gb|ABD65037.1| hypothetical protein 26.t00094	53	5.89e-17	94.373		GO:0005840 ribosome	GO:0016788 hydrolase activity, acting on ester bonds			GO only
c66620_g3_i1	478	gi|89257547|gb|ABD65037.1| hypothetical protein 26.t00094	135	2.2e-45	184.423		GO:0005840 ribosome	GO:0016788 hydrolase activity, acting on ester bonds			GO only
c66620_g3_i2	663	gi|89257547|gb|ABD65037.1| hypothetical protein 26.t00094	135	4.94e-44	181.303		GO:0005840 ribosome	GO:0016788 hydrolase activity, acting on ester bonds			GO only
c66620_g6_i1	353	gi|89257547|gb|ABD65037.1| hypothetical protein 26.t00094	107	8.35e-54	206.267		GO:0005840 ribosome	GO:0016788 hydrolase activity, acting on ester bonds			GO only
c66620_g8_i1	1208	gi|89257547|gb|ABD65037.1| hypothetical protein 26.t00094	96	1.77e-42	177.736		GO:0005840 ribosome	GO:0016788 hydrolase activity, acting on ester bonds			GO only
c6788_g2_i1	396	gi|89257547|gb|ABD65037.1| hypothetical protein 26.t00094	107	5.19e-33	145.639		GO:0005840 ribosome	GO:0016788 hydrolase activity, acting on ester bonds			GO only
c76329_g1_i1	321	gi|89257547|gb|ABD65037.1| hypothetical protein 26.t00094	42	2.12e-12	79.6619		GO:0005840 ribosome	GO:0016788 hydrolase activity, acting on ester bonds			GO only
c87256_g1_i1	291	gi|89257547|gb|ABD65037.1| hypothetical protein 26.t00094	96	2.5e-42	171.049		GO:0005840 ribosome	GO:0016788 hydrolase activity, acting on ester bonds			GO only
c64241_g5_i1	232	gi|89257547|gb|ABD65037.1| hypothetical protein 26.t00094	33	1.26e-10	72.975			GO:0016788 hydrolase activity, acting on ester bonds			GO only
c66620_g10_i1	381	gi|89257547|gb|ABD65037.1| hypothetical protein 26.t00094	125	8.28e-56	212.954			GO:0016788 hydrolase activity, acting on ester bonds			GO only
c50049_g1_i1	2133	gi|89257544|gb|ABD65034.1| Ulp1 protease family protein	133	1.42e-47	194.231	GO:0006508 proteolysis		GO:0008234 cysteinetype peptidase activity		pfam09331 DUF1985	GO & Domain
c50049_g1_i2	2166	gi|89257544|gb|ABD65034.1| Ulp1 protease family protein	133	1.44e-47	194.231	GO:0006508 proteolysis		GO:0008234 cysteinetype peptidase activity		pfam09331 DUF1985	GO & Domain
c50049_g1_i3	2082	gi|89257544|gb|ABD65034.1| Ulp1 protease family protein	133	1.38e-47	194.231	GO:0006508 proteolysis		GO:0008234 cysteinetype peptidase activity		pfam09331 DUF1985	GO & Domain
c50049_g1_i4	2217	gi|89257544|gb|ABD65034.1| Ulp1 protease family protein	133	1.48e-47	194.231	GO:0006508 proteolysis		GO:0008234 cysteinetype peptidase activity		pfam09331 DUF1985	GO & Domain
c121844_g1_i1	223	gi|89257544|gb|ABD65034.1| Ulp1 protease family protein	72	1.6e-23	112.651	GO:0006508 proteolysis		GO:0008234 cysteinetype peptidase activity			GO only
c143309_g1_i1	570	gi|89257542|gb|ABD65032.1| hypothetical protein 26.t00087	93	2.99e-41	172.387		GO:0005634 nucleus				GO only
c68099_g3_i4	1766	gi|89257540|gb|ABD65030.1| protein kinase, putative	403	1.49e-242	830.377	GO:0006468 protein phosphorylation | GO:0009627 systemic acquired resistance | GO:0009697 salicylic acid biosynthetic process | GO:0009069 serine family amino acid metabolic process | GO:0007169 transmembrane receptor protein tyrosine kinase signaling pathway	GO:0005886 plasma membrane	GO:0004674 protein serine/threonine kinase activity | GO:0005524 ATP binding | GO:0004714 transmembrane receptor protein tyrosine kinase activity	2.7.11.1	pfam07714 Pkinase_Tyr | pfam00069 Pkinase	GO & Enzyme & Domain
c1897_g2_i1	341	gi|89257540|gb|ABD65030.1| protein kinase, putative	113	8.72e-68	249.063	GO:0006468 protein phosphorylation | GO:0009627 systemic acquired resistance | GO:0009697 salicylic acid biosynthetic process | GO:0009069 serine family amino acid metabolic process	GO:0005886 plasma membrane	GO:0004674 protein serine/threonine kinase activity | GO:0005524 ATP binding			GO only
c40504_g2_i1	1493	gi|89257538|gb|ABD65028.1| hypothetical protein 26.t00082	75	1.8e-05	60.047					pfam08646 Rep_facA_C	Domain only
c68809_g1_i1	1876	gi|89257538|gb|ABD65028.1| hypothetical protein 26.t00082	216	7.37e-108	382.355					pfam08646 Rep_facA_C	Domain only
c68809_g1_i3	1851	gi|89257538|gb|ABD65028.1| hypothetical protein 26.t00082	216	7.37e-108	382.355					pfam08646 Rep_facA_C	Domain only
c69711_g5_i2	1854	gi|89257538|gb|ABD65028.1| hypothetical protein 26.t00082	213	3.53e-105	373.439					pfam08646 Rep_facA_C	Domain only
c69711_g5_i3	1882	gi|89257538|gb|ABD65028.1| hypothetical protein 26.t00082	213	3.53e-105	373.439					pfam08646 Rep_facA_C	Domain only
c13709_g1_i1	1037	gi|89257538|gb|ABD65028.1| hypothetical protein 26.t00082	160	1.22e-68	256.196
c13709_g1_i2	909	gi|89257538|gb|ABD65028.1| hypothetical protein 26.t00082	206	2.15e-95	340.896
c143697_g1_i1	760	gi|89257538|gb|ABD65028.1| hypothetical protein 26.t00082	50	3.16e-16	93.9272
c149251_g1_i1	243	gi|89257538|gb|ABD65028.1| hypothetical protein 26.t00082	76	1.04e-27	126.024
c27561_g1_i1	201	gi|89257538|gb|ABD65028.1| hypothetical protein 26.t00082	65	6.32e-23	109.976
c33892_g1_i1	299	gi|89257538|gb|ABD65028.1| hypothetical protein 26.t00082	28	0.000107	54.6975
c33892_g1_i2	425	gi|89257538|gb|ABD65028.1| hypothetical protein 26.t00082	40	8.96e-08	65.3965
c48095_g2_i1	1199	gi|89257538|gb|ABD65028.1| hypothetical protein 26.t00082	215	1.65e-104	371.21
c48273_g1_i2	441	gi|89257538|gb|ABD65028.1| hypothetical protein 26.t00082	54	3.98e-09	69.8544
c48368_g2_i2	365	gi|89257538|gb|ABD65028.1| hypothetical protein 26.t00082	60	4.35e-20	104.626
c48368_g2_i3	514	gi|89257538|gb|ABD65028.1| hypothetical protein 26.t00082	60	8.51e-20	104.626
c54634_g2_i1	1706	gi|89257538|gb|ABD65028.1| hypothetical protein 26.t00082	99	1.49e-29	138.061
c54634_g2_i2	1896	gi|89257538|gb|ABD65028.1| hypothetical protein 26.t00082	99	1.68e-29	138.061
c54634_g2_i3	1834	gi|89257538|gb|ABD65028.1| hypothetical protein 26.t00082	99	1.62e-29	138.061
c54634_g2_i4	1768	gi|89257538|gb|ABD65028.1| hypothetical protein 26.t00082	99	1.55e-29	138.061
c54634_g2_i5	1577	gi|89257538|gb|ABD65028.1| hypothetical protein 26.t00082	99	1.35e-29	138.061
c56925_g1_i1	1683	gi|89257538|gb|ABD65028.1| hypothetical protein 26.t00082	46	8.79e-10	74.3123
c56925_g1_i2	1649	gi|89257538|gb|ABD65028.1| hypothetical protein 26.t00082	46	8.6e-10	74.3123
c56925_g1_i3	1563	gi|89257538|gb|ABD65028.1| hypothetical protein 26.t00082	46	8.11e-10	74.3123
c56925_g1_i5	1486	gi|89257538|gb|ABD65028.1| hypothetical protein 26.t00082	46	7.66e-10	74.3123
c56925_g1_i6	1760	gi|89257538|gb|ABD65028.1| hypothetical protein 26.t00082	46	9.23e-10	74.3123
c56925_g1_i8	787	gi|89257538|gb|ABD65028.1| hypothetical protein 26.t00082	46	3.66e-10	74.3123
c56925_g1_i9	1564	gi|89257538|gb|ABD65028.1| hypothetical protein 26.t00082	46	8.11e-10	74.3123
c57207_g1_i1	320	gi|89257538|gb|ABD65028.1| hypothetical protein 26.t00082	38	0.000119	54.6975
c58042_g1_i1	802	gi|89257538|gb|ABD65028.1| hypothetical protein 26.t00082	56	1.11e-14	89.0235
c58042_g1_i2	703	gi|89257538|gb|ABD65028.1| hypothetical protein 26.t00082	56	9.31e-15	89.0235
c58042_g1_i3	1030	gi|89257538|gb|ABD65028.1| hypothetical protein 26.t00082	66	1.65e-15	92.144
c58042_g1_i4	670	gi|89257538|gb|ABD65028.1| hypothetical protein 26.t00082	62	1.79e-15	91.2525
c58042_g1_i5	931	gi|89257538|gb|ABD65028.1| hypothetical protein 26.t00082	66	1.46e-15	92.144
c58042_g1_i6	685	gi|89257538|gb|ABD65028.1| hypothetical protein 26.t00082	60	5.18e-16	93.0356
c63144_g2_i3	1192	gi|89257538|gb|ABD65028.1| hypothetical protein 26.t00082	20	0.0491	48.4564
c65623_g2_i1	567	gi|89257538|gb|ABD65028.1| hypothetical protein 26.t00082	56	3.28e-10	73.8665
c65623_g2_i2	360	gi|89257538|gb|ABD65028.1| hypothetical protein 26.t00082	56	1.66e-10	73.8665
c68809_g1_i2	1366	gi|89257538|gb|ABD65028.1| hypothetical protein 26.t00082	219	3.7e-101	360.066
c68809_g1_i4	1930	gi|89257538|gb|ABD65028.1| hypothetical protein 26.t00082	216	7.37e-108	382.355
c69711_g3_i1	1168	gi|89257538|gb|ABD65028.1| hypothetical protein 26.t00082	87	2.45e-41	174.17
c69711_g3_i10	997	gi|89257538|gb|ABD65028.1| hypothetical protein 26.t00082	82	1.01e-41	175.062
c69711_g3_i12	1008	gi|89257538|gb|ABD65028.1| hypothetical protein 26.t00082	87	2e-41	174.17
c69711_g3_i13	1053	gi|89257538|gb|ABD65028.1| hypothetical protein 26.t00082	87	2.13e-41	174.17
c69711_g3_i14	1102	gi|89257538|gb|ABD65028.1| hypothetical protein 26.t00082	87	2.26e-41	174.17
c69711_g3_i2	1066	gi|89257538|gb|ABD65028.1| hypothetical protein 26.t00082	87	2.16e-41	174.17
c69711_g3_i3	1079	gi|89257538|gb|ABD65028.1| hypothetical protein 26.t00082	87	2.2e-41	174.17
c69711_g3_i4	1035	gi|89257538|gb|ABD65028.1| hypothetical protein 26.t00082	87	2.08e-41	174.17
c69711_g3_i5	1129	gi|89257538|gb|ABD65028.1| hypothetical protein 26.t00082	87	2.34e-41	174.17
c69711_g3_i7	1199	gi|89257538|gb|ABD65028.1| hypothetical protein 26.t00082	87	2.53e-41	174.17
c69711_g3_i8	1262	gi|89257538|gb|ABD65028.1| hypothetical protein 26.t00082	87	2.71e-41	174.17
c69711_g3_i9	1039	gi|89257538|gb|ABD65028.1| hypothetical protein 26.t00082	87	2.09e-41	174.17
c69711_g5_i1	564	gi|89257538|gb|ABD65028.1| hypothetical protein 26.t00082	74	3.28e-33	147.422
c70679_g1_i5	1372	gi|89257538|gb|ABD65028.1| hypothetical protein 26.t00082	193	7.72e-28	132.265
c70679_g1_i7	1452	gi|89257538|gb|ABD65028.1| hypothetical protein 26.t00082	156	2.53e-19	105.072
c65928_g5_i1	2263	gi|89257537|gb|ABD65027.1| heat shock protein related	72	4.05e-23	118	GO:0006950 response to stress					GO only
c65928_g5_i2	2166	gi|89257537|gb|ABD65027.1| heat shock protein related	72	3.86e-23	118	GO:0006950 response to stress					GO only
c71232_g4_i1	3131	gi|89257537|gb|ABD65027.1| heat shock protein related	95	4.33e-12	82.7824	GO:0006950 response to stress					GO only
c71232_g4_i2	3030	gi|89257537|gb|ABD65027.1| heat shock protein related	95	4.19e-12	82.7824	GO:0006950 response to stress					GO only
c71232_g4_i6	3650	gi|89257537|gb|ABD65027.1| heat shock protein related	95	5.09e-12	82.7824	GO:0006950 response to stress					GO only
c126351_g1_i1	408	gi|89257537|gb|ABD65027.1| heat shock protein related	36	0.000596	52.9143
c48325_g1_i1	666	gi|89257534|gb|ABD65024.1| Zinc knuckle containing protein	136	3.14e-32	144.748			GO:0008270 zinc ion binding | GO:0003676 nucleic acid binding		pfam14223 UBN2	GO & Domain
c19847_g1_i1	2097	gi|89257533|gb|ABD65023.1| hypothetical protein 26.t00078	65	1.25e-07	67.6254
c7859_g1_i1	441	gi|89257529|gb|ABD65019.1| Sulfite oxidase, putative	25	5.77e-06	59.6012
c71479_g3_i5	1191	gi|89257527|gb|ABD65017.1| hypothetical protein 26.t00072	285	6.1e-44	182.194			GO:0008270 zinc ion binding			GO only
c71479_g3_i1	525	gi|89257527|gb|ABD65017.1| hypothetical protein 26.t00072	145	2.83e-32	144.302
[truncated: 132,389 more rows]
