# Supplementary material for: De novo transcriptome profiling of cold-stressed siliques during pod filling stages in Indian mustard (Brassica juncea L.)
Source: Front Plant Sci. 2015 Oct 30;6:932. doi: 10.3389/fpls.2015.00932 (PMC4626631; doi:10.3389/fpls.2015.00932)
Supplement: Supplementary file 3 [file DataSheet3.XLSX]

## Sheet: Sheet1
	5DAP_C	5DAP_6h	5DAP_12h	10DAP_C	10DAP_6h	10DAP_12h	15DAP_C	15DAP_6h	15DAP_12h	20DAP_C	20DAP_6h	20DAP_12h	25DAP_C	25DAP_6h	25DAP_12h	30DAP_C	30DAP_6h	30DAP_12h
c59413_g1_i1	1.05	1.06	0.69	0.99	0.7	1.13	1.97	1.27	1.9	7.8	5	4.85	6.64	4.14	7.57	8.86	8.58	7.91
c23706_g1_i1	3.34	3.38	3.71	5.57	14.75	5.08	4.01	6.92	6.38	3.79	2.25	1.59	7.75	8.65	2.69	4.99	24.56	7.08
c45760_g1_i2	2.01	5.37	3.33	9.74	15.07	9.64	14.33	29.03	25.43	20.55	34.82	32.68	19.12	21.09	22.25	1.03	2.55	7.86
c72026_g1_i2	30.51	13.82	9.01	4.47	3.07	2.61	1.28	0.8	1.92	2.19	2.27	3.05	3.82	2.82	1.69	2.46	2.55	3
c61315_g2_i1	0.11	0	0.06	0.16	0.15	0	0.04	0.07	0.23	0.86	0.42	0.14	0.89	0.68	0.34	0.68	0.89	0.83
c62414_g1_i1	2.08	0.54	1.87	5.88	4.15	6.15	7.43	6.46	6.47	7.41	5.83	7.88	5.39	5.3	2.94	3.95	4.69	5.32
c143353_g1_i1	0.14	0.12	0.43	0.31	0.29	0.59	2.36	1.71	1.46	2.81	1.41	1.8	2.71	4.55	3.28	3.25	3.23	4.41
c44753_g1_i1	2.92	2.01	0.98	10.28	2.78	4.72	9.62	5.19	3.66	0.99	1.4	4.32	0.44	0.12	0.12	0	0	0
c73805_g1_i1	3.88	3.12	1.91	17.14	13.52	17.95	50.33	41.32	52.17	29.58	35.5	39.59	21.43	11.28	5.34	2.37	3.59	4.07
c72485_g1_i14	1.6	1.28	0.42	0.48	0.2	0	0.25	0.08	0.04	0.21	0.09	0	0.11	0.04	0.11	0.13	0.1	0
c29900_g1_i1	1.67	3.12	0.4	2.18	1.23	1.11	1.79	1.06	1.23	4.85	3.15	1.69	1.81	1.76	3.14	12.45	1.79	2
c55858_g1_i1	0.33	0.47	0.09	1.51	0.65	2.27	0.48	1.21	0.53	0.22	0.35	0.22	0.08	0.06	0	0	0.1	0.1
c58933_g1_i3	0.95	0.74	1.44	0.11	0	0.14	0	0.03	0.03	0	0.02	0	0	0.07	0	0	0.05	0.03
c65590_g1_i1	1.35	0.98	0.92	8	2.58	0.25	0.9	0.51	0.1	1.74	0.32	0.08	0.69	0.74	0.13	1.81	0.05	0.02
c71767_g1_i3	0.41	0.18	0.23	0.16	0.11	0.21	0.15	0.15	0.12	0.44	1.1	0.11	0.34	0.19	2.08	2.33	1.43	0.7
c58590_g2_i4	0	0	0	0	0	0	0	0	0.05	0.07	0.1	0.22	0.12	0.45	0.59	3.77	4.3	3.99
c66988_g2_i2	0.26	2.16	1.61	0.38	1.8	5.25	0.38	2.1	5.36	0.51	2.68	4.37	0.57	1.75	9.63	0.27	2.31	5.72
c55696_g1_i4	0.07	3.12	0.34	0.08	0	0	0.08	0	0.08	0.06	0.06	0	0	0	0	0	0	0
c135001_g1_i1	0.45	0.63	0.24	0.51	0.16	0	0.64	1.09	0.64	1.65	1.3	0.91	6.12	5.14	8.02	2.88	3	8.59
c70233_g1_i3	0.08	0.21	0.53	0.22	0.5	0.46	0.09	0.18	0.63	0.15	0.25	0.86	0.15	0.27	0.24	0.02	0.11	1.18
c117238_g1_i1	5.87	6.53	6.46	3.83	7.19	10.12	8.19	6.69	7.66	0.12	1.39	10.69	0.21	0	0	0	0	0
c130373_g1_i1	0.47	9.59	12.01	0.89	7.29	12.39	2.28	8.49	12.82	2.79	4.92	7.72	2.77	4.95	7.94	0.71	4.18	6.56
c1856_g1_i1	1.98	2.6	1.36	2.95	0.4	1.07	1.59	0.38	2.11	2.34	0.69	2.51	3.49	2.69	3.46	8.81	4.1	3.76
c67977_g3_i4	13.12	15.66	6.5	10.54	6.21	5.63	13.95	13.41	16.36	56.85	26.62	40.93	47.78	57.91	80.9	86.41	62.51	71.2
c59971_g1_i3	1.15	12.79	15.03	5.46	25.19	17.5	6.15	24.18	39.32	3.69	13.65	35.34	8.79	22.1	20.84	5.51	22.07	34.35
c68385_g1_i2	5.04	3.55	0.55	3.42	0.62	0.75	2.92	0.54	0.99	1.87	1.24	0.76	2.78	0.33	1.45	4.39	1.41	0.4
c55256_g2_i1	0.11	0	0	0.5	0.88	0.47	0.89	0.68	0.64	0.95	0.83	0.67	1.63	0.94	0.85	1.18	1.82	1.58
c65865_g1_i1	42.71	15.66	7.62	38.92	17.14	26.02	31.54	28.88	24.85	25.61	13.28	10.67	66.04	66.67	11.43	25.87	27.52	22.28
c64400_g1_i1	8.65	3.36	6.78	6.95	4.82	2.12	4.89	1.88	1.93	3.81	1.92	1.71	2.21	2.01	1.12	1.84	0.99	1.12
c67176_g3_i4	2.63	8.36	6.64	1.18	0.58	1.47	0.63	0.56	0.63	0.43	0.4	0.46	0.51	0.47	0.62	0.51	0.4	0.2
c49002_g1_i1	13.62	17.95	12.19	3.14	2.12	1.43	0.36	0	0.35	0.35	1.05	0	1.09	0.13	0.06	0.13	0	0
c47434_g1_i1	11.75	16.43	3.2	13.17	7.02	13.32	24.2	17.11	15.98	14.24	33.26	32.36	17.04	18.32	54.4	94.63	14.32	15.39
c69291_g2_i1	4.54	3.31	2.56	8.06	4.93	1.48	5.98	4.98	5.75	20.88	6.1	7.63	26.46	40.56	20.9	19.55	34.73	26.12
c59970_g1_i3	0	2.39	0.09	0	0	0	0	0	0	0	0.04	0	0	0	0	0	0	0
c65442_g1_i4	0.24	0.53	0.14	0.27	0.13	0.13	0	0.03	0.1	0.21	0.02	0.24	0.3	3.56	0.2	0.78	1.25	0.52
c7700_g1_i1	7.72	0.62	3.76	6.18	1.83	7.66	0.46	9.46	9.52	2.71	4.22	3.66	1.38	7.63	8.06	0.69	1.44	1.7
c49430_g1_i1	0.62	1.3	0.49	0.12	0.71	0.33	0.17	0.53	0.55	0.24	0.94	0.16	0.07	0.47	0.38	0.17	0	0.04
c63678_g3_i1	0.14	0.23	0.39	0.15	0.37	0.35	0.18	0.24	0.22	0.21	0.41	0.23	0.15	0.22	4.51	0.53	0.48	0.32
c70753_g1_i1	14.58	12.23	7.18	5.85	1.13	3.4	1.62	1.72	8.48	30.34	6.92	10.73	27.17	27.31	8.8	16.08	18.8	17.93
c61625_g1_i1	15.32	31.24	13.84	25.91	7.85	9.73	21.41	11.19	9.98	24.69	8.95	13.07	12.89	4.96	5.27	2.39	7.02	8.83
c70857_g1_i1	1.33	8.14	2.76	0.8	4.83	2.5	0.61	1.91	2.41	0.83	2.53	2.12	0.92	2.49	2.68	1.02	3.11	2.83
c62307_g1_i3	0	0.03	0	0.09	0	0	0.4	0.04	0.04	0.03	0	0.04	1.11	3.87	0.3	2.08	0.07	0
c60912_g1_i5	2.76	2.7	3.05	9.83	3.01	4.6	11.88	6.5	13.25	20.19	11.48	13.95	20.97	16.96	21.53	16.9	14.22	15.54
c51840_g1_i2	3.89	2.07	0.48	7.78	1.86	1.33	11.55	1.81	0.33	10.5	3.65	0.21	9.1	1.17	0.58	6.36	0.71	0.09
c24656_g1_i1	0.09	1.14	0	0.05	0	0	0	0	0	0.04	0	0	0	0	0	0	0	0
c43973_g1_i2	0.33	0.18	0	0	0.23	0.24	0.35	0.34	0.35	0.69	0.52	0.45	0.93	2.52	2.26	2.73	2.69	3.73
c67361_g1_i3	1.61	6.85	1.42	0.68	0.19	0.16	0.65	0.1	0.05	0.1	0.42	0.13	0.11	0.06	0.42	0.63	0.22	0.28
c67605_g1_i1	1.76	1.66	0.69	31.12	21.44	28.09	70.96	72.25	61.9	79.49	104.73	97.11	98.36	64.7	46.29	22.57	28.84	46.28
c75384_g1_i1	0	1.08	0	0.04	0	0	0	0	0	0	0	0	0	0	0	0	0	0
c68393_g1_i4	2.02	0.33	0.65	0.16	0.06	0	1.51	0.52	0.06	0.17	0.04	0.17	0.74	1.86	0.65	0.56	0.19	0.02
c66194_g1_i4	0.68	0.84	1.28	2.03	1.25	1.37	1.51	2.09	5.69	1.18	0.81	2.79	3.92	0.91	2.18	0.41	1.95	1.81
c52887_g1_i1	4.15	3.38	2.2	33.44	22.46	36.92	67.65	56.1	58.54	6.82	18.52	16.53	2.75	0.14	0.1	0.07	0.11	0.16
c40282_g2_i1	0	0	0	0	0	0	0	0	0	0.3	0.1	0	0.9	0.44	0.95	0.58	3.45	5.66
c64379_g1_i3	3.95	4.72	4.56	9.76	13.94	7.38	23	13.02	10.85	42.17	37.87	25.06	52.12	72.28	65.99	34.61	31.61	39.12
c45491_g1_i1	0.48	2.68	0.76	0.89	0.51	0	0	0.19	0	0.09	0.19	0	0.93	0.07	0.17	0	0.21	0.16
c56951_g1_i1	2.4	0.62	0.45	2.2	1.03	0.98	5.08	4.2	4.13	2.02	4.78	9.64	1.29	0.78	0.36	0.71	0.25	0.35
c105620_g1_i1	0	1.27	0	0.06	0	0	0.05	0.05	0	0	0	0	0	0	0.03	0	0	0
c71647_g4_i1	15.2	10.19	8.54	27.58	7.19	22.05	40.82	22.17	7.16	14.13	11.79	7.72	71.63	97.59	72.39	77.61	46.46	7.13
c69759_g3_i1	0.59	0.25	0.13	1.4	0.95	0.52	1.7	1.42	1.69	2.59	1.74	2.18	2.62	1.54	2.86	3.55	2.32	2.29
c63219_g1_i2	0.77	6.24	0.45	0.46	0.26	0.09	0.48	0.63	0.09	0.29	0.1	0.16	0.29	0.56	0.58	1.65	0.81	0.85
c72766_g2_i1	1.36	2.03	2.76	5.49	20.91	3.05	5.44	10.91	8.74	5.91	6.63	6.85	16.72	11.22	9.57	5.42	42.06	11.14
c67552_g1_i7	1.4	6.45	4.25	0.95	6.25	4.11	1.05	3.52	1.59	0.48	3.02	1.27	0.46	2.87	0.58	0.11	1.34	0.85
c66183_g1_i1	0.45	0.38	0.33	0.14	0.06	0.13	0.1	0.19	0.23	0.1	0.14	0.24	0.34	0.28	0.43	0.89	1.82	1.02
c55017_g1_i1	1.49	1.14	0.58	3.37	3.69	2.67	1.06	2.44	3.95	9.76	3.43	5.01	9.42	8.77	14.32	9.92	5.93	8.6
c68421_g1_i1	3.52	7.73	7.74	4.79	3.29	4.1	5.44	2.36	2.02	2.01	2.08	1.87	2.65	1.79	3.48	1.16	1.01	0.73
c57464_g1_i2	0.17	0.07	0	0.19	0	0.18	0.35	0.43	0	0.13	0.07	0.5	0.12	0.94	1.6	6.06	5.54	3.87
c129992_g1_i1	3.49	0.37	1.62	4.84	5.81	4.76	6.96	4.84	6.17	10.22	7.65	8.2	11.35	8.48	7.69	9.21	8.64	8.44
c71631_g3_i1	0.49	2.44	1.47	0.99	2.51	1.18	0	2.22	0.88	0.22	1.74	0.5	0.23	1.57	0.47	0.56	0.81	0.62
c87174_g1_i1	0.04	0	0.1	0.4	0.18	0	0.51	0.51	0.33	3.42	1.65	1.76	2.74	3.71	1.73	8.3	10.51	6.42
c67197_g3_i1	3.46	2.39	4.96	1.66	3.44	2.32	1.73	4.62	2.29	1.15	1.95	1.24	1.08	1.67	0.26	1.65	1.27	0.73
c62924_g1_i1	0.62	0.79	0.1	0.53	0.18	0.45	0.52	0.1	0.26	0.6	1.82	0.36	0.63	0.63	1.47	1.53	0.26	0.17
c59945_g1_i1	69.91	21.97	8.55	79.83	35.01	54.16	82.82	49.52	73.29	57.69	49.86	33.5	42.79	10.66	55.07	37.85	10.68	9.86
c70762_g2_i1	0.41	0.59	0.39	1.1	0.7	0.22	0.58	0.26	0.2	1.11	0.21	0.06	1.48	0.42	0.66	4.59	0.5	0.36
c70636_g4_i2	13.14	17.2	12.88	11.99	9.81	10.3	18.95	16.8	12.9	6.93	11.68	8.29	3.97	5.17	3.98	2.79	2.08	2.81
c56618_g1_i1	4.38	2.51	1.2	36.72	31.68	43	109.59	112.97	111.53	22.85	47.51	46.06	12.64	2.22	0.59	0.55	0.12	0.24
c57206_g1_i3	5.88	20	3.94	1.76	1.75	2.42	1.02	3.23	1.43	1.12	2.15	1.18	1.28	2.27	2.26	10.59	8.55	4.84
c65164_g1_i1	0.24	0.1	0.12	0.2	0.44	0.13	1.1	0.37	0.21	1.76	1.02	0.16	1.09	0.45	0.1	1.36	0.09	0.12
c72579_g2_i6	0.63	0.41	0.36	0.85	0.46	0.4	0.59	0.55	0.71	1.25	1.47	0.93	1.77	0.61	1.93	3.42	1.84	1.28
c61947_g1_i2	0.74	0.21	0.15	1.01	1.48	0.4	4.4	2.78	3.84	17.38	10.06	21.25	63.85	66.7	77.26	82.22	124.2	122.5
c58642_g1_i3	4.44	3.54	0.63	2.06	0.99	0.67	2.05	0.46	0.66	1.19	0.46	0.72	0.56	0.61	0.3	0.35	0.12	0.23
c101691_g1_i1	0.69	1.16	5.32	1.92	2.8	1.35	2.42	1.04	2.2	1.63	1.39	3.55	4.95	3.94	2.78	1.84	5.79	8.98
c43781_g1_i2	0.54	0.09	0	0.25	0	0	1.28	1.01	0.69	2.56	1.37	2.19	4.28	4.09	2.41	2.32	2.55	2.16
c57897_g1_i2	2.29	2.02	0.61	3.3	1.57	1.09	1	1.97	2.11	1.04	0.28	0.71	0.99	0.84	1.28	4.17	1.59	1.96
c59835_g2_i2	2.12	1.25	5.59	1.5	0.57	1.83	0.91	0.44	0.4	0.59	0.25	0.7	1.05	0.3	0.24	0.48	0.23	0.37
c57781_g1_i3	0.18	3.53	1.09	0.16	0.44	0.3	0.5	0.48	0.1	0.15	0.15	0.14	0.26	0.47	0.45	0.31	0.36	0.12
c133005_g1_i1	0.04	0	0	0	0.09	0	0	0.18	0.05	0.48	0.82	0.65	0.55	0.59	1.3	1.07	2.44	1.79
c76829_g1_i1	0	0	0	0	0	0.27	0.27	0.77	0.66	0.68	1.27	0.25	0.17	0.71	2.96	1.96	2.91	3.55
c58986_g1_i2	0	0	0.13	0	0	0	0	0	0	0	0	0	0.36	0.1	0.67	3.99	1.61	1.61
c69769_g1_i10	3.6	10.09	13.54	1.82	7.54	5.79	2.42	5.3	3.71	2.43	4.72	4.88	2.19	4.72	3.21	1.52	2.06	2.63
c143598_g1_i1	1.4	1.15	0.99	0.75	1.14	1.51	1.43	1.22	0.79	2.39	11.71	0.97	1.4	1.01	3.07	4.38	0.93	0.87
c43922_g1_i2	0.22	9.71	3.17	0.25	6.3	3.12	0.14	6.22	3.26	0.21	4.96	3.06	0.06	6.11	3.72	0.69	4.43	3.35
c66250_g1_i3	10.83	6.02	4.35	5.31	3.05	3.86	13.76	6.35	7.05	18.06	39.14	9.09	15.97	8.71	14.85	17.18	12.54	8
c62815_g1_i1	0.35	3.54	1.45	0.43	4.08	3.62	0.2	3.26	4.81	0.5	2.75	3.71	0.3	2.14	3.34	0.24	2.58	2.87
c62438_g1_i1	0.05	0.04	0.5	2.28	0	0.1	0.05	0.24	0.05	1.91	2.09	4.53	5.47	6.84	23.41	421.96	240.72	123.56
c66994_g1_i1	0.2	1.88	0.67	0.26	2.02	0.49	0.15	0.73	0.45	0.31	1.3	1.49	0.28	3.68	0.68	0.42	2.41	1.35
c38114_g1_i1	0.51	5.22	0.16	0.17	0.05	0	0	0	0	0.08	0	0	0	0.06	0	0.06	0	0
c29370_g1_i3	0	1.83	0	0	0	0	0	0	0	0	0	0	0	0	0	0	0	0
c60542_g2_i2	0.2	0.42	0.4	0.63	0.64	0.54	0.46	0.49	1.2	0.63	0.72	1.37	3.19	1.03	1.9	1.5	2.58	3.67
c59650_g1_i3	18.91	27.46	3.71	23.31	14.73	9.88	43.87	27.83	23.29	110.18	59.07	63.04	180.77	131.28	167.55	183.59	196.68	235.68
c19587_g1_i2	16.45	41.2	5.11	22.28	11.1	6.59	8.69	6.81	5.62	7.38	4.62	2	8.1	4.28	6.14	18.06	1.69	1.68
c49496_g1_i1	0.2	2.91	0.53	1.15	7.02	1.46	1.53	8.73	5.5	4.12	5.27	3.02	2.58	6.6	2.51	3.14	12.9	14.68
c66576_g1_i1	1.21	2.86	0.33	0.09	0.06	0	0.03	0.03	0.06	0.04	0.02	0	0.04	0.09	0	0.03	0.02	0.04
c71623_g1_i5	0	1.55	0	0.06	0.11	0.11	0	0.15	0.21	0	0	0.2	0	0.06	0.03	0.06	0.04	0.04
c57595_g1_i1	4.08	4.42	1.66	13.04	7.79	10.8	25.47	16.77	18.46	23.18	10.83	19.3	43.14	25.75	18.02	25.48	13.69	14.03
c63331_g1_i1	1.01	0.9	0.19	1.58	0.38	0.26	0.25	0.06	0.5	0.61	0.45	0.33	0.88	0.3	0.07	0.64	0.26	0.33
c71362_g1_i1	14.36	29.37	4.71	16.05	22.87	14.38	19.14	18.8	19.01	31.44	30.93	20.32	35.11	28.33	30.37	59.24	32.64	21.44
c63687_g1_i3	4.16	7.32	0.75	2.31	8.27	1.87	1.07	7.33	1.43	1.64	5.32	1.1	0.43	5.7	0.49	0.24	2.19	0.38
c71026_g2_i3	19.89	35.09	16.31	23.76	36.22	27.46	39.3	54.42	41.81	55.3	107.43	51.21	48.07	60.46	142.06	40.15	50.5	41.75
c82843_g1_i1	0	0.08	0	0	0	0	0	0	0	0.14	0	0	0	0.42	0.67	0.62	2.06	2.45
c67000_g1_i5	2.64	1.39	0.72	3.05	1.28	1.95	1.96	1.45	1.77	2.19	1.12	0.93	1.38	0.86	0.6	1.5	0.27	0.64
c69830_g1_i1	61.65	26.05	10.47	41.96	9.9	8.66	18.62	30.79	14.18	24.16	21.83	7.12	27.66	35.32	78.31	98.56	73.17	44.64
c68985_g1_i5	3.07	7.72	10.17	4.46	21.84	2.27	4.02	1.62	1.29	2.12	3.3	1.64	1.9	2.65	1.5	1.83	3.57	2.64
c52548_g1_i1	0.79	2.79	3.29	0.84	3.35	2.92	1.41	1.27	1.63	0.79	0.97	1.46	0.18	0.35	0.27	0.05	0.19	0.42
c60381_g1_i1	3.59	0.86	1.33	2.36	1.01	1.29	1.47	0.58	0.26	1.17	0.75	0.36	1.44	1.49	3.43	10.42	8.9	6.58
c47567_g1_i1	1.86	2.07	5.62	1.06	2.6	3.69	1.57	1.57	2.06	1.21	1.41	2.04	1.42	0.86	0.87	1	0.59	0.72
c71640_g3_i2	5.36	4.36	2.01	0.39	0	0.18	0	0	0	0	0	0.6	0	0	0	0	0	0
c61791_g1_i3	46.36	33.61	25.16	291.91	252.14	320.99	817.69	809.13	752.62	305.94	481.17	543.83	218.92	92.49	47.08	22	27.52	50.71
c50077_g1_i3	3.29	4.59	4.41	2.94	3.13	4.08	2.78	2.47	1.64	0.94	1.88	0.85	0.59	0.16	0.4	0	0.31	0.12
c59695_g1_i1	1.9	1.18	1.96	1.17	0.87	1.28	1.05	0.39	1.15	1.11	1.71	1.59	2.37	1.18	2.41	3.49	5.15	3.43
c70405_g1_i6	0.77	5.73	2.01	0.45	1.84	2.67	0.31	3.55	4.44	0.34	0.94	3.41	0.9	2.13	2.86	1.13	3.3	4.34
c68422_g1_i1	1.03	0.57	0.48	6.28	5.34	7.17	13.72	13.55	13.98	2.74	6.62	6.25	3.86	5.33	1.83	0.2	0.72	1.63
c58678_g1_i1	1.02	2.21	0.94	0.54	1.6	1.55	0.13	0.68	1.28	0.09	0.52	0.67	0	0.75	0.31	0	0.16	0.1
c59106_g1_i2	0.19	0.18	0.15	0.48	0.45	0.71	1.03	0.78	0.63	1.33	1.92	2.09	1.09	2.77	2.22	1.22	2.42	1.57
c45979_g1_i1	0.09	0	0.07	0.58	0.17	0.48	0.99	0.7	0.6	0.02	0.21	0.27	0.16	0	0	0	0	0
c73651_g1_i1	0.58	3.09	1.27	0.78	4.41	11.16	0.12	11.21	11.27	0.18	4.82	6.52	0.32	2.89	6.68	2.99	7.52	4.39
c69180_g2_i8	0.59	5.59	3.93	3.02	10.66	5.39	7.31	11.75	9.69	3.52	7.54	5.44	14.55	7.73	2.91	1.98	17.67	10.67
c66178_g1_i1	2.27	2.81	4.04	2.78	4.75	2.36	2.12	3.43	3.22	2.59	3.07	3.42	1.91	2.59	0.98	0.47	1.04	1.95
c65450_g1_i1	1.19	2.54	3.22	0.71	1.26	2.31	0.95	0.84	1.36	0.31	0.72	1.13	0.2	0.35	0.66	0.29	0.47	1.01
c55754_g1_i1	5.56	82.21	36.73	4.62	41.15	56.08	2.78	49.88	82.61	5.25	30.81	79.92	3.2	65.39	49.37	16.28	61.05	70.56
c80425_g1_i1	11.07	0.71	0.98	4.17	0	0.1	0.81	0.14	0.05	0.03	0	0	0.62	0.56	0.3	0.4	0.04	0
c63437_g2_i2	2.61	4.32	1.63	3.41	3.17	0.65	0.97	2.15	0.18	0.26	0.24	0.2	0.94	2.52	0.95	1.47	2.33	1.02
c70882_g5_i2	1.35	0.69	0.09	0.53	0.13	0.13	0.06	0.06	0.44	2.5	0.23	0.3	1.08	1.28	0.57	1.39	0.72	0.36
c67823_g1_i3	0.02	0.06	0.09	0.68	0.72	0.93	2.17	4.17	4.5	1.52	2.92	3.03	2.19	1.05	0.26	0.17	0.07	0.13
c38169_g1_i1	0.08	1.02	0.07	0	0	0	0	0	0.04	0	0	0	0	0	0	0	0	0
c2010_g1_i1	0	0	0	0	0	0	0.41	0	0.62	2.29	0.46	2.25	6.4	6.63	6.05	4.36	7.91	8.81
c59513_g2_i1	4.57	7.85	2.56	30.06	6.71	1.75	5.02	10	4.43	8.65	7.55	6.06	6.16	17.07	4.11	9.29	21.33	8.2
c70927_g2_i2	4.42	25.98	3.03	3.5	20.95	6.21	3.12	32.35	10.54	2.51	21.21	5.57	4.86	25.92	8.45	7.66	18.77	8.71
c63115_g1_i1	9.48	11.04	20.49	4.92	9.1	9.3	2.71	6.5	4.9	2.15	5.28	4.16	3.44	4.38	2.46	5.96	4.3	5.32
c34945_g1_i1	0.85	1.12	0.57	2.19	1.29	1.3	1.82	4.26	0.77	0.38	0.48	0.49	0.85	0.14	0.07	0	0.11	0
c67837_g1_i10	1.32	0.77	1.57	0.77	0.66	1.14	0.47	0.4	0.47	0.35	0.35	0.42	0.54	0.3	0.1	0.07	0.1	0.08
c72428_g2_i3	3.43	1.87	2.35	6.15	3.05	3.23	3.28	3	7.72	36.56	7.76	9.15	40.51	42.05	37.55	38.31	35.79	30.99
c64214_g10_i7	0.31	6.25	0.48	0	2.93	0.22	0.11	4.75	0.43	0.08	1.93	0.31	0.14	1.75	0.12	0.12	0.62	0.27
c47267_g1_i2	0.51	3.46	0.3	1.29	3.71	2.59	0.68	1.84	0.54	0.65	1.1	0.51	0.18	0.72	0.29	0.29	0.28	0.22
c62955_g1_i1	0.29	0.25	0.36	1.96	1.11	0.56	1.12	0.71	0.14	0.39	1.19	0.23	0.41	0.07	0.04	0	0.03	0.09
c56553_g2_i1	0.05	0.13	0.08	0.12	0	0	0	0	0.06	0.08	0.08	0	0.07	0.18	0.85	6.71	4.9	3.27
c66091_g1_i1	0.3	0.53	0.24	1.51	1.7	1.88	3.26	3.7	3.55	9.06	5.37	7.33	9.04	9.43	6.07	19.51	18.16	12.68
c61485_g1_i2	0	0	0.08	0.36	0	0	0	0	0	0.04	0	0.11	0.07	0.06	1.24	35.48	25.58	7.67
c60912_g1_i3	0.85	0.26	0.85	3.66	0.91	1.64	3.56	2.32	5.59	8.73	5.96	6.22	9.29	9.64	10.91	9.82	8.56	9
c87650_g1_i1	0	0	0	0.06	0	0	0	0	0	0	0	0	0	2.8	0	0	0	0
c67235_g4_i2	3.93	1.53	2.15	5.12	1.26	2.26	6.42	0.95	1.26	5.65	5.02	2.73	6.89	1.93	2.05	2.63	0.6	0.79
c62230_g1_i2	1.43	6.34	0.6	0.89	0.33	0.29	0.6	0.77	0.43	0.99	0.37	0.57	0.88	0.61	1.12	2.2	1.17	0.95
c47916_g2_i1	0	0	0	0	0	0	0	0	0	0.55	0	0.18	1.23	1.79	2.58	4.32	2.42	4.38
c71157_g2_i1	1.88	1.67	1.56	5.4	5.61	3.1	15.48	11.44	9.22	29.92	25.1	23.65	34.92	33.91	22.04	7.45	14.76	14.33
c38040_g1_i1	0	0	0	0	0	0	0	0	0	0	0	0	0	0	3.94	0	0	5.5
c62366_g1_i4	0.13	0.77	1.74	0.54	1.05	0.48	0.07	0.16	0.51	0.15	0.3	0.1	0	0	0.09	0	0.08	0.11
c27061_g1_i1	0.45	0	0	0.68	0.37	0.11	0.7	0.52	0.74	1.3	0.79	0.4	0.98	0.57	1.16	0.9	0.65	0.35
c68824_g1_i1	0.76	1.18	1.94	1.05	1.79	3.04	0.77	0.61	1.39	0.38	1.28	1.22	0.48	0.82	0.67	0.04	0.18	0.36
c69337_g1_i2	0.13	0.07	0.07	1.85	1.33	2.97	3.23	3.75	5.68	4.68	7.11	8.09	6.55	3.29	1.79	1.26	1.01	1.76
c67755_g1_i3	2.46	0.75	0.65	2.32	0.88	0.55	1.99	0.96	0.68	2.82	1.01	0.78	1.76	1.46	1.35	0.76	0.31	0.14
c224_g1_i1	1.34	2.66	1.53	2.9	4.02	3.15	3.53	2.52	2.07	3.84	2.02	1.97	1.54	1.39	0.83	0	0.32	0.32
c63313_g1_i1	10.5	3.97	0.35	5.67	0.71	0.84	7.27	2.07	1.89	11.25	79.44	0.62	2.74	0.19	36.13	7.52	0.63	0.58
c96716_g1_i1	1.92	0.34	0.88	0.27	0	0.52	1.12	0.25	0.17	0	0	0	0.56	5.76	0	0.54	0.14	0.07
c62972_g2_i2	0.32	0.36	0.33	0.25	0.53	0.44	0.15	0.32	0.72	0.8	1.22	0.42	0.28	0.34	17.07	2.29	2.77	2.2
c45310_g1_i2	1.5	9.28	1.18	0	0.27	0.36	0.27	0.34	0	0	0.07	0	0	0	0.24	0.09	0.22	0.29
c65968_g2_i7	8.36	10.86	4.01	15.87	25.13	16.51	31.69	25.95	24.86	30.97	27.49	33.2	44.52	21.51	20.59	23.57	22.75	24.95
c47431_g1_i1	3.31	0.85	1.02	4.48	4.44	2.94	5.63	4.32	3.75	9.24	5.63	6.18	8.71	14.63	13.39	12.66	10.9	12.48
c143882_g1_i1	0.23	1.03	0.96	0.11	2.9	0.71	0.1	2.92	2.05	0.04	1.15	0.95	0.13	3.22	0.56	0.05	1.51	1.31
c49960_g1_i1	4.84	2.99	2.33	1.23	0.53	1.06	0.11	0.1	0.32	0.16	0.63	0.3	0.28	0.23	0.28	0.11	0.26	0.17
c55681_g1_i1	0.47	4.66	0.08	0.18	0	0	0	0	0	0.12	0.04	0.05	0	0	0.03	0	0	0
c56737_g1_i1	3.62	7.24	1.7	2.72	1.73	1.6	4.32	3.82	8.24	23.5	12.11	13.58	25.15	12.63	17.64	14.42	14.87	22.13
c66227_g1_i1	4.75	2.27	1.09	11.77	3.84	4.62	7.71	13.51	7.36	4.17	5.93	4.45	4.93	5.76	15.3	5.19	5.79	2.36
c57791_g1_i2	0.25	0.73	0.19	0.09	0.26	0	0.13	0.17	0.4	2.25	0.95	1.59	3.61	1.28	1.62	4.76	4.03	4.34
c66548_g1_i8	0.29	6.14	0.48	0.08	0.03	0.06	0.07	0.13	0	0.01	0.05	0.03	0.04	0	0.16	0.19	0.19	0.11
c61390_g1_i1	0	0	0	1.66	0.78	1.27	3.62	3.04	4.53	3.47	4.88	2.08	2.48	0.5	0.25	0	0	0
c63324_g1_i4	21.16	12.86	9.32	24.5	8.57	11.91	15.42	10.59	18.61	13.21	10.86	11.53	8.65	7.94	7.16	5.45	2.9	3.91
c67534_g1_i1	0.92	1.49	1.01	0.18	0.21	0.61	0	0	0.04	0	0	0	0	0	0	0	0	0
c30289_g1_i1	0.9	0.98	4.96	0.25	0.72	2.17	0.29	1.1	1.36	0.32	0.67	0.77	0.15	0.16	0.14	0	0.07	0.05
c55630_g1_i1	17.21	13	19.4	50.4	53.44	57.53	114.7	76.94	102.79	10.48	32.29	174.82	5.85	0.13	0.1	0.13	0	0.19
c35551_g1_i1	0.11	2.18	0.26	0.48	1.44	0.36	0.59	2.38	1.3	0.63	2.25	1.26	0.24	1.85	1.7	0.21	1.49	1.13
c58209_g1_i3	0.04	0.88	0	0.09	0.09	0	0.04	0.04	0.04	0	0.03	0.04	0.17	0	0	0.05	0	0
c70462_g3_i3	1.75	1.37	1.56	1.87	2.06	1.7	2.32	1.66	0.92	1.12	1.29	0.62	1.29	0.81	0.58	0.37	0.35	0.13
c67835_g2_i2	16.28	105.33	93.92	28.4	148.29	114.36	37.34	120.67	165.49	33.6	74.27	113.46	44.95	71.1	113.33	23.8	69.83	113.37
c99428_g1_i1	0	0	0	0.08	0	0	0	0.07	0.15	0.63	0.51	0.51	2.14	2.89	2.06	3.02	1.64	2.45
c27318_g2_i1	0.29	0.08	0	1.33	1.04	0.84	2.73	1.11	0.73	0.08	0.31	0.79	0.14	0	0	0	0	0
c53331_g1_i1	0.04	0.4	2.63	0	0.5	0.63	0.04	0.23	0.16	0.06	0.03	0.33	0	0.04	0.1	0	0	0.25
c64558_g1_i3	2.99	2.22	1.63	3.44	1.63	1.69	3.78	2.39	3.33	13.44	8.31	6.45	13.96	13.89	18.17	16.46	13.56	13
c70293_g3_i1	2.13	1.5	0.97	2.34	1.39	1.04	1.62	2.42	3	1.57	40.87	1.6	1.84	1.57	4.19	0.62	0.78	0.84
c61021_g1_i1	0.35	2.01	6.44	1.2	4.63	0.79	1.02	1.44	2.02	0.76	0.67	0.92	4.63	1.68	2.29	0.85	15.27	5.08
c63280_g3_i1	2.54	0.93	2.37	1.81	0.6	0.58	0.36	0.09	0.1	0.18	0.16	0	0.06	0.03	0.01	0.03	0.02	0
c11035_g1_i1	0.33	2.59	0.31	0	0.14	0	0.07	0.14	0.14	0.1	0.05	0.07	0.28	0.07	0.11	0.07	0.06	0
c75155_g1_i1	0.08	1.25	0.13	0.09	0.04	0	0	0	0	0.1	0.03	0	0	0	0.02	0	0	0
c47517_g1_i2	0.41	0.35	0.65	12.38	8.98	15.17	37.55	53.43	50.64	21.01	37.87	28.8	7	2.31	1	0.7	0.41	1.03
c67889_g1_i2	22.19	24	50.54	12.54	20.77	17.15	12.32	11.33	9.38	7.69	11.64	9.16	4.16	7.12	3.77	4.57	3.31	3.4
c62731_g3_i1	3.07	7.77	1.47	1.54	3.58	3.73	0.8	4.42	5.79	1.93	4.83	4.69	0.71	8.5	13.81	4.27	11.15	12.29
c72180_g1_i4	6.69	10.3	12.56	6.45	10.88	10.24	2.78	8.57	11.76	6.45	9.07	10.8	1.4	9.91	9.05	2.24	11.61	14.1
c48933_g2_i1	0.88	8.39	3.53	0.62	1.01	0.73	0.15	0.77	0.51	0.05	0.38	0.14	0.1	0.39	0.27	0	0.47	1.06
c55655_g1_i1	0.68	0.29	1.61	0.58	3.54	0.18	0.37	0.09	0.45	0.13	0.27	0.35	0.24	0.1	0.1	0.1	0.07	0
c71108_g1_i6	10.21	10.15	5.45	11.43	14.26	6.48	21.08	11.26	8.23	36.86	31.33	22.86	52.36	65.95	57.91	34.84	35.39	39.87
c64466_g1_i1	0.32	0.43	0.19	0.14	0.65	3.7	0.18	0.1	2.19	0	0.19	0.82	0.03	0.08	0.24	0.08	0	0.13
c93323_g1_i1	0.16	0	0	1.07	0	0.34	0.17	0.16	1.34	2.6	0.75	0.64	5.31	2.51	1.97	2.84	3.42	3
c65883_g2_i1	23.37	9.68	18.26	45.93	17.1	26.05	23.01	28	89.74	314.26	97.47	148.76	335.1	388.57	270.24	195.84	269.62	251.09
c67050_g3_i1	0.08	0.2	0.08	0.06	0.03	0.12	0.2	0.08	0.31	0.13	0.36	0.05	0.11	0.06	1.26	0.33	0.3	0.23
c68633_g1_i1	0.62	0.17	0.13	1.4	0.39	0.53	2.69	0.51	0.66	1.65	2.44	0.79	1.51	0.7	2.32	3.15	1.43	1.43
c72383_g1_i1	1.14	0.96	1.36	1.39	1.28	1.56	1.47	1.42	1.34	2.38	2.16	2	3.03	2.81	1.62	8.41	5.76	3.8
c61337_g2_i1	3.39	2.08	5.33	0	0	0.2	0	0	0	0	0	0	0	0	0.05	0	0	0
c64555_g1_i6	1.84	4.29	3.7	0.96	2.99	1.82	0.52	1.67	1.5	0.62	0.71	0.59	0.29	1.23	1.73	1.15	2.09	2.68
c47915_g2_i1	0.11	0.05	0.04	0.61	0.32	0.29	0.61	0.87	0.69	0.15	0.19	1.01	0.08	0.06	0.06	0	0	0.02
c74366_g1_i1	3.94	5.57	3.17	0.33	0.2	0.41	0	0	0	0	0	0	0	0.22	0	0	0	0.08
c30146_g1_i1	0.9	0.53	1.17	0.57	0.76	0.41	0.51	0.38	0.2	0.52	0.29	0.18	0.18	0.2	0.16	0.18	0.08	0.01
c30003_g1_i1	0.64	1.07	0.86	0.62	2.14	0	0.49	1.8	0.78	1.44	3.39	0.65	0.64	7.71	2.08	0.82	5.48	2.53
c64289_g1_i2	0.82	0.37	0.15	0.22	0.03	0.1	0.03	0.03	0.08	0.11	0.06	0.1	0.24	0	0.03	0.47	0	0.02
c101770_g1_i1	1.81	6.39	2.72	0.63	0.83	1.57	0.57	0.88	0.83	0.4	0.77	0.66	0.5	1.03	0.63	0.65	0.61	1.33
c66100_g2_i2	0.2	0	0	0.62	0.06	0.19	2.16	1.13	0.28	0.57	0.02	0.09	0.65	0.82	0.38	1.07	0.78	0.25
c46672_g1_i1	0.63	2.73	5.11	0.71	3.57	4.3	1.46	3.8	4.13	1.07	2.49	5.62	1.48	5.27	2.75	0.83	2.38	9.38
c65365_g1_i1	2.49	3.17	0.91	4.43	5.29	3.02	7.11	4.16	3.98	12.31	7.15	9.21	17.77	19.27	20.35	18.78	23.78	24.75
c56985_g1_i3	0.56	0.11	0	0.75	0.21	0.5	1.77	1.98	0.46	1.4	0.57	0.33	1.3	1.28	1.07	2.79	0.83	0.57
c58722_g1_i4	0.27	0.42	0.21	0.41	0.1	0.29	0.54	0.19	0.39	0.47	0.61	0.41	0.83	1.82	2.78	4.78	5.16	3.24
c94057_g1_i1	0.31	1.8	1.77	1.27	2.94	1.98	0.99	3.49	2.61	0.32	2.02	1.24	1.01	0.47	0.35	0	0.62	0.71
c66552_g1_i5	0	0	0	0.33	0.12	0.56	1.18	1.6	2.66	8.42	5.21	7.02	10.64	5.01	7.77	11.11	10.37	11.45
c52322_g1_i1	2.59	3.24	1.75	13.7	8.13	14.22	21.4	23.05	21.47	13.38	17.13	17.55	13.38	5.93	6.88	5.02	6.14	7.92
c68599_g1_i3	1.68	2.03	0.84	1.51	0.82	1.51	2.23	1.19	1.78	2.83	1.78	2.78	4.87	5.18	6.36	8.18	6.52	7.51
c143199_g1_i1	9.23	24.52	6.99	26.49	10.94	3.48	7.86	8.31	6.14	26.93	13.79	5.95	19.36	18.99	16.1	63.19	2.82	11.62
c51288_g1_i1	3.31	1.5	4.51	2.67	0.95	0.96	1.09	0.53	1.02	1.46	1.06	0.45	0.99	1.16	1.78	1.15	0.89	0.28
c57964_g3_i1	0.38	0.32	0.06	0.43	0.12	0.24	0.2	0.08	0.12	1.33	0.54	0.23	1.38	0.99	1.74	6.37	4.56	3.72
c54281_g1_i1	4.42	8.61	8.44	2.62	2.89	2.93	1.17	0	1.23	0	0.11	0.07	0	0	0	0	0	0
c68663_g1_i4	0.13	0.41	0.21	0.76	1.53	0.53	0.22	1.3	0.62	0.09	0.16	0.14	0.13	0.23	0.24	0.13	0.29	0.08
c63118_g1_i1	5.36	3.36	1.83	15.15	8.84	12	21.45	13.89	21.64	53.51	19.77	19.39	40.71	16.36	19.68	33.42	22.42	17.04
c68340_g1_i1	1.05	1.12	2.1	0.76	0	0.82	0.31	0.79	0.71	1.28	0.6	0.77	0.81	0.65	0.87	3.66	1.83	1.74
c53985_g1_i2	0.39	0.49	0	0.22	0.1	0.42	7.47	8.83	15.02	48.81	35.03	44.3	38.8	24.3	12.39	3.21	4.1	7.23
c70856_g2_i2	9.3	418.1	299.92	20.47	562.62	286.97	17.27	393.37	337.2	24.21	313.11	497.35	18.33	447.54	210.07	24.48	378.63	350.93
c70922_g2_i3	0.17	0.21	0.26	1.04	2.3	3.23	1.52	3.88	4.07	0.33	1.05	0.76	0.12	0.19	0.24	0	0	0
c64302_g3_i1	0	0.13	0	0.09	0	0.17	0	0.08	0.08	0.12	0.12	0.16	0.11	0.62	1.76	1.57	2.62	2.61
c70189_g3_i1	1.05	3.67	0.82	0.79	0.19	1.13	0.56	0.36	0.37	0.28	0.28	1.06	0.99	0.2	0.1	0.2	0.3	0.15
c91503_g1_i1	0.18	3.08	0.48	0.21	0	0	0	0	0	0.05	0.1	0.06	0	0.14	0	0	0	0
c63888_g2_i1	0	0.02	0.09	0.6	0.94	1.4	1.33	1.13	1.13	0.33	1.59	0.75	0.5	0.1	0.03	0	0	0.03
c42443_g2_i1	0.06	0.05	0	0.07	0	0	0	0	0.32	3.93	4.77	6.03	33.79	27.27	24.85	21.09	20.52	39.15
c67845_g1_i1	0.04	0.1	0.04	0.09	0.09	0.06	0.14	0.24	0.13	0.2	0.12	0.14	0.11	0.21	0.53	0.5	1.11	0.86
c59666_g1_i1	6.28	7.08	12.22	2.99	7.95	5.02	4.15	4.46	4.16	2.56	4.48	3.82	2.66	2.71	1.65	1.04	1.26	0.99
c51770_g1_i2	11.18	2.54	8.08	13.7	20.11	15.31	20.11	16.76	14.48	11.55	11.12	7.49	10.86	0.69	0.77	0.34	0.13	0.66
c54861_g1_i1	0.09	0.07	0.14	8.22	6.98	10.55	15.67	18.75	19.54	12.82	30.42	38.37	25.75	23.68	4.63	0.39	0.69	1.9
c61661_g1_i2	7.52	4.92	4.92	5.4	5.01	4.14	4.03	3.39	2.23	1.92	2.2	0.96	1.42	1.18	0.36	0.58	0.52	0.32
c69995_g2_i1	59.05	48.84	55.82	45.94	49.31	46.97	31.24	24.93	17.51	12.36	19.26	8.12	5.6	1.93	0.39	0.52	0.6	0.7
c53596_g1_i2	4.96	3.01	1.82	7.4	8.79	5.13	3.19	2.95	5.57	11.06	2.89	6.83	9.55	2.75	3.68	2.13	1.22	2.07
c70161_g1_i2	2.79	1.9	2.05	1.91	1.07	3.35	1.42	0.64	1.09	0.72	1.46	0.49	0.39	0.7	0.26	0.26	0.48	0.08
c62811_g1_i2	0	0	0	0	0.05	0	0	0.05	0.1	0.26	0.18	0.19	0.26	0.74	1.08	1.15	1.41	1.69
c78042_g1_i1	0.12	1.11	0.57	0	0.38	1.3	0.13	0.5	3.46	0	0.38	0.49	0.17	1.51	1.24	0	1.36	7.74
c59008_g1_i2	1.32	1.5	2.86	1.5	1.11	1.94	1.08	0.46	1.33	0.76	0.61	0.8	0.94	0.48	0.5	0.52	0.14	0.21
c58539_g1_i1	7.22	8.96	6.75	20.36	18.43	17.53	39.39	34.4	31.59	9.23	14.93	13.36	5.69	0.97	0.33	0.22	0.4	0.34
c64013_g1_i7	0.36	0.12	0.23	0.24	0	0	0	0	0.38	0.34	0.11	0.8	1.11	3.12	1.02	6.01	6.01	3.56
c807_g1_i1	6.45	26.26	31.61	10.77	31.13	65.32	31.91	65.94	113.92	39.58	69.54	150.07	88.74	99.1	182.64	163.09	130.9	215.11
c68701_g2_i3	0.32	0.15	0.29	0.21	0.15	0.39	0.54	0.24	0.29	2.7	1.84	1.39	1.42	1.72	2.68	2.84	3.78	3.49
c70411_g1_i6	1.26	1.06	1.29	3.75	3.8	6.89	5.31	5.51	6.65	0.15	1.38	1.73	0.16	0.04	0.02	0	0	0.06
c53454_g1_i1	0	0	0	0	0	0	0	0	0	0.04	0	0.14	0.13	0.32	1.6	1.75	2.86	2.97
c72369_g1_i1	3.57	15.04	6.96	18.07	11.22	8.57	25.25	11.39	9.77	19.78	23.61	16.75	56.79	63.9	82.25	37.71	40.96	22.35
c33756_g1_i1	0.33	4.43	0.13	0.19	0	0	0	0	0	0.19	0	0	0.12	0.09	0	0	0	0
c72043_g2_i1	0.15	0.25	0.23	0	0	0	0.79	0.31	1.1	5.81	2.68	3.88	10.8	11.28	23.25	47.74	66.25	45.93
c61484_g1_i1	1.31	0.55	0.24	0.57	0.16	0.11	0.32	0.16	0.05	0.67	0.28	0	0.64	0.63	2.06	10.39	7.41	4.72
c68956_g1_i3	11.6	1.72	6.33	15.2	8.07	8.16	10.84	7.11	10.67	90.68	15.85	20.83	79.84	75.84	24.04	41.86	49.9	37.88
c19952_g1_i1	0	0	0	0	0	0	0	0	0	1.99	1.93	1.11	2.02	2.79	0.58	0	0	0
c58456_g2_i1	2.36	0.71	0.06	2.51	0.39	0.56	0.51	0.5	0.82	1.1	0.47	0.41	0.42	0.13	0.8	3.78	0.45	0.45
c58277_g4_i1	3.66	3.46	4.46	9.44	13.75	22.89	10.12	10.3	19.3	1.15	4.96	34.96	1.03	0.37	0.03	0	0	0.04
c101394_g1_i1	0.02	0.88	0	0	0	0	0	0	0	0.05	0	0	0	0.02	0	0	0	0
c66625_g1_i5	2.6	4.94	4.24	4.34	35.77	12.47	7.12	12.42	17.38	3.33	15.46	17.33	3.16	8.38	6.31	2.77	5.88	5.89
c70046_g1_i3	0.24	1.24	1.93	0.42	1.57	3.15	0.32	1.17	2.93	0.4	1.1	4.09	0.37	1.23	4.42	0.24	1.11	2.54
c62566_g1_i1	20.92	26.68	28.1	20.66	18.05	15.89	19.74	13.79	13.05	20.72	17.24	16.29	15.08	11.36	6.64	1.49	2.44	4.14
c38173_g1_i1	0.03	1.29	0	0.28	0	0	0	0	0	0.07	0	0	0	0.06	0	0	0	0
c58277_g3_i1	0.85	0.48	1.04	2.78	4.22	5.69	4.86	4.5	3.31	0.3	1.72	7.73	0.13	0.11	0.05	0	0	0
c62809_g2_i1	0.19	0.08	0	0.27	0	0	0.1	0.2	0.05	0.15	0.08	0.19	0.27	0.11	0.27	2.1	1.79	1.53
c65181_g1_i7	1.32	5.12	0.37	5.07	7.36	6.28	3.46	9.35	7.8	7.05	5.58	11.49	3.82	10.31	11.55	13.85	8.56	6.89
c59874_g1_i1	5.87	3.69	30.51	10.25	8.38	8.29	30.82	8.18	16.27	9.43	5.12	8.61	44.31	8.99	7.6	6.26	19.3	14.83
c70424_g2_i5	1.66	5.35	0.89	2.02	0.48	0.42	1	1.42	0.6	0.58	0.46	0.2	1.14	1.3	0.67	2.33	1.28	0.95
c103717_g1_i1	0.39	0.07	0.13	1.78	1.7	2.55	5.4	4.48	4.13	0.43	1.13	1.03	0.16	0	0	0	0	0
c65354_g1_i6	6.87	3.97	1.05	8.22	3.61	4.67	9.87	3.69	3.82	13.43	12.99	3.4	7.33	4.61	23.51	13.56	5.09	3.81
c61133_g6_i1	0.72	0.43	0.64	6.68	5.78	6.29	18.86	15.88	16.58	2.83	6.57	5.03	1.44	0.59	0.47	0.87	1.56	0.98
c63036_g1_i6	3.15	2.24	1.66	2.13	1.35	1.04	1.62	0.82	0.68	1.07	0.41	1.13	0.9	0.62	0.47	0.58	0.24	0.39
c60053_g1_i3	0.4	0.74	1.17	1.19	1.59	1.69	0.82	1.13	2.19	1.36	1.46	2.67	1.79	3.15	5.72	1.54	2.28	3.83
c129554_g1_i1	4.45	4.19	3.17	46.2	41.58	53.46	123.73	138.31	121.86	20.63	56.61	52.52	9.95	0.27	0.14	0	0	0
c71659_g1_i8	1.49	5	0.92	0.66	0.16	0.06	0.63	0.49	0.56	0.69	0.23	0.56	0.58	0.44	0.63	0.69	1.02	0.69
c58478_g1_i1	0.68	0.57	0.36	4.75	5.36	5.49	10.93	7.86	8.68	4.64	7.34	5.38	3.67	2.85	3.1	1.34	2.32	3.29
c60783_g1_i1	28.55	36.47	4.42	20	18.29	14.22	27.57	10.67	10.41	22.17	5.63	6.34	8.64	2.94	1.25	2.38	2.28	3.01
c33049_g2_i1	0.33	0.47	0.61	0.31	3.42	0.6	0.89	3.04	1.06	0.13	0.22	0.22	0.94	1.96	0.5	0	0.68	0.48
c59020_g2_i2	1.52	1.22	0.83	28.87	39.53	32.66	80.24	105.8	91.29	21.65	57.94	27.64	31.52	21.63	26.64	20.76	31.76	54.11
c75492_g1_i1	0.65	16.24	7.88	0.06	0.27	0	0	0	0.05	0	0	0.05	0.07	0	0	0	0.04	0.09
c73019_g3_i1	0.74	0.35	0.15	0.29	0.52	0.21	0.35	0.4	0.14	0.89	0.56	0.91	1.27	0.92	1.21	3.86	3.99	2.41
c58200_g1_i1	0.62	0.33	0.21	1.05	0.7	1.14	1.32	1.37	1.03	5.93	2.96	4.28	11.48	6.69	8.85	15.06	16.53	15.1
c62034_g1_i1	11.63	11.86	5.85	3.17	1.53	2.28	3.03	2.27	2.33	7.76	3.02	5.1	27.47	37.8	68.87	119.05	131.07	130.82
c68020_g2_i1	3.44	8.54	8.12	4.79	12.33	4.38	4.87	4.05	2.83	1.36	1.86	0.79	2.42	1.43	0.18	0.53	0.55	0.68
c54008_g1_i1	0.86	17.14	2.17	1.27	0.64	0.93	1.11	1.25	0.73	0.07	0.34	0.09	0.24	0.39	0	0.68	0.08	0.22
c13151_g1_i1	0.1	0.88	0	0.04	0	0	0	0	0	0.03	0	0	0	0	0	0	0	0
c71825_g1_i4	0.76	1.2	0.57	6.29	0.6	0.29	0.78	2.65	0.35	1.28	1.29	0.2	0.75	2.05	0.26	1.05	0.09	0.06
c64475_g1_i5	1.01	5.88	1.36	1.18	3.18	1.75	0.66	3.15	2.86	0.54	1.93	1.48	0.6	2.08	2.15	1	2.85	1.41
c101009_g1_i1	0.6	0	0	5.43	3.44	2.32	61.52	78.14	83.19	182.83	147.01	214.27	322.66	182.32	81.45	0.27	0.42	12.88
c41522_g1_i1	2.77	2.88	4.22	1.2	2.11	0.66	0.94	1.05	0.75	0.87	0.52	0.85	0.81	0.7	0.28	0.94	1.07	1.95
c60857_g1_i1	1.22	1.33	0.58	2.42	1.03	0.45	1.26	0.79	0.29	1.83	1.83	0.98	3.27	1.99	6.24	6.61	8.18	10.41
c46375_g1_i1	0.93	0.09	0.65	1.29	1.54	2	5.53	3.53	2.08	0.16	0.98	2.82	1.02	0.12	0.18	1.05	1.89	1.34
c66392_g1_i1	88.51	85.48	261.46	36.81	105.1	77.17	23.77	28.15	30.98	11.79	18.07	20.59	13.81	5.18	6.01	2.21	6.03	25.05
c55245_g1_i7	0.07	1.1	0.06	0.13	0	0	0	0	0	0	0.03	0	0	0	0.04	0	0	0
c71462_g2_i3	14.12	56.63	37.11	11.38	54.26	29.53	6.11	38.06	25.4	8.9	51.36	32.83	3.87	62.48	40.7	5.52	58.69	39.32
c60847_g2_i1	0.26	0.28	0.12	0.56	0.64	1.14	2.1	1.99	2.17	5.32	2.71	4.92	8.93	4.61	9.75	17.66	25.45	27.69
c66257_g1_i2	45.91	139.16	23.24	14.95	15.55	6.34	9.55	10.61	4.45	7.87	6.3	5.5	13.13	9.47	16.16	21.4	27.16	20.87
c129226_g1_i1	4.7	55.42	68.45	8.06	63.65	65.92	15.66	79.58	48.64	12.61	56.42	45.7	15.38	75.28	46.55	25.64	55.4	77.56
c56514_g1_i1	3.32	0.97	0.4	10.43	3.95	5.23	10.43	9.01	6.67	2.92	3.64	9.57	3.06	1.61	0.58	0.72	0.45	1
c49545_g2_i1	2.95	2.38	1.67	2.54	4.15	5.09	0.63	7.71	10.94	0.56	2.8	6.33	1.33	4.59	3.3	0.53	2.78	3.28
c68613_g1_i2	0	0	0	0	0	0	0.07	0.03	0.03	0.75	0.4	0.51	0.89	0.14	0.29	0.36	0.3	0.3
c67003_g5_i1	2.85	1.49	0.48	2.01	0.41	0.47	1.25	0.09	1.06	0.51	0.2	0.26	0.61	0	0.17	0.05	0	0
c69020_g1_i2	0.09	0.91	0.21	0.02	0.63	0.25	0.06	0.06	0.06	0.01	0.06	0.13	0	0	0.02	0.04	0.02	0.05
c53497_g1_i1	0.05	0.09	0.09	40.48	69.07	30.65	414.29	504.61	543.59	195.29	341.6	167.86	148.42	55.77	41.18	14.77	26.39	42.5
c23878_g1_i1	0	0	0	0.95	0.59	0.9	2.69	2.89	4.89	5.05	5.84	6.48	5.69	3.03	12.3	19.03	21	25.15
c116391_g1_i1	1.75	1.22	0.38	0.34	0.06	0	0.13	0.06	0.06	0.1	0	0	0	0.14	0	0	0	0
c66541_g1_i3	0.36	2.76	0.56	0.76	0.53	0.15	0.46	0.79	0.73	0.26	0.17	0.29	0.44	0.41	0.61	0.62	0.75	0.58
c130374_g1_i1	0.19	2.28	1.87	0.16	2.48	2.46	0.26	1.38	2.28	0.11	1.09	0.91	0.07	0.43	1.27	0.05	0.62	4
c53724_g1_i3	0.56	0.57	0.09	4.28	0.54	1.34	1.27	0.88	1.14	2	0.8	0.34	1.91	0.77	1.96	4.58	0.05	0.29
c19950_g1_i1	0.94	2.97	0.9	0.24	1.72	0.67	0.45	0.48	1.27	0.37	0.7	0.58	0.51	1.25	0.21	0.29	0.86	0.36
c54206_g3_i1	0	0.18	0	0.12	0.06	0	0.28	0.33	0.11	0.46	0.21	0.53	1.49	0.91	1.72	7.16	5.29	4.22
c50146_g2_i1	2.42	8.29	10.9	1.35	5.92	3.07	0.92	2.21	2.78	1.12	1.2	1.73	0.33	2.55	0.38	0.16	0.74	1.15
c118860_g1_i1	0.72	2.56	0.14	3.15	0.19	0	0.58	0.84	0.1	1.41	0.85	0.09	0.25	0.72	0.1	1.11	0	0.08
c61068_g1_i4	0	0.09	0	0.12	0.05	0.11	0.14	0.45	0.46	1.25	0.83	1	1.33	1.16	1.48	0.83	1.11	1.15
c114734_g1_i1	6.24	41.3	6.23	1.58	0.37	0.87	0.95	0.11	0.2	0.21	0.11	0.35	1.58	0.43	0.05	0.57	0.07	0.49
c72437_g1_i2	3.68	3.77	1.18	5.35	3.49	5.45	4.32	3.4	6.86	5.26	3.46	4.13	6.97	3.35	5.8	24.48	4.91	5.04
c62694_g1_i2	2.42	140.76	177.29	7.56	176.45	243.78	12.82	168.16	317.14	18.55	67.26	239.44	16.17	72.3	125.29	9.93	99.88	228.99
c60756_g1_i4	1.61	1.83	0.12	0.91	0.2	0.21	0.37	0.2	0.45	1.07	0.56	0.46	0.86	0.17	1.53	2.18	0.53	0.37
c71375_g2_i3	0.44	0.11	0.07	0.4	0.26	0.24	0.21	0.14	0.09	1.95	1.47	1.9	6.79	5.51	5.48	4.94	5.86	6.99
c2205_g1_i1	1.36	1.46	1.56	11.51	10.68	17.08	21	24.64	25.84	15.81	17.04	14.91	17.1	14.44	11.92	4.75	4.21	12.36
c31570_g2_i1	0	0	0	0.06	0	0	0	0	0	0.22	0.04	0.11	0.79	0.64	1.38	5.33	6.75	3.8
c53760_g1_i1	1.17	3.07	1.84	3.98	4.05	1.58	0.16	1.36	4.2	2.77	1.27	3.84	1.24	3.01	6.16	4.12	4.46	6.09
c67431_g1_i1	8.47	3.04	0.76	12.36	3.2	12.11	12.94	8.59	13.23	17.67	12.74	6.82	13.14	3.06	15.54	22.56	5.85	4.96
c60138_g1_i1	4.29	1.78	0.46	5.88	0.93	0.82	6.36	0.76	0.6	2.68	1.04	0.45	1.83	0.31	0.75	1.51	0.33	0.23
c68668_g2_i1	12.08	46.21	36.55	7.07	26.13	17.75	8.14	19.92	20.58	9.35	13.14	28.34	11.21	24.25	24.62	63.32	82.68	75.97
c17143_g1_i1	0.17	0.18	0.2	0.1	0.63	0.28	0.09	1.41	1.99	0.07	1.01	1.03	0.18	0.78	0.85	0.34	0.67	1.4
c21767_g1_i2	0	0	0	0.47	0.17	0	1.85	4.92	7.33	8.43	7.92	16.3	14.84	25.74	7.16	1.59	1.23	5.66
c19003_g1_i1	0.29	2.74	0.06	0	0	0	0	0	0	0.06	0	0	0	0.04	0	0	0	0
c72753_g1_i2	1.1	1.27	0.42	0.8	0.78	0.69	2.03	1.52	1.33	4.26	2.33	2.45	5.81	3.43	3.44	6.9	9.63	7.08
c21809_g2_i1	0	0	0	0	0	0	0	0	0	0	0	0	0	0.09	0	3.22	1.01	0.2
c56463_g1_i2	0.4	1.5	0.05	0.23	0	0	0	0	0	0.07	0	0	0	0.07	0	0	0	0
c143844_g1_i1	9.7	2.94	4.17	15.62	4.34	6.51	21.61	6.21	4.68	18.51	17.02	2.25	11.8	3.51	7.33	4.25	2.82	1.06
c45242_g1_i2	0.22	6.77	0.9	0.37	2.94	1.31	0	0.97	1.18	0.08	1.45	0.54	0.05	0.41	1.98	0.2	2.12	1.4
c48680_g1_i1	10.84	3.23	1.76	8.96	2.01	4.07	9.53	4.57	6.18	8.82	4.92	2.48	4.24	3.84	20.31	32.21	4.51	4.73
c62386_g2_i2	1.35	6.5	1.32	0.54	4.55	1.03	0.1	5.7	1.4	0.12	6.86	0.94	0.13	7.72	1.63	0.3	4.22	1.01
c29963_g1_i1	0	0	0	0.44	0.06	0	0.06	0.23	0.41	1.7	0.96	0.73	8.59	4.24	14.79	24.63	33.39	33.51
c55990_g2_i1	2.26	5.04	1.47	0.22	0.17	0.25	0.42	0.24	0.17	0.37	0.62	0.51	0.22	0.36	0.22	0.44	0.27	0.57
c87134_g1_i1	0.07	0.88	0.02	0.05	0	0	0	0	0	0.06	0.01	0	0.02	0.02	0.01	0	0	0
c67163_g2_i1	1.2	1.56	1.63	1.3	6.12	2.48	1.17	3.63	2.27	1.47	1.77	1.77	3.01	4.44	3.55	4.88	13.72	9.35
c21754_g1_i1	0.97	0.6	1.26	1.1	0.4	1.54	1.76	1.53	3.94	2.26	1	1.79	1.54	1.11	6.16	2.99	2.31	3.11
c60291_g2_i1	0	0	0	1.13	1.19	0.54	4.27	3.35	2.65	0.78	1.18	1.76	1.23	0.71	0.35	0	0.11	0.65
c63899_g2_i3	0.02	0	0.04	0.03	0	0.05	0.02	0	0	0.11	0.11	0.09	0.61	1.14	4.96	13.01	16.95	15.55
c70686_g2_i1	0.24	0.92	1.2	0.27	1.53	0.93	0.21	0.6	1.02	0.19	0.91	0.97	0.13	0.82	1.15	0	0.79	0.91
c63858_g2_i7	6.94	2.79	3.05	7.03	2.09	2.4	4.75	2.03	1.52	3.78	1.36	1.84	1.86	1.63	1.12	1.96	0.77	0.54
c68125_g1_i1	1.43	0.6	0	2.1	1.11	2.24	3.14	0.74	0.73	1.97	2.85	0.79	1.01	0.78	1.54	1.83	0.51	0.45
c27998_g1_i1	0.54	0.15	0	2.66	4.71	0.97	2.62	2.25	0.48	0.71	1.07	0.27	3.31	2.17	0.57	3.47	1.02	0.39
c18173_g1_i1	0.09	0.92	0	0	0	0	0	0	0	0.02	0	0.03	0	0.04	0	0	0	0
c116253_g1_i1	10.76	33.45	37.64	8.79	41.9	27.36	10.82	19.69	23.11	47.29	46.53	30.1	76.9	110.43	180.32	267.58	278.45	330.79
c71175_g1_i4	14.66	7.67	4.71	16.99	7.24	4.59	10.56	5.44	7.28	23.34	8.41	8.07	27.51	35.11	16.9	50.9	53.46	46.3
c55479_g1_i3	0.4	0.23	0.07	0.47	0.05	0.07	1.32	0.05	0.07	1.58	0.15	0.06	1.31	0.09	0.03	0.16	0	0.04
c57690_g1_i2	6.87	3.13	2.87	3.53	1.37	0.93	1.42	1.04	0.46	1.19	1.05	0.83	1.16	0.53	0.67	0.4	0.59	0.28
c55945_g1_i1	16.01	16.14	7.07	56.06	65.87	54.04	77.92	107.89	80.07	75.61	91.89	62.61	61.68	57.26	48.73	22.55	44.21	34.72
c129201_g1_i1	0.13	0.77	0.52	7.46	4.48	7.23	13.13	14.73	13.1	2.96	7.13	2.93	1.67	0.15	0	0	0	0
c62110_g1_i1	0.35	0.64	0.24	1.03	0.16	0.22	0.87	0.21	0.05	1.28	0.56	0.1	2.14	0.52	0.26	2.46	0.18	0.13
c29547_g1_i2	0.1	0.07	0.19	0.09	0.09	0	0.17	0.02	0.15	0.3	0.03	0.02	1.38	0.14	0.14	0.55	0.09	0.04
c66793_g1_i2	3.27	1.31	2.04	4.35	2.16	2.52	2.28	1.64	3.12	27.79	4.31	5.15	21.14	30.73	12.33	20.83	19.83	16.63
c70289_g1_i1	0.35	19.02	3.61	2.3	47.96	24.71	3.38	61.52	50.96	2.48	30.8	37.28	2.63	79.45	50.75	4.55	65.75	53.1
c59958_g1_i3	0.23	5.81	3.82	0	0	0	0.1	0.09	0	0	0.11	0	0	0.05	0	0	0	0.04
c24793_g2_i1	0.17	0.67	0.53	0.09	0.18	0.45	0.09	0.69	0.49	0.2	0.27	0.21	0.24	0.77	1.07	1.18	1.75	2.95
c68117_g1_i3	0.06	0.02	0.02	0.43	0.28	0.31	0.96	0.83	0.72	0.84	1	0.63	0.62	0.3	0.43	0.2	0.37	0.26
c13740_g2_i1	0.99	0.58	0.78	5.29	2.64	4.07	9.27	9.57	7.4	6.11	6.36	7.13	5.74	3.18	2.94	2.8	1.82	3.54
c68797_g5_i2	0	0	0	0.17	0	0	0	0	0	1.05	0.51	0.85	2.09	1.3	1.86	4.63	4	4.2
c102263_g1_i1	0	0	0.2	0	0	0	0.14	0	0	2	0.6	0.51	4.11	4.06	7.37	9.6	10.73	11.46
c35736_g1_i3	0.97	0.87	0.72	0.6	0.87	0.88	0.21	0.15	0.05	0.04	0.1	0.07	0	0	0	0	0	0.06
c62318_g1_i4	0.34	1.61	0.71	0.04	0.04	0.24	0.08	0.08	0.12	0	0.12	0.08	0.11	0.13	0.11	0.13	0.03	0.26
c54559_g1_i3	1.74	0.85	0.22	2.39	3.52	1.88	3.64	0.33	0.49	0.72	1.52	0.37	0.39	0.1	2.85	1.04	0.12	0.12
c73026_g1_i1	11.43	4	4.74	9.66	3.55	3.42	7.89	3.95	3.1	5.51	3.1	2.68	1.86	2.3	2.29	1.79	1.24	1.1
c3182_g2_i1	0.03	0.15	0.05	0.39	0.15	0.22	1.34	0.43	0.55	0.44	0.47	0.7	0.93	0.71	1.2	1.21	1.81	2.19
c67111_g3_i3	0.62	0.15	0.41	0.41	0.06	0.11	14.9	0.19	0.11	9.14	0.84	0	3.44	0.27	0.78	0.03	0.29	0.05
c61901_g3_i1	0.29	0.06	0.11	1.82	2.1	1.41	2.5	4.84	4.11	6.44	13.27	20.58	40.81	43.68	30.99	19.26	31.71	41.4
c31563_g1_i1	10.53	7.08	12.22	5.84	3.64	3.91	2.88	3.39	2.09	2.86	4.19	2.06	3.38	5.73	5.96	20.74	22.21	14.19
c60248_g1_i1	0.22	0.52	0.28	4.98	4.96	6.02	9.81	11.91	9.54	0.73	2.74	2.65	0.31	0.15	0.03	0.1	0.12	0.12
c61532_g1_i2	1.56	0.37	0.27	1.73	0.54	0.58	1.09	0.7	0.54	0.48	0.32	0.72	0.24	0.04	0.13	0.23	0.06	0
c66487_g1_i3	5.6	2.02	2.54	2.98	2.6	1.78	2.34	1.68	1.28	1.19	1.49	1.52	1.27	1.12	0.58	0.64	0.62	0.65
c60498_g1_i1	1.52	0.83	0.26	1.49	0.39	0.8	2.17	0.64	0.61	1.82	0.98	0.96	1.86	0.38	0.02	0.84	0.39	0.29
c71351_g2_i6	0.36	0.42	0.43	0.64	0.45	0.56	1.42	1.24	1.52	2.39	1.75	3.04	4.09	3.3	2.64	5.39	5.93	5.85
c31501_g1_i1	5.71	1.75	4.23	1.74	0.29	2.01	0	0.06	0	0.13	0.04	0.11	0	0.06	0.03	0	0	0
c61812_g1_i1	0.16	0.3	0.25	0.48	0.52	0.56	0.94	1.58	1.03	1.56	1.33	1.28	1.92	1.48	1.64	1.39	1.83	2.87
c39840_g2_i1	0	0.63	0.83	0	0.8	0.95	0	1.64	1.17	0	0.56	2.36	0.06	0.96	0.13	0	0.27	0.96
c61196_g1_i2	1.3	6.05	0.91	0.57	0	0.62	0	0	0.08	0	0.06	0.15	0.51	0.08	0	0.08	0.75	0.44
c60242_g2_i4	0.8	1.9	1.99	2.04	8.57	4.59	1.79	2.69	3.68	0.89	1.42	2.49	0.47	0.84	0.68	0.53	2.49	1.21
c38087_g1_i1	6.58	5.78	5.93	16.2	17.89	21.66	41.85	25.66	20.52	3.1	11.98	61.09	3.26	0.91	0.67	0.56	0.62	0.38
c58454_g2_i1	0.28	1.03	0.07	0.48	0.2	0	0.2	0	0.05	0.26	0.04	0.14	0.26	0.38	0.56	1.59	1.27	0.9
c62205_g1_i6	1.54	1.53	0.38	1.38	1.43	1.66	1.48	1.98	2.81	2.56	2.41	1.89	2.4	2.51	5.44	3.94	3.64	5.01
c68799_g1_i2	0.87	1.26	1.09	1.34	1.26	1.31	1.52	1.29	1.42	2.53	1.56	1.81	3.95	2.31	4.6	10.61	17.08	17.8
c115645_g1_i1	0.17	0.17	0.26	1.27	1.23	1.61	2.89	2.53	2.43	2.09	2.46	2.35	2.04	0.99	1.93	0.7	0.94	1.4
c59104_g1_i1	1.3	3.65	0.56	0.07	0.21	0.08	0.17	0.14	0.04	0.02	0.12	0.08	0.11	0.02	0.03	0.09	0.02	0.07
c66477_g1_i4	0.75	2.69	2.58	0.45	0.33	1.34	0.19	1.29	1.37	0.63	1.12	1.3	1.38	1.42	3.62	1.55	1.32	2.74
c70289_g2_i8	2.11	4.43	1.37	1.85	1.43	0.63	1.37	1.13	1.39	1.66	1.29	1.8	2.97	2.41	4.39	8.21	6.65	5.84
c46037_g1_i1	0.38	0.21	0.33	0.99	0.84	0.81	1.57	2.29	2.53	1.71	1.59	3	1.94	1.77	2.21	0.8	0.55	0.62
c46749_g1_i1	0.03	1.07	0	0.07	0	0	0	0	0	0.05	0	0	0	0.04	0	0	0	0
c61963_g1_i1	43.25	184.17	28.98	7.54	3.82	6.61	8.28	8.19	2.02	0.33	0.84	1.76	4.51	0.45	1.14	1.17	0.77	0.97
c51229_g1_i4	1.22	11.98	4.19	0.08	1.92	0.93	0.23	1.19	1.15	0.4	0.4	0.29	0.2	0.49	0.94	0.49	1	0.38
c104808_g1_i1	0	2.44	3.38	0	1.21	2.18	0	0.92	1.75	0	0.6	1.92	0.18	1.73	0.94	0.14	2.64	3.84
c70022_g1_i2	0.9	23.65	11.5	1.11	32.94	54.07	1.73	29.89	62.6	1.01	16.02	41.77	0.69	17.87	43.12	0.17	17.38	30.5
c65228_g1_i5	0.56	1.3	0.92	0.36	0.22	0.06	0.22	0.09	0	0.28	0.12	0.12	0.37	0.17	0.33	0.16	0.36	0.36
c61671_g1_i1	2.99	1.25	0.72	2.5	2.84	0.84	0.68	0.77	0.19	0.29	0.17	0.07	0.62	0.65	0.2	0.52	0.28	0.06
c64041_g1_i2	1.44	0.13	0.29	1.73	0.47	0.81	2.31	0.81	0.96	1.77	1.04	0.98	1.93	0.36	0.62	0.88	0.24	0.14
c79252_g1_i1	5.27	4.25	2.07	5.4	1.73	1.97	0.65	0.94	0.54	1.12	0.16	1.02	1	0.58	0.29	1.14	0.44	0.18
c58911_g1_i2	2.68	2.45	5.36	1.52	4.08	1.71	1.24	0.44	1.49	3.55	1.73	4.43	3.69	8.14	2.56	3.64	9.07	7.98
c74382_g1_i1	10.38	9.14	7.19	1.25	0.23	1.46	0.09	0.09	0.23	0.1	0.1	0.04	0.06	0	0	0	0	0
c70827_g2_i7	2.18	2.28	3.98	2.89	1.74	2.43	3.82	2.68	4.46	6.25	3.61	5.14	10.45	6.03	7.3	13.88	15.46	12.28
c67119_g1_i6	3.24	2.7	2.66	4.68	3.63	4.9	3.57	2.96	3.42	2.34	1.6	1.66	1.92	2.03	1.67	0.94	0.43	0.72
c52137_g1_i1	24.83	9.31	8.52	16.24	8.7	13.47	7.51	12.18	15.88	39.35	16.68	18.37	77.27	147.32	61.08	54.65	141.05	107.42
c69305_g3_i1	3.89	31.62	7.34	2.81	20.21	9.23	2.09	21.93	9.43	2.8	17.9	7.97	2.61	18.85	8.2	3.9	18.14	8.95
c67675_g1_i3	2.3	1.4	2.43	3.43	3.79	2.45	5.08	4.22	3.22	4.75	3.22	3.03	3.02	3.17	1.11	0.21	1.59	1.29
c66531_g2_i8	11.95	9.07	13.47	10.33	11.37	7.54	9.84	7.13	6.49	4.33	4.92	4.64	3.06	2.69	0.86	1.7	2.26	1.68
c66414_g1_i1	22.71	18.06	6.36	59.67	21.31	9.99	33.89	35.06	10.99	70.05	15.58	12.82	73.77	58.58	27.18	50.08	14.81	13.8
c69454_g3_i2	3.17	3.41	3.19	6.13	6.48	6.5	7.7	6.41	8.25	5.86	8.59	9.41	4.69	2.5	2.9	0.76	1.09	1.44
c66265_g1_i2	3.6	4.27	4.48	2.57	2.41	3.23	2.57	1.53	1.46	1.53	1.73	1.55	1.13	1.21	0.65	0.39	0.59	0.41
c70033_g5_i1	0.23	0.17	0.05	0.83	0.14	0.43	0.11	0.21	1.32	2.97	1.29	0.81	2.12	5.27	3.48	4.64	3.67	5.04
c64383_g1_i1	0.17	0.04	0.13	0.1	0.11	0	0.53	0.18	0.14	0.64	0.22	0.32	1.03	0.54	0.74	1.11	1.31	1.06
c68781_g5_i3	1.89	2.2	3.16	1.17	0.61	1.04	0.69	1.42	1.86	5.29	3.07	4.43	7.48	5.94	9.31	13.06	16.09	15.21
c47686_g1_i1	11.63	2.57	4.54	8.57	6.24	3.84	13.67	4.58	3.98	18.41	36.74	7.21	19.63	9.61	6.82	10.26	9.76	13.27
c56257_g1_i2	0.79	3.38	3.19	0.74	1.91	3.34	0.18	0.96	2.86	0.33	1.12	2.54	0.15	1.38	1.61	0.16	1.14	2.69
c69007_g2_i11	2.49	4.72	1.61	3.43	2.29	2.84	2.78	4.15	3.69	2.77	3.28	3.76	2.69	2.07	1.25	0.33	0.55	0.81
c63649_g1_i2	2.6	1.41	1.68	3.82	1.3	0.33	2.14	0.95	0.81	1.69	0.85	1.24	1.51	4.37	5.84	9.5	16.54	12.36
c62023_g1_i2	0.07	0	0	0.08	0.15	0.31	0.31	0.3	0.69	1.59	0.57	1.31	1.52	2.05	1.56	1.06	1.75	2
c70461_g1_i1	0.24	0.08	0.17	1.57	0.45	0.24	1.92	0.83	0.51	1.92	1.16	0.87	2.83	2.57	1.29	0.97	0.62	1.02
c61453_g1_i1	0.17	0.15	0.18	0.92	0.43	1.26	2.63	3.2	1.67	1.06	1.24	1.12	0.99	0.67	0.5	0.59	0.3	0.35
c56668_g2_i1	0.08	0	0.06	0.18	0.09	0	0.26	0.08	0	0.09	0.03	0.04	3.96	0.14	0.16	0.09	0.14	0.03
c70136_g2_i2	0.24	0.07	0.16	0.68	0.51	0.65	1.34	1.21	1.39	1.41	1.76	1.65	1.3	0.85	0.65	0.36	0.35	0.3
c30689_g1_i1	0	1.32	0	0.04	0	0	0	0	0	0.03	0	0	0	0	0	0	0	0
c70813_g1_i3	1.3	1.21	1.9	0.32	0.05	0	0	0	0	0	0	0	0	0	0	0.05	0.08	0
c55923_g1_i2	1.31	3.99	1.94	0.7	5.3	1.66	0.83	9.08	2.79	0.61	4.18	1.29	0.6	4.32	0.77	0.3	4.71	1.04
c71351_g2_i2	0.5	0.56	0.44	0.69	0.53	0.56	1.27	0.98	1.49	1.84	1.44	2.56	3.14	3.21	2.58	5.61	5.82	5.31
c61353_g3_i1	2.01	1.48	0.65	1.78	1	1.72	1.18	1.57	1.56	2.48	2.01	1.67	3.73	3.94	3.8	5.14	5.67	6.61
c67789_g1_i2	1.06	1.1	2.56	1.2	2.58	3.75	1.96	1.66	8.26	0.74	2.26	7.39	2.13	3	3.44	0.64	3.68	20.14
c71986_g4_i4	2.65	0.85	4.44	3.01	2.1	1.22	4.3	5.03	13.34	7.87	1.92	12.1	15.67	18.12	12.34	18.79	12.73	26.94
c61159_g1_i3	1.3	5.97	0.83	0.85	1.86	0.6	0.92	2.47	1.21	1.03	0.94	0.59	0.74	2.21	0.8	1.34	1.93	0.72
c56873_g1_i1	0.06	0.05	0	0.22	0.2	0.27	0.55	1.19	0.81	1.36	1.41	2.45	1.88	1.89	0.47	0.14	0	0
c62328_g2_i1	0	0	0	0.07	0	0	0	0.07	0.48	0.36	0.46	0.33	0.45	0.96	1.47	3.42	1.12	1.96
c143176_g1_i1	0.48	3.82	3.01	1.22	5.48	1.29	0.51	3.35	2.04	0.47	1.42	1.33	0.67	2.6	0.82	0.14	1.98	1.35
c67753_g1_i3	0.78	9.6	2.17	0.91	10.15	8.95	0.92	10.65	10.46	1.36	11.73	10.62	0.76	15.36	11.94	0.78	16.72	12.28
c43856_g1_i2	0.29	0.16	0	0.11	0	0	0	0.1	0	3.67	1.05	0.87	6.84	4.67	12.4	44.02	58.41	36.57
c64124_g1_i1	30.21	29.72	13.8	18.95	10.82	12.94	25.68	10.92	22.52	32.63	13.89	22.43	37.63	20.06	61.72	161.87	110.84	80.28
c70609_g3_i1	2.34	1.21	3.68	1.88	1.77	3.11	2.08	0.82	1.54	1.61	1.57	2.62	1.61	1.03	0.62	1.23	0.17	0.71
c65303_g1_i1	2.19	1.77	1.44	9.18	3.74	0.99	3.62	1.09	0.69	4.75	3.54	1.28	4.98	3.15	6.46	6.4	2.56	2.27
c69945_g1_i2	12.66	9.26	10.26	10.93	11.83	12.2	10.86	8.38	6.4	8.25	5.51	5.64	9.14	4.99	1.06	4.49	1.62	1.91
c71949_g1_i7	6.56	8.64	9.91	13.35	11.33	13.89	50	36.02	18.22	8.64	12.98	18.82	95.03	198.54	94.73	150.74	92.11	31.98
c26963_g1_i1	3.35	8.17	12.83	2.03	5.24	9.88	1.92	4.98	12.5	2.56	5.39	8.48	3.78	9.71	9.61	7.07	10.23	22.13
c69999_g1_i5	1.78	2.16	0.26	1.35	0.39	0.14	0.5	0.62	0.28	0.29	0.31	0.23	0.98	0.94	0.02	0	0.09	0
c59690_g1_i1	42.2	43.08	26.45	24.95	26.05	18.79	26.64	14.22	10.99	15.28	18.65	12.69	9.56	5.79	4.78	2.4	3.31	3.62
c66162_g1_i1	0.23	0.2	0.12	0.57	0.08	0.17	1.25	2.82	1.53	48.95	29.01	40.47	55.18	64.13	102.02	127.91	172.76	181.98
c16665_g1_i1	2.74	2.83	4.3	2.03	1.9	0.68	2.37	0.55	0.11	1.24	0.58	0.11	2.37	0.12	0.12	0.12	0.37	0.09
c65791_g2_i2	7.11	3.31	1.87	9.98	3.05	6.41	7.6	7.31	4.37	12.91	5.6	5.76	11.66	7.32	9.58	18.1	14.24	11.56
c71550_g1_i3	1.66	2.14	3.73	3.38	3.59	4.83	2.55	2.85	7.79	3.79	5.65	12.2	4.83	5.8	27.04	5.79	4.5	10.72
c64585_g2_i7	2.66	4.19	2.09	3.8	8.58	5.38	5.9	17.43	6.5	0.65	1.8	2.08	4.46	9.83	6.23	8.82	7.35	2.2
c60143_g1_i2	0.24	0.03	0.32	0.23	0.22	0.09	0.13	0.33	0.13	0.73	0.73	0.49	1.02	0.88	1.08	2.78	1.72	1.09
c103688_g1_i1	0	3.12	0.35	0.64	0.72	0.48	0.36	2.33	0.24	0	0.09	0	0.16	0.64	0.26	0.51	5.49	0.59
c64378_g1_i1	0	0	0.06	0.09	0	0	0	0	0.12	2.03	0.82	1.32	5.21	3.7	14.7	13.09	17.48	16.25
c118149_g1_i1	0.14	0.8	0.06	0	0	0	0	0	0	0.03	0	0	0	0	0	0	0	0
c46689_g1_i1	14.55	8.53	34.56	4.7	14.04	4.94	6.84	10.39	10.41	11.32	12.19	7.7	22.43	11.53	6.24	4.05	16.07	21.18
c66661_g1_i1	8.15	1.58	2.57	8.15	1.83	2.41	12.04	5.63	4	14.8	17.94	5.45	12.78	10.68	17.33	15.37	10.47	9.53
c55557_g2_i3	0	0	0	0	0	0	0	0	0	0	0	0	0	0	0.05	3.51	4.52	1.47
c64102_g1_i1	0.3	2.02	1.12	0.34	1.71	1.09	0.57	1.14	1.68	1.41	1.83	1.95	1.8	2.14	4.05	2.82	3.52	4.39
c131280_g1_i1	1.8	0.71	2.08	5.85	0.77	0.26	9.66	1.24	0.89	6.15	1.52	2.43	17.6	2.2	3.01	4.74	2.3	1.25
c65767_g1_i1	1.7	0.46	0.14	4.1	0.49	1.08	2.38	2.05	3.64	5.85	2.38	4.76	4.14	2.07	4.25	2.38	1.75	3.06
c61151_g1_i1	0.04	5.51	0.27	0.14	0.05	0	0	0	0	0	0	0	0	0.15	0	0	0	0
c58999_g1_i6	0.67	0.9	0.53	1.34	1.38	0.48	4.23	2.45	0.84	0.4	0.8	0.68	7.21	7.84	2.56	10.03	7.01	2.1
c47368_g1_i1	6.78	7.11	25.99	3.35	10.44	19.87	3.17	14	17.47	3.11	7.89	11.44	2.94	7.95	4.49	1.77	5.3	11.33
c57436_g1_i1	20.41	8.63	1.11	9.63	2.5	4.65	20.04	7.44	8.69	33.66	66.55	4.84	17.39	4.02	32.66	19.28	2.08	2.12
c64816_g2_i4	0.64	0.86	0.13	0.52	0.36	0.26	1.38	0.52	0.77	1.79	0.84	0.57	1.76	1.1	2.19	5.04	2.16	1.71
c41365_g1_i1	2.84	1.06	1.49	13.47	12.21	15.42	24.72	23.55	24.75	6.88	15.81	13.3	2.67	1.08	0.24	0	0.09	0.27
c61027_g1_i1	2.82	0.2	0.23	0.65	0	0.1	0.05	0.1	0.92	0.23	0.19	0.19	0.4	0.11	0.08	0.22	0.17	0.21
c56287_g1_i1	6.64	7.52	2.47	10.25	8.3	5.67	12.18	9.08	9.63	18.22	9.52	7.37	21.39	14.39	19.97	25.88	26.81	25.87
c67004_g6_i3	0.92	6.01	2.74	2.25	11.89	7.97	3.56	14.49	15.95	3.71	7.08	10.07	3.68	7.78	9.44	6.44	4.59	5.01
c67814_g2_i1	5.71	30.88	21.94	11.83	28.77	27.92	15.5	43.87	56.43	10.88	31.26	47.22	25.97	28.17	46.26	12.91	27.19	35.06
c62310_g2_i1	2.71	3.02	8.26	0.4	2.91	2	0.54	2.81	2.91	0.38	0.87	2.34	0.34	0.91	0.74	0.27	1.65	2.18
c64912_g2_i1	1.48	1.41	1.89	4.03	0.96	2.91	5	2.18	4.4	8.43	6.6	5.98	7.24	1.63	1.84	5.88	0.83	0.91
c62019_g2_i2	2.42	2.56	6.34	11.25	10.01	11.56	12.87	9.45	11.54	6.3	9.15	8.16	20.21	3.77	5.37	1.74	7.27	11.66
c60114_g1_i3	42.25	24.84	77.27	30.77	21.9	19	126.23	24.67	17.69	129.94	33.9	28.29	69.97	57.55	29.31	12.81	49.78	29.11
c14337_g1_i1	3.55	4.47	3.64	24.23	15.29	27.45	96.09	120.88	137.81	287.7	237.22	265.33	455.52	251.08	254.42	129.4	186.76	286.47
c62460_g1_i2	11.15	30.93	40.87	9.17	21.66	23.15	8.79	16.09	22.72	8.49	9.42	28.07	8.05	26.95	15.68	4.74	12.24	17.93
c64338_g1_i1	0.5	1.02	0.24	3.6	2.02	3.29	6.55	7.94	4.94	2.48	3.72	3.25	3.34	2.42	2.71	4.57	5.24	4.79
c52999_g1_i1	0	0.2	0	0.14	0	0	0.06	0	0	0.33	0.14	0.12	1.19	1.45	2.47	2.11	2.47	2.99
c69054_g1_i1	0.07	0.03	0.05	0.7	0.28	0.56	0.63	1.18	0.97	0.23	0.9	0.92	0.46	0.37	0.06	0	0.03	0.06
c53055_g1_i2	0.21	0.09	0.33	0.12	0.11	0.23	0	0.11	0.11	0.25	0	0.32	1.48	0.48	1.55	2.25	3.75	3.37
c55142_g1_i1	0	0	0	0.28	0.13	0	0.49	0.6	0.61	0.65	0.55	0.42	1.22	0.9	1.31	1.26	2.33	2.11
c128944_g1_i1	0.42	0.27	0	0.36	0.56	0	0.34	0.99	0.11	0.67	5.27	0.43	0.45	0.85	5.48	1.67	1.75	0.64
c69318_g2_i1	3.84	1.17	6.13	5.54	3.03	7.13	16.56	16.09	22.46	18.26	2.84	20.52	34.39	23.79	8.88	47.87	28.35	37.43
c64147_g1_i4	0.15	0.29	0.37	0.24	0.64	0.5	0.25	0.4	0.71	0.89	1.24	0.49	0.26	0.82	6.58	1.22	1.51	1.36
c69366_g1_i4	5.96	2.02	1.48	1.02	0.37	0.09	0.14	0	0.18	0.2	0.24	0.04	0.48	0.1	0	0.1	0.04	0.07
c66547_g1_i1	0	0	0.1	0.07	0	0	0.07	0	0.14	1.58	1.09	3.63	1.81	4.93	3.13	5.01	2.98	3.11
c105218_g1_i1	3.47	3.45	2.15	3.34	7.73	2.27	5.08	4.8	1.68	3.15	6.24	2.13	7.71	6.25	1.08	1.07	2.66	0.27
c59094_g1_i2	1.44	1.79	1.48	3.97	3.2	3.1	16.72	19.91	21.31	6.41	8.56	7.34	4.94	1.22	0.82	0.78	1.42	1.14
c52669_g1_i2	0.96	0.23	0.65	0.31	0.44	0.89	0.44	0.28	0.58	0.54	0.98	0.69	1.74	1.41	6.09	6.19	7.65	13.22
c66577_g1_i1	2.07	1.39	0.52	2.77	1.15	1.07	2.35	1.76	2.38	4.6	2.95	1.63	2.45	1.94	2.76	7.19	1.08	1.08
c12669_g1_i1	0.17	1.79	0	0.15	0	0	0	0	0	0	0	0	0	0.05	0	0	0	0
c67416_g1_i1	0	0.79	0	0.63	1.59	4.16	3.26	5.15	6.64	0.3	1.62	0.39	0.23	0.06	0.03	0	0.05	0.14
c66442_g1_i1	16.04	27.65	18.01	11.56	23.88	14.91	13.06	17.74	17.27	7.38	13.82	9.65	4.29	3.34	11.65	2.76	3.17	2.54
c23521_g1_i1	0.39	0.32	0	0.81	0.23	0.24	1.06	0.74	0.29	1.35	0.65	1.28	3.96	1.13	1.82	2.43	2.69	3.16
c70581_g1_i3	1.53	0.87	0.86	8.98	5.53	10.01	5.81	3.63	4.16	0.34	1.64	5.92	0.5	0.03	0	0	0	0
c90770_g1_i1	0	1.67	0.09	0	0	0	0	0	0	0	0	0	0	0	0	0	0	0
c90848_g1_i1	2.52	2.43	6.14	1.43	2.95	1.36	0.95	0.52	1.21	1.19	0.3	0.25	0.18	0.14	0.5	1	0.77	0.11
c71682_g1_i3	0.06	1.2	0.27	0.09	0.14	0.04	0.22	0.1	0.18	0.27	0.21	0.38	0.51	0.63	0.65	1.24	1.46	1.33
c71192_g1_i2	0.04	0.03	0.25	0.09	0.17	0.26	0.59	0.33	0.5	0.72	1.06	1.48	1.34	0.95	0.16	0	0.03	0.07
c43538_g1_i1	0.54	0.09	0.05	0.54	0	0.07	2.55	0.11	0.07	3.13	0.78	0	0.62	1.05	0.83	0.08	0.62	0.32
c65998_g3_i1	5.39	8.18	7.54	1.7	4.95	4.2	3.54	4.5	5.9	1.65	1.78	3.94	0.21	0.69	1.28	1.52	2.09	1.43
c68899_g1_i1	4.6	1.72	0.96	5.37	1.61	3.25	4.66	2.72	5.77	7.9	5.77	5.41	6.68	5.3	9.8	5.47	3.35	5.11
c62802_g1_i1	33.54	45.6	7.2	24.06	7.74	23.59	23.29	20.44	36.21	20.19	14.78	11.6	18.82	5.39	30.2	31.1	9.41	12.45
c10517_g1_i1	2.33	0.69	0.46	0.86	0.12	0.13	0.25	0.06	0	0	0.14	0	0	0	0	0	0	0
c70112_g1_i6	0.65	0.82	3	2.08	2.01	2.56	1.89	2.08	4.45	1.39	1.62	3.11	4.78	1.06	2.08	0.43	1.22	3.73
c74021_g1_i1	0.12	2.53	0	0	0.03	0	0	0	0	0.02	0.02	0	0	0.03	0	0	0	0
c61523_g1_i7	0.38	0.12	0.3	0.85	0.15	0.41	0.56	0.34	0.25	2	0.97	1.86	2.32	2.42	2.38	2.12	2.34	2.29
c66382_g1_i1	2.93	5.06	2.14	7.79	9.17	5.65	15.48	12.84	14.42	20.09	19.08	23.85	18.94	10.89	9.57	3.5	4.65	6.23
c62054_g1_i5	0.56	2.99	0.66	0.48	4.21	4.07	0.45	6.02	3.39	0.14	3.04	1.84	0.39	3.48	0.78	0.36	0.94	0.58
c71494_g1_i3	2.8	2.98	1.84	2.17	1.32	1.38	0.19	0.33	0.57	0.53	0.34	0.29	0.2	0.41	0.38	0.68	0.74	0.89
c62161_g1_i2	0	0.04	0	0	0	0	0	0	0	0.51	0.4	0.3	1.48	0.97	1.6	4.63	2.48	2.52
c30560_g1_i2	10.51	9.35	7.62	11.68	8.12	4	11.95	4.91	5.82	8.21	4.08	0.52	0.29	0.24	8.16	5.7	3.05	2.95
c54407_g1_i1	1.6	1.57	1.55	1.02	0.52	0.75	0.79	1.19	0.7	1.73	1.09	1.64	1.62	1.62	0.72	12.26	16.06	6.02
c56764_g1_i1	34.97	44.85	48.48	103.67	106	72.95	155.24	164.61	191.55	290.92	192.27	235.43	353.85	312.48	439.57	451.49	478.71	519.62
c65072_g1_i7	0.08	2.68	0.09	0.19	0.03	0	0.12	0	0	0.06	0.02	0.06	0	0.03	0.17	0.37	0.1	0.07
c56211_g1_i2	1.01	1.13	0.26	1.58	2.56	2.77	1.38	1.04	0.77	0.88	0.62	0.68	0.71	0.83	0.54	0.06	0.34	0.68
c71371_g4_i1	5.53	9.02	0.86	2.12	0.75	1.85	0.58	0.73	1.49	3.19	2.16	1.42	1.65	1.78	2.93	6.42	2.51	5.34
c62131_g1_i1	0.21	1.11	4.54	0.09	0.04	0	0.04	0.04	0.04	0.03	0.03	0.13	0.06	0.09	0.05	0	0.07	0.07
c58653_g1_i1	134.7	77.66	116.91	20.75	35.22	17.87	7.6	15.48	10.3	7.28	11.68	6.99	5.11	8.09	12	11.01	17.98	17.24
c91477_g1_i1	0.31	0.06	0.12	0.44	0.33	0.72	0.41	0.53	0.77	0.45	0.35	1.32	0.87	1.35	1.62	1.59	0.92	1.29
c59542_g1_i1	7.69	42.8	11.1	7.29	36.68	5.5	6.86	33.13	9.36	7.02	27.54	9.53	7.4	29.4	8.27	3.3	26.56	10.01
c45593_g1_i1	0.32	0.13	0.08	0.6	0.17	0.46	0.97	0.66	1.19	3.39	0.97	1.66	4.79	1.15	1.27	2.1	0.69	1.38
c143631_g1_i1	15.25	158.81	165.28	36.15	210.13	239.13	103.12	298.24	314.37	87.46	136.11	169.65	146.74	112.09	143.81	86	128.85	166.23
c69747_g1_i2	1.53	0.68	0.87	0.67	0.54	0.8	0.56	0.24	0.27	0.44	0.35	0.22	0.5	0.23	0.13	0.3	0.23	0.13
c57747_g1_i1	0	0.04	0	0	0	0	0	0.24	0.05	1.56	1.23	1.34	0.67	0.59	0.08	0.32	0.33	0.45
c153174_g1_i1	3.3	1.11	9.35	1.87	1.88	2.14	4.96	1.37	1.05	3.73	0.44	1.56	3.26	1.76	0.56	0.75	0.77	1.53
c45436_g1_i1	0.13	0.06	0.03	1.2	0.54	0.57	6.23	6.91	6.25	18.81	8.08	8.8	27.77	33.09	41.4	76.73	101.25	84.79
c34371_g1_i1	8.41	12.54	5.22	15.58	19.93	18.64	9.41	7.37	6.94	3.92	9.65	8.87	4.17	3.11	4.59	1.87	2.99	3.19
c133149_g1_i1	0.21	0.06	0.06	0.36	0.22	0.23	0.72	0.4	0.75	2.25	1.59	1.42	3.87	2.97	2.44	2.9	3.22	3.05
c42202_g2_i1	0.77	1.03	1.45	8.89	5.07	10.6	10.72	11.79	9.98	2.3	4.74	5.29	0.65	0.35	0.18	0	0	0
c67689_g1_i2	3.86	13.78	4.45	2.17	2.59	2.47	2.3	2.41	2.8	2.28	1.41	2.74	2.03	2.28	2.15	2.12	2.08	3.25
c116668_g1_i1	1.46	1.34	1.53	3.39	2.07	6.29	3.06	2.67	3.92	0.16	1.65	6.89	0.29	0.08	0	0	0	0
c65709_g1_i4	0	0	0	0	0.08	0	0.33	0.08	0	0.18	0.24	0.08	0.43	0.18	0.74	3.55	2.41	2.4
c66630_g5_i8	0.63	2	5.51	0.76	1.68	4.08	1.13	0.84	2.64	0.73	0.57	4	0.8	0.98	3.3	0.93	0.56	0.95
c56190_g2_i2	0	0	0.54	1.42	1.58	1.96	3.06	2.48	1.46	0.09	0.36	0.46	0	0	0	0	0	0
c58606_g3_i1	0	0	0	1.03	0.48	0.65	1.14	0.78	1.45	1.19	1.79	1.38	1.92	0.52	2.67	1.88	4.08	6.03
c116627_g1_i1	3.39	1.58	1.9	15.64	15.33	31.36	31.56	25.63	30.02	2.08	7.34	31.19	1.7	0	0	0	0	0
c121126_g1_i1	0	0	0	0	0	0	0	0	0	0	0	0	0	0	0.16	3.25	1.42	1
c67997_g1_i9	2.06	6.61	0.76	1.82	6.18	4.01	3.2	5.78	7.29	3.37	8.4	3.66	1.87	2.79	4.98	4.77	2.51	1.9
c26898_g1_i1	0.03	0	0	0.03	0	0	0.03	0.03	0	0.41	0.14	0.38	1.34	1.35	0.95	2.68	1.76	1.28
c47251_g1_i1	0.1	0	0	0	0	0	0.11	0.33	0.67	0.16	0.74	1.16	0.15	3.11	1.25	0	3.92	4.9
c8141_g1_i1	0.26	1.96	1.86	0.31	1.42	0.52	0.21	0.59	1.17	0.05	0.22	0.24	0.11	0.41	0.2	0.03	2.01	0.4
c71231_g2_i1	0.09	1.64	2.07	0.82	5.6	1.76	0.44	1.55	3.67	0.43	1.08	2.61	0.57	1.4	3.54	0.72	3.51	5.11
c52283_g1_i1	0.97	13.12	0.4	0.46	0	0	0	0	0	0.53	0.12	0.05	0	0.12	0.06	0	0.04	0
c74517_g1_i1	0	4.82	3.09	0.17	6.6	2.93	0	5.95	5.63	0	3.11	4.43	0	8.64	4.48	0	9.08	6.43
c53953_g2_i1	1.49	4.68	3.36	5.47	20.67	13.61	8.17	16.46	15.52	6.59	14.99	21.51	10.47	28.23	11.64	7.65	20.15	18.3
c25648_g1_i1	0	0	0	0	0	0	0	0	0	0.1	0	0	0.6	0.49	2.07	3.77	4.12	6.48
c70110_g2_i2	60.28	19.43	10.46	101.83	27.56	73.19	89.75	93.11	92.54	89.62	92.93	58.64	89.84	28.83	41.84	18.36	7.52	10.78
c70315_g2_i3	0.32	0.4	0.28	0.5	0.47	0.45	0.47	0.37	0.69	0.65	0.47	0.45	0.96	1.38	2.79	4.2	4.86	4.99
c68807_g1_i6	2.65	6.38	3.29	0.59	2.37	3.44	0.72	2.05	2.7	0.51	0.69	1.23	0.35	0.41	1.19	2.06	0.88	1
c68766_g1_i5	2.23	0.75	1.05	2.83	0.43	1.06	5.16	1.2	1	2.7	2.15	1.22	4.46	0.61	2.28	2.01	0.43	0.23
c60524_g1_i3	1.21	1.93	0.67	0.07	0	0.26	0.06	0.06	0.19	0	0.05	0	0	0	0	0	0	0
c72103_g2_i3	0.08	0.21	0.07	1.27	0.75	0.72	2.27	1.77	1.11	0.36	0.79	0.46	0.35	0.14	0.05	0.19	0.14	0.11
c69636_g1_i2	6.25	2.62	1.82	11.79	5.45	4.13	17.5	5.42	5.31	15.55	11.36	6.46	17.28	5.43	14.75	8.09	3.75	2.39
c70474_g4_i5	0.48	0.44	0.23	0.72	0.16	0.16	0.56	0.39	0.79	3.17	1.15	0.87	1.52	2.51	3.05	1.76	1.85	1.84
c61953_g1_i2	7.31	1.56	3.09	3.71	0.81	2.12	5.38	3.16	1.28	0.43	0.69	0.88	0.46	0.25	0.37	0	0.29	0.09
c143426_g1_i1	0.35	0	0.14	3.38	1.5	0.19	32.62	38.05	47.22	53.53	56.7	38.65	74.65	42.67	52.53	34.9	41.1	69.85
c72739_g1_i1	18.38	53.96	22.7	18.7	27.75	10.92	10.69	5.55	7.93	11.78	10.7	6.34	9.31	8.06	16.78	8.24	32.25	12.97
c106896_g1_i1	4.64	6.65	0.14	5.05	0.78	1.37	3.51	2.64	1.74	4.88	1.01	0.64	3.46	0.94	5.85	9.96	3.33	1.18
c7312_g2_i1	6.77	4.33	5.91	0.61	0.92	0.46	0	0.22	0	0	0	0	0	0.12	0	0	0	0
c50299_g2_i2	0	0	0	0.29	0.36	0.36	0.36	0.09	0.27	0.2	0.13	0.43	1.07	0.19	0.72	0.76	0.88	2.2
c143721_g1_i1	0	0	0	0.51	0.96	0.73	1.33	3.51	3.72	0.89	1.7	1.03	0.48	0.52	0.32	0.13	0	0.1
c64177_g2_i2	0.98	0.26	0.64	0.51	0.18	0.05	1.23	0.74	0.76	5.08	4.63	3.01	5.47	2.69	1.59	0.97	1.1	1.26
c51564_g1_i2	17.46	0.03	0	0	0.04	0	0	0	0	0.03	0.03	1.1	0.34	0	0.17	0.15	0.21	0.09
c65740_g1_i1	7.53	9.39	6.97	2.8	1.04	2.55	1.27	1.4	2.28	3.04	1.57	2.17	2.24	0.91	1.9	1.29	0.96	0.83
c70579_g1_i3	0.81	1.92	0.49	0.45	1.28	0.36	0.29	0.22	0.13	0.13	0.18	0.21	0.12	0.07	0.12	0.14	0.11	0.13
c22880_g2_i1	0.92	1.01	1.53	0.65	0.93	1.34	2.65	1.86	0.98	0.24	0.63	0.5	2.5	4.25	1.36	4.31	3.65	1.45
c41940_g1_i1	0	0.85	3.01	4.22	0.97	2.82	1.95	1.88	8.58	1.43	1.35	15.18	5.25	1.15	3.16	0.91	1.93	0.96
c64147_g2_i1	0.03	0.07	0	0.68	0.33	0.4	1.4	1.03	1.56	0.78	0.33	0.72	0.44	0.03	0.48	1.63	0.39	0.23
c115207_g1_i1	0.2	0	0	0.23	0.11	0	0.11	0.21	0	0.97	0.24	0.21	2.02	2.57	2.85	0.81	0.8	1.24
c36418_g1_i1	0.63	2.31	0.67	0.24	0.34	0.11	0.17	0.22	0.23	0.17	0.21	0.21	0	0.18	0.54	0.42	0.37	0.92
c18488_g1_i1	0.12	3.35	0.15	0.05	0	0	0	0	0	0.02	0	0.02	0	0.03	0	0	0	0
c66723_g1_i6	0.01	0	0.02	0.05	0.03	0	0.03	0	0.06	0.46	0.19	0.4	1.26	0.87	1.1	4.86	6.02	4.04
c149690_g1_i1	0.21	2.81	0	0.24	0	0	0	0	0	0.11	0.06	0	0	0	0	0	0	0
c65278_g1_i2	0.87	0.92	1.95	1.24	1.64	1.54	2.22	1.48	2.8	2.7	2.17	3.62	3.13	4.6	7.31	4.59	7.21	11.1
c55144_g2_i1	0.91	4.16	0.84	0.79	2.04	1.03	1.03	1.82	0.96	0.84	1.94	1.02	0.38	2.25	1.28	0.3	1.21	0.83
c70857_g1_i16	0.98	6.97	2.61	0.74	4.7	2.38	1.77	4.3	2.3	1.18	3.42	2.23	1.06	3.94	1.34	2.32	2.52	1.25
c62169_g1_i1	34.89	44.9	55.34	88.31	101.94	63.26	73.7	56.53	33.34	29.89	46.01	23.64	72.71	69.59	17.06	45.74	16.37	6.58
c62786_g1_i1	0	0.05	0.09	0.95	1.34	1.15	2.62	6.13	5.97	2.36	6.05	4.23	3.87	1.86	0.61	0.03	0.05	0.17
c69298_g1_i1	0.14	0	0.04	0.13	0	0	0	0	0.06	0.93	0.27	0.03	1.14	0.93	1.81	3.98	2.92	1.5
c70860_g1_i1	0.02	0.41	0.29	0.08	0.34	0.13	0.03	0.03	0.32	0.08	0.38	0.11	0.11	0	1.12	0.03	0.24	0.1
c71648_g2_i1	0.99	8.05	0.33	0.85	2.58	1.68	0.84	3.76	1.95	0.38	1.59	0.67	0.59	1.71	0.68	0.81	2.04	0.34
c55844_g1_i1	2.68	1.09	6.86	1.25	1.1	0.91	1.11	1.61	3.37	7.57	1.2	6.84	7.79	9.98	4.86	7.08	8.03	8.22
c42777_g1_i1	0.08	4.29	1.66	0	2.56	1.09	0.05	0.66	0.36	0.07	1.17	0.38	0	0.43	0	0.1	0.15	0.18
c4048_g1_i1	0.06	1.42	0	0.1	0	0	0	0	0	0.09	0	0	0	0.07	0	0	0	0
c72340_g1_i1	0.06	0	0.09	0.35	0.63	0.12	1.35	0.55	2.56	0.18	0.09	0	4.97	0.38	0.02	0.03	2.97	0.05
c64915_g2_i2	0.69	0.23	0.19	0.28	0.1	0.21	0.08	0.05	0.13	0.23	0.17	0.1	0.17	0.31	0.74	1.08	0.88	1.19
c78918_g1_i1	0	2.93	0	0	0	0	0	0.1	0.1	0	0	0	0	0	0	0	0	0
c53208_g2_i1	4.49	1.24	0.1	0.95	0.07	0.28	0.69	0.13	0.07	0.1	0.05	0.19	0.27	0.07	0.07	0.07	0	0.06
c68772_g3_i3	4.9	6.01	15.35	3.04	9.33	11.64	3.82	6.26	6.57	2.88	2.37	2.43	2.66	2.26	0.83	2.2	2.35	2.9
c70739_g1_i1	6.47	11.08	5.77	7.81	6.4	6.77	8.15	9.08	10.34	16.35	11.2	12.1	23.84	22.17	39.24	102.31	118.36	94.28
c69800_g1_i4	0.97	0.58	0.49	5.67	2.85	4.94	12.56	9.46	9.35	5.37	6.51	3.41	4.65	2.06	3.78	4.55	5.57	5.67
c63709_g1_i2	0.71	0.19	0.62	0.35	0.12	0.37	0.43	0.32	0.66	0.63	0.43	0.52	0.88	0.39	0.87	4.09	2.54	1.99
c106422_g1_i1	0	1.51	0	0	0	0	0	0	0	0.12	0	0	0	0	0	0	0	0
c67047_g10_i2	0.05	0.08	0.02	0.05	0.2	0.1	0.02	0.04	0.13	0.1	0.14	0.03	0.11	0.21	1.57	0.31	0.16	0.2
c64599_g1_i2	1.69	2.74	2.28	0.87	0.3	0.78	0.04	0.04	1.16	0.25	0.41	0.16	0.23	0.97	0.32	0.09	0.07	0.14
c63253_g1_i1	1.05	0.55	1.48	0.58	0.7	0.61	0.34	0.86	0.97	1.86	1.53	2.53	2.13	3.32	4.07	3.95	6.47	5.44
c63920_g1_i1	0	0	0	0.99	0.82	0.35	2.12	2.16	1.64	0.09	0.65	0.28	0	0	0	0	0	0
c63879_g2_i1	1.83	1.69	1.16	2.76	1.69	2.13	3.71	2.34	3.34	4.09	3.15	3.1	5.12	4.84	7.43	10.71	7.47	7.44
c55350_g2_i1	1.8	8.4	3.12	0.84	0.69	0.6	0.79	0.48	1.32	1.27	0.69	0.7	1.36	1.53	1.23	2.24	1.69	2.56
c61973_g1_i5	0.03	0.07	0.04	2.07	0.06	0	0	0.06	0	0.13	0.11	0.2	0.2	0.19	0.6	2.79	0.07	0.22
c59558_g3_i2	2.22	0.65	3.08	0.53	0.05	0.44	0.33	0.21	0.11	1.02	0.37	0.47	0.8	0.53	0.21	0.52	0.09	0.09
c74701_g1_i1	0	0	0	0.27	0	0	0.64	0.49	0.25	1.87	1.22	1.32	3.52	9.51	6.84	6.17	10.67	10.11
c70128_g1_i8	1.94	43.85	9.2	1.93	36.32	5.85	1.41	32.26	6.85	1.31	28.64	8.27	1.15	33.32	5.19	1.23	31.68	6.33
c61079_g1_i1	9.06	2.31	5.21	0	1.53	4.31	0	1.17	2.46	0.49	1.24	1.58	2.82	3.28	1.46	2.04	1.74	6.18
c31355_g1_i2	0.77	4.02	0	0.13	0	0	0	0.12	0.06	0.14	0.05	0	0.42	0.07	0.64	0.4	0.26	0.51
c55399_g1_i1	0.32	0.27	0	2.47	2.12	1.9	4.18	3.36	1.73	0.62	1.69	2.3	0.39	0	0	0	0	0
c100758_g1_i1	0	0.13	0	0.17	0	0	0	0	0	8.61	2.52	6.91	23.74	36.94	58.51	98.85	118.59	134.64
c64206_g2_i2	0	0.03	0	0.79	0.08	0.08	1.17	0.36	0.08	0.67	0.18	0.2	0.82	0	0.07	0.26	0	0.07
c55760_g3_i1	0.45	2.83	0.19	0.56	0.66	0.09	0.04	0.6	0.09	0.06	0.1	0.08	0.12	0.23	0.12	0.14	0.39	0.25
c44984_g2_i1	0	0.7	0	1.62	1.14	1.8	1.79	1.24	2.54	0.47	0.47	1.09	3.87	1.36	1.29	0.4	2.49	4.04
c62405_g1_i1	0	0	0	0	0	0	0.05	0.21	0.17	1.28	1.39	2.54	4.52	5.48	2.18	1.71	2.3	3.18
c115714_g1_i1	1.19	6.69	4.11	0.4	4.05	3.59	1.28	3.94	6.07	2.16	4.89	3.49	3.18	3.4	4.13	3.49	5.59	13
c60846_g1_i2	1.55	2.8	4.48	2.35	4.32	6.02	2.87	4.03	10.02	2.93	4.37	6.14	2.8	1.12	1.9	0.81	0.5	1.1
c59326_g1_i2	0.97	1.36	0.18	0.56	1.03	0.68	0.79	0.44	0.69	0.97	0.99	0.7	0.47	1.31	2.65	0.94	0.88	1.05
c61238_g1_i5	1.46	1.14	0.33	5.91	3.89	1.12	14.44	3.13	0.67	5.67	3.79	0.11	14.55	0.6	0.53	4.94	0.91	0.18
c103938_g1_i1	0.94	0.51	0.17	1.13	0.94	0.83	1.25	0.86	0.53	0.61	0.57	0.22	1.79	1.96	0.88	3.37	3.76	3.41
c45038_g1_i2	0.12	0	0	0.54	0.09	0.26	0.3	0.04	0.17	0.38	0.47	0.32	0.68	0.41	1.76	1.58	1.5	1.36
c67854_g1_i4	1.32	1.83	0.37	0.97	2.11	0.84	1.08	2.13	1.16	2.11	2.73	1.57	1.59	4.26	2.63	2.98	5.18	2.87
c28551_g1_i1	0.18	0.36	0.34	1.32	1.04	2.57	3.24	2.59	2.67	0.29	0.97	1.02	0.3	0	0.19	0.21	0.08	0.05
c56846_g1_i1	12.22	14.94	7.71	5.43	6.73	6.74	4.46	6.22	4.01	6.55	6.29	5.75	7.36	9.58	19.97	32.28	43.6	38.02
c71547_g1_i3	6.32	2.17	4.24	5.98	2.13	1.49	13.02	3.03	1.07	17.12	4.66	1.83	8.36	6.65	7.35	3.52	5.91	3.24
c2111_g1_i1	143.57	56.77	75.54	85.52	35.99	25.24	53.27	25.38	19.12	43.85	34.52	20.33	21.94	27.38	13.72	56.93	41.39	18.37
c61852_g1_i2	0.56	5.01	0.13	0.64	0	0	0	0	0	0.25	0.06	0.04	0.06	0.18	0.05	0	0	0
c47272_g1_i2	0	0	0	0	0	0	0	0	0.02	0.18	0.02	0	0.44	0.25	0.62	2.28	1.49	1.2
c52652_g1_i2	0.07	3.8	0.82	0.15	0.84	0.71	0.14	0.61	1.4	0.88	0.16	0.8	1.39	3	1.46	7.25	3.71	1.08
c57062_g1_i1	0.32	1.57	0.9	0.07	0	0.07	0.03	0	0	0.05	0	0	0	0	0	0.04	0	0.06
c23286_g1_i1	8.81	5.68	12.89	3.37	3.71	5.08	2.75	4.67	8.95	4.12	3.81	4.98	5.63	7.5	12.78	19.78	27.23	25.09
c57457_g1_i3	0.47	2.12	1.49	0.27	1.68	0.68	0.34	0.57	0.76	0.19	0.37	0.56	0.67	0.72	0.81	0	0.55	0.96
c49958_g1_i1	1.66	0.92	0.17	3.84	2.19	2.18	7.1	3.96	4.93	6.57	4.79	7.77	11.82	8.37	11.21	9.75	10.18	12.76
c49207_g1_i1	0.22	3.09	0.56	0.2	0	0	0.05	0	0	0.07	0.11	0	0	0	0.08	0	0	0
c67993_g2_i6	0.56	2	1.08	0.24	0.19	0.28	0.18	0.15	0.35	0.28	0.13	0.3	0.26	0.18	0.76	0.61	0.35	0.59
c61756_g1_i8	1.14	5.41	2.15	0.92	0.99	0.94	0.75	1.12	1.05	0.83	1.11	0.35	0.41	1.13	0.98	0.72	1.04	1.06
c59439_g1_i1	6.74	4.46	3.22	19.3	19.65	15.25	29.48	25.95	29.91	45.89	34.77	41.06	61	37.95	37.77	30.28	36.51	45.38
c2533_g1_i1	1.02	3.73	0.6	0	0.27	0.55	0.68	0.39	0.14	0.1	0.1	0.13	0.36	0	0.29	0.43	0.11	0.77
c67786_g1_i1	27.68	47.82	9.37	47.11	5.15	12.05	80.09	69.46	73.35	252.99	132.12	132.39	277.22	153.33	414.4	442.16	316.32	273.07
c54246_g1_i1	0.07	1.82	0	0.25	0	0	0	0	0	0.06	0	0	0	0	0	0	0	0
c52707_g2_i1	3.17	10.07	8.57	3.26	6.54	5.55	2.23	14.37	25.2	4.76	6.19	11.12	3.91	6.23	9.82	23.71	27.1	14.02
c143662_g1_i1	25.43	50.76	23.38	4.05	4.58	2.8	3.92	4.21	1.9	3.91	3.92	3.86	5.5	8.91	11.24	11.19	13.59	16.85
c67930_g1_i4	0.03	0	0	0.07	0	0	9.59	4.77	17.49	17.57	26.45	18.35	5.67	3.01	1.83	0.18	0.2	0.64
c59177_g1_i4	0.15	0.61	0	0.62	0.23	0.55	1.64	0.23	0.89	1.23	0.46	1.1	1.94	0.21	1.49	1.43	0.38	0.16
c100856_g1_i1	0.1	0	0.16	2.95	0.78	0.45	0.34	0	0.56	0.16	2.23	0.32	0.15	0.6	11.28	0.94	0.09	0.81
c56083_g1_i2	1.13	0.44	0.87	0.91	0.29	0.54	0.86	0.36	0.43	0.45	0.22	0.33	0.14	0.29	0.24	0.28	0.02	0.15
c65907_g1_i1	30.28	9.98	6.61	5.69	0.82	0.99	0.49	0.11	1.04	0.81	1.26	1.04	3.18	0.76	0.12	0.75	0.36	0.49
c64195_g1_i1	1.43	2.66	0.88	0.21	0.13	0	0	0.13	0	0.1	0	0.06	0.09	0	0	0	0	0
c55272_g1_i1	0	0	0	0	0	0	0	0	0	0.13	0.03	0	0.11	0.42	0.67	1.38	1.38	0.42
c32092_g2_i1	0	0.45	0	0.3	1.86	0.29	0	2.22	1.14	0.32	3.29	2.17	0.38	8.27	0.92	1.21	5.02	2.33
c54430_g1_i1	1.52	1.36	7.15	4.47	3.12	4.35	5.64	4.92	4.84	2.55	4.87	4.39	2.14	0.81	0.29	0.46	0.88	0.79
c70987_g5_i6	0.43	0.74	1.77	1.84	0.64	0.41	1.13	0.42	1.35	2.05	0.57	2.51	4.51	0.57	4.4	2.19	0.67	4.34
c67177_g1_i3	0.8	0.36	0.27	1.17	1.07	1.63	1.57	1.89	2.63	2.34	1.73	2.31	3.11	1.5	2.8	2.51	2.31	2.55
c87114_g1_i1	2.57	2.97	1.66	44.62	49.59	32.4	77.36	56.81	47.83	72.46	70.21	61.54	60.29	36.86	25.23	11.45	16.21	17.84
c69582_g1_i7	0.53	0.51	0.17	0.94	0.31	0.59	1.14	1.12	0.96	0.9	1.28	0.89	0.93	0.57	0.18	0.08	0	0
c54683_g1_i2	4.03	11.91	4.91	6.64	18.29	10.94	6.98	14.03	6.93	3.39	9.06	2.76	1.65	3.42	0.96	0	0.34	0.34
c59412_g1_i2	0	0	0	0	0	0.13	0.06	0	0.06	0.09	0	0.12	0.25	0.2	0.27	1.78	1.58	0.71
c71933_g1_i1	40.25	40.59	65.1	56.25	46.37	45.69	19.27	9.51	6.85	2.32	5.56	2.27	15.32	10.2	4.06	11.71	3.04	0.3
c101834_g1_i1	1.09	2.83	1.58	2.48	2.04	3.34	4.11	6.52	6.7	4.1	10.46	4.24	5.53	6.57	7.17	8.13	12.08	13.46
c70024_g1_i7	5.6	3.42	1.17	7.49	5.97	3.72	8.84	6.21	7.96	10.72	10.15	11.02	10.23	12.04	13.08	8.92	13.81	17.44
c58766_g1_i1	0.69	1.01	0.05	0.25	0.3	0.34	0.17	0.65	1.04	0.62	1.02	0.99	0.62	1.95	4.21	5.85	5.89	6.86
c56551_g1_i1	0.61	0.71	0.95	0.83	1.95	1.93	2.07	2.41	3.29	2.3	3.46	4.55	3.5	3.23	5.48	4.43	3.42	3.53
c115190_g1_i1	1.02	0.37	1.15	3.47	4.35	4.09	5.56	10.28	7.69	16.33	14.02	11.14	17.78	12.75	10.34	3.79	4.64	7.72
c26834_g1_i1	0	2.72	0	0.1	0.39	0	0	0	0	0	0.22	0	0	0	0.05	0.1	0	0
c67921_g1_i7	0.03	0	0	0.17	0.06	0.07	0.36	0.38	0.23	1.19	0.64	1.07	1.74	0.9	1.05	1.16	0.74	1.31
c52622_g1_i1	0.71	0.3	0.19	7.09	2.77	4.33	6.97	9.42	9.93	14.52	10.74	15.41	32.29	31.85	87.7	199.82	258.54	204
c68779_g2_i1	1.79	1.12	3.17	2.78	0.38	0.36	4.32	0.34	0.73	2.42	0.74	0.57	6.29	1.07	0.51	0.68	1.05	0.45
c64666_g1_i2	13.23	56.86	8.96	1.61	1.57	2.16	1.25	1.79	1.42	0.37	1.08	1.21	0.78	0.76	3.1	2.29	3.12	1.69
c120148_g1_i1	0.3	2.62	0.47	0.34	0.32	0.22	0.11	0.62	0.11	0.08	0.4	0	0	0.11	0.29	0.23	0	0.26
c61916_g1_i1	0.29	1.81	0	0.56	0	0.42	0.11	0	0.42	0.42	0.39	0.2	0.14	0.34	0.84	1.38	0.94	0.85
c122787_g1_i1	1.94	6.01	2.58	0.85	1.59	1.93	1.12	0.46	1.27	0.82	0.71	0.15	0.63	0.68	0.42	1.52	1.17	1.42
c9262_g1_i2	3.9	6.93	2.93	3.02	5.67	5.16	3.24	4.87	4.25	1.33	1.82	2.15	1.25	1.01	1.82	1.9	0.54	0.69
c54124_g1_i2	0.33	0.09	0	1.97	0.29	0.23	2.98	1.47	0.87	0.43	0.6	0.06	0	0.12	0.03	0	0.14	0.05
c35151_g1_i2	0.23	0.2	0.15	0.27	1.65	2.22	0.3	2.38	2.59	0.22	2.15	1.71	0.13	2.89	2.56	0.9	3.39	3.99
c71026_g2_i1	19.28	26	14.38	25.46	38.4	24.11	40.39	52.4	38.16	60.34	114.77	50.02	49.09	65.73	138.57	46.96	53.85	39.44
c66906_g1_i4	115.15	121.69	52.38	154.36	178.36	165.92	74.88	73.04	73.37	37.51	60.62	43.27	35.79	24.04	12.15	3.45	4.84	12.96
c64849_g1_i4	29.01	15.3	17.21	13.16	5.62	6.19	8.28	9.26	17.1	77.79	22.64	38.62	65.46	39.23	27.26	45.59	41.5	34.41
c49741_g2_i1	0.84	0.75	0.61	6.06	4.51	10.45	13.22	16.63	18.15	19.28	16	19.39	30.16	12.42	10.47	7.36	6.12	9.87
c130826_g1_i1	0.06	0.05	0.09	0	0.06	0.13	0.13	0	0	0.19	0.05	0	0	0.28	0.69	2.86	1.68	1.05
c56935_g1_i1	0.29	0.19	0.25	3.4	3.71	3.82	8.17	15.37	17.54	18.58	21.96	30.69	31.54	40.39	34.93	41.64	42.22	81.43
c68869_g1_i2	9.79	25.7	67.96	12.17	52.74	40.09	16.37	37.97	44.26	19.93	26.56	62.8	17.22	52.18	15.44	5.18	42.68	55.12
c54382_g1_i1	0.31	1.51	0.07	0.05	0	0	0	0	0	0	0	0	0	0.05	0	0	0	0
c66351_g1_i3	9.08	20.42	21.78	27.56	33.68	51.07	35.74	38.81	74.39	47.51	42.34	78.67	47.96	46.43	120.16	50.44	56.23	120.02
c58448_g1_i5	6.11	8.24	10.48	6.59	9.15	5.83	8.86	7.29	5.28	6.36	10.66	4.76	2.66	1.74	0.23	0.25	0.19	0.39
c91661_g1_i1	0	0.04	0	0.11	0.05	0.42	0.05	0.05	0	0.04	0.04	0.05	0.07	0.17	0.06	5.11	4.24	0.43
c63053_g1_i3	0.45	1.43	0.28	0.07	0	0.06	0.1	0.16	0.22	0.24	0.12	0.12	0.08	0.1	0.2	0.68	0.86	0.86
c61395_g2_i1	0.38	0.69	0.78	0.68	1.69	1.42	2.7	3.35	1.81	7.47	5.89	7.76	13.2	10.58	12.76	8.16	8.35	12.94
c52654_g1_i2	2.26	0.95	0.98	2.75	1.38	0.85	2.3	0.88	0.6	0.98	0	0.06	2.15	0.26	0.03	0.7	0.25	0.25
c71808_g1_i2	11.42	12.64	35.4	22.79	35	35.8	66.63	72.07	88.38	135.66	99.52	107.43	171.9	162.12	140.54	80.05	166.93	202.76
c68017_g1_i3	3.19	3.57	1.13	16.73	7.89	3.62	14.11	14.87	4.46	2.41	3.96	0.8	21.09	20.52	6.94	16.47	12.44	2
c71507_g9_i1	10.4	4.64	2.28	10.14	7.71	5.11	14.83	15.41	4.06	1.76	2.6	2.53	7.98	14.74	5.55	19.16	3.78	1.03
c70002_g3_i1	0.13	0.13	0.1	0.09	0.29	0.15	0.18	0.16	0.2	0.24	0.38	0.2	0.13	0.25	6	0.77	0.67	0.62
c60570_g2_i1	0.71	3.86	2.31	0.69	5.54	2.32	0.87	4.28	2.83	0.52	3.04	2.13	0.78	3.42	1.23	0.45	1.76	1.37
c104445_g1_i1	0.07	0.34	4.2	0.08	0.36	1.03	0.29	0.35	0.15	0.16	0.54	0.14	0	0.16	0.04	0.08	0	0.18
c63757_g1_i1	83.49	43.35	27.61	49.15	15.81	26.65	22.34	37.96	31.22	81.07	17.62	25.41	75.57	57.68	6.08	21.36	48.6	40.18
c143553_g1_i1	0.07	3.76	0.61	0.19	0.05	0.05	0.18	0.05	0.03	0.19	0.08	0.29	0.44	0.64	1.76	25.66	27.91	20.11
c63875_g1_i1	0.35	3.59	0.96	0.11	0.05	0.13	0.09	0.04	0	0.01	0.01	0.02	0.07	0.01	0.02	0.01	0.02	0.02
c35622_g2_i1	0.39	0.49	0	2.64	0.62	1.05	3.55	3.63	1.97	2.99	3.23	4.23	5.48	5.22	8.3	13.6	6.01	4.13
c63436_g2_i12	0.23	1.86	1.9	0.19	1.53	0.51	0.65	1.15	0.93	0.69	1.22	1.19	1.18	1.49	0.84	0.04	0.38	0.64
c61499_g2_i1	0	0.02	0.04	0.31	0.2	0.29	1	0.74	0.64	0.71	0.74	0.53	0.81	0.31	0.14	0	0.02	0.02
c52974_g1_i4	0.32	0.51	0.11	0.65	1.17	0.31	0.8	0.92	0.57	0.87	1.27	0.25	0.35	0.41	0	0.16	0	0.03
c27002_g1_i1	0.68	0.21	0.39	0.49	0.99	0.67	1.46	1.28	0.99	2.44	1.22	1.56	5.49	1.77	1.51	3.21	0.75	0.75
c119516_g1_i1	0.42	0.21	0.26	0.47	0.18	1.62	1.61	2.25	2.22	2.57	1.65	4.65	4.24	3.25	3.62	2.83	4.22	6.02
c63564_g1_i2	0.3	11.74	1.02	0.09	0.06	0.17	0.32	0.28	0.32	0.58	0.56	0.46	1.26	1.05	1.25	0.64	1.06	0.73
c48843_g1_i1	0.78	0.07	0.41	1.18	0.65	0.56	1.12	0.63	0.37	2.81	0.96	0.7	1.84	0.6	1.29	1.67	1.21	0.91
c60480_g1_i3	0.45	2.06	0.2	0.44	0.07	0	0	0	0	0.1	0	0	0	0	0.04	0	0	0
c90174_g1_i1	0.64	8.79	0.57	1.24	0.1	0	0	0	0	0.22	0	0	0	0.1	0	0	0	0
c63670_g1_i2	37.23	27.89	9.47	39.98	21.59	28.76	37.66	29.75	38.23	44.81	44.14	26.53	35.94	19.04	71.37	76.44	23.82	27.64
c44311_g1_i1	3.29	16.69	1.86	1.49	0.49	0.43	1.62	0.75	1.19	2.49	1.93	2.6	4.08	2.86	5.62	3.42	4.41	6.17
c62112_g1_i1	0.33	0.07	2	0.67	0.13	1.15	0.51	0.21	0.5	0.56	0.16	0.39	0.96	0.14	0.12	0.07	0.15	0.1
c67983_g2_i7	5.88	8.36	4.74	15.08	10.26	8.36	17.69	20.23	15.96	22.24	21.9	14.8	16.34	14.98	28.12	41.48	9.24	8.22
c59047_g1_i1	158.24	125.39	40.16	393.94	288.66	99.41	372.94	289.34	177.55	527.64	377.63	265.61	480.25	483.55	774.24	683.39	380.22	316.94
c66988_g6_i1	1.74	8.27	4.46	1.69	6.1	10.81	1.3	5.12	12.66	2.47	7.12	12.39	2.04	8.02	20.46	4.27	10.19	14.58
c66389_g1_i2	13.74	5.38	6.55	3.87	1.21	6.21	2.64	1.29	5.04	4.77	3.41	4.93	5.47	3.29	3.26	4.98	3.66	5.1
c71160_g1_i2	1.17	1.17	0.69	1.42	0.96	0.95	1.42	0.85	1.15	3.39	1.73	2.79	4.16	3.9	4.49	7.09	7.57	7.9
c64301_g1_i1	5.29	6.59	12.34	6.96	5	4.05	4.94	5.13	4.18	1.85	1.65	2.76	5.17	4.58	1.77	2.89	21.85	12.15
c58854_g1_i1	2.31	0.5	0.73	4.72	0.84	0.43	1.98	0.89	0.98	2.45	0.26	0.73	1.68	0.45	0.56	2.01	0.4	0.29
c59711_g1_i2	0.8	1.16	0.42	0.82	1.47	1.07	1.15	0.63	0.69	0.78	1	0.12	3.24	0.39	0.46	0.86	1.13	0.33
c49477_g1_i1	12.74	1.78	1.47	0.87	0.09	0.37	0.27	0.44	0.63	0.54	0.94	0.69	0.48	0.19	0.63	0.77	0.52	0.44
c88679_g1_i1	0	0	0	0.1	0	0	0	0	0	0.07	0.07	0	0	0.1	1.49	19.16	7.47	2.04
c62987_g1_i2	0.03	0.07	0.05	0.16	0.25	0.25	0.71	0.98	0.52	1	0.87	0.55	0.41	0	0.1	0.29	0.03	0
c47035_g1_i2	2.86	14.8	1.1	1.08	3.57	2.89	1.88	6.58	3.38	1.87	22.04	1.91	2.07	7.31	8.86	4.11	8.18	2.51
c76464_g1_i1	0.06	0.82	0	0.03	0	0	0	0	0	0.05	0.02	0	0.04	0.03	0	0	0	0
c114750_g1_i1	2.88	1.92	1.64	28.25	22.46	33.31	55.4	59.53	58.11	14.55	35.22	38.92	13.55	12.76	8.74	1.91	3.93	8.15
c63020_g1_i1	6.94	0.36	1.49	0.18	0	0.17	0	0	0	0	0	0	0	0	0	0	0	0
c57704_g2_i2	22.52	30.91	2.79	5.32	3.33	2.25	3.02	3.13	1	3.29	2.23	1.69	2.94	0.36	3.27	8	1.82	1.72
c67648_g1_i10	1	1.11	1.07	2.08	1.34	0.6	0.9	0.89	2.47	11.28	1.88	2.35	10.34	14.1	7.16	8.3	9.65	8.47
c70410_g1_i1	8.15	9.58	45.83	0.1	0.29	1.76	0.1	0.19	0.67	0.14	0.07	0.82	0.89	0.21	2.06	2.66	3.71	3.93
c53784_g1_i2	0.39	2.35	0.69	0.17	0.16	0.11	0.05	0.15	0.26	0.23	0.16	0.35	0.14	0.5	0.31	0.5	0.34	1.23
c71899_g1_i5	0	0.03	0.05	0.45	0.45	0.57	0.32	0.95	0.77	0.1	0.29	0.63	0.32	0.34	0.86	0.89	1.31	1.03
c44511_g1_i1	0.12	1.99	0.06	0.42	0	0	0	0	0	0.32	0	0	0.06	0	0	0	0	0
c46628_g1_i1	0.37	3.77	0.23	0.17	0	0	0	0	0	0.06	0.06	0	0	0.08	0	0	0	0
c58329_g1_i1	0.16	0	0.06	0.62	0.33	0.25	1.96	1.08	2.02	5.71	2.42	4.39	8.8	6.07	13.58	11.9	10.54	14.07
c129012_g1_i1	0.13	0.11	0.29	0.65	0.67	0.23	2.31	2.01	2.38	7	4.61	9.27	12.92	22.9	22.73	12.69	27	30.46
c55551_g1_i1	15.52	1.87	2.78	6.01	2.33	1.09	10.34	6.49	2.95	43.16	127.44	6.93	15.05	14.71	199.76	38.98	41.55	18.11
c57342_g1_i1	22.51	21.18	30.31	2.93	7.22	3.23	0.58	1.87	0.64	0.28	0.43	0.24	0.17	0.96	0.27	0.27	0.78	0.78
c70827_g2_i11	1.39	0.91	0.99	1.38	0.85	0.65	2.16	1.63	2.16	3.68	2.28	2.63	4.5	3.71	3.99	7.35	7.2	6.86
c62378_g3_i1	1.08	5.57	8.72	8.25	111.63	3.11	2.63	56.6	10.28	0.34	0.28	0.15	4.57	24.62	2.79	2.52	215.54	15.82
c69888_g1_i1	0.54	0.46	0.29	0.51	0.24	0.68	0.24	0.38	0.43	0.5	0.22	0.73	1.09	2.07	9.08	6.29	11.25	14
c72524_g6_i1	0.12	0.1	0	0.26	0.06	0	0.49	0.72	0.18	0.59	0.5	2.62	3.65	2.17	1.15	0.26	1.55	0.65
c88882_g1_i1	2.52	1.61	1.09	2.07	0.37	0.19	1.87	0.81	0.83	3.02	1.24	1.58	2.08	2.68	1.68	6.28	1.29	1.36
c65728_g1_i1	0.82	0.36	0.37	2	1.21	1.35	2.61	2.07	2.34	1.79	2.45	2.06	0.88	0.36	0.47	0.51	0.15	0.32
c72430_g1_i1	21.15	7.67	6.4	25.67	9.59	14.02	35.99	22.24	20.25	43.06	25.14	26.33	45.06	44.98	119.59	68.93	55.93	57.63
c64402_g1_i4	0	0	0	0	0	0	0	0.1	0.03	0.4	0.34	0.85	1.92	1.28	1.29	0.51	0.98	1.7
c72277_g2_i2	18.07	19.3	10.86	31.79	20.24	16.48	20.38	21.1	21.54	36.49	20.92	30.83	41.55	45.85	33.67	83.81	55.38	49.77
c66067_g1_i2	0.29	0.75	0.77	3.06	1.39	0.09	1.1	0.93	0.57	1.19	0.55	0.17	7.25	0.61	1.51	1.89	0.78	0.21
c61815_g1_i6	0	2.48	0.75	0	3.92	0.17	0	0.83	0.09	0	0.76	0	0	2.19	0.09	0	0.56	0.35
c62085_g2_i2	2.54	1.72	0.88	9.14	6.8	5.35	15.91	10.03	4.82	1.61	4.86	4.77	1.49	1.63	0.95	1.05	1.73	1.4
c71744_g2_i4	2.3	2.51	1.45	2.19	3.52	2.18	1.28	1.52	1.96	0.58	1.6	0.84	0.84	1	0.44	0.31	0.4	0.24
c70363_g1_i1	4.75	5.64	0.22	1.74	0.89	2.41	1.5	1.01	0.74	1.1	0.33	0.42	1.18	0.48	1.12	0.79	0.24	0.49
c58722_g2_i1	0.08	0.07	0.06	0.09	0.09	0.18	0.09	0.09	0.61	0.16	0.07	0.25	1.39	3.39	4.23	8.75	11.24	8.52
c64892_g1_i2	3.93	21.76	2.47	0.85	0.1	0.21	0.77	0.92	0	0.1	0.1	0.3	0.88	0.11	0.13	0.33	0.57	1.05
c44321_g1_i1	0	6.68	3.8	0	4.54	7.04	0	5.45	7.87	0	2.58	3.02	0.6	5.52	4.21	0	4.33	5.55
c31766_g1_i1	0.33	2.07	0.11	0.08	0.04	0.08	0	0.07	0	0.03	0.03	0.04	0.05	0.04	0.37	0.29	0.19	0.16
c68363_g1_i2	3.32	0.64	0.6	0.69	0	0.18	0.47	0.11	0.16	0.31	0.32	0.02	0.41	0.02	0.06	0.12	0.04	0
c118878_g1_i1	0	0.28	0.35	0	0	0	0.24	0	0.35	0.17	0	0.22	2.02	3.27	12.48	29.7	16.01	19.21
c65269_g2_i1	0.68	14.8	5.73	1.04	14.1	11.81	1.05	14.7	15.14	1.26	10.68	11.63	0.96	12.76	14.51	0.87	11.87	12.75
c66661_g2_i1	4.15	0.82	0.77	4.98	1.17	0.26	5.37	2.03	2.34	6.16	9.76	3.58	8.78	6.14	8.28	10.34	5.64	5.3
c51347_g2_i1	8.94	6.83	4.67	14.25	5.05	8.72	7.24	5.63	5.09	8.72	1.46	0.39	1.96	2.25	4.08	6.96	2.59	3.11
c67648_g1_i5	0.17	0.07	0.27	0.98	0.18	0.56	0.19	0.18	1.56	6.4	0.55	0.7	4.87	9.97	5.7	5.07	7.45	7.72
c67121_g1_i8	0	0	0	0.05	0	0	0.09	0.09	0.09	0.1	0.07	0.17	0.06	0	0.31	2.21	2.87	1.77
c60939_g1_i1	0.31	4.34	4.49	0.5	5.24	9.97	0.13	6.01	15.82	0.59	4.86	11.88	0.46	6.86	24.31	2.07	7.59	17.89
c130416_g1_i1	0.12	0.2	0.18	0.79	0.12	0	0.25	0	0.12	1.74	0.37	0.35	0.65	0.27	0.33	6.03	0	0.3
c143392_g1_i1	8.98	7.37	6.41	104.97	104.29	117.98	322.42	347.39	352.36	201.97	285.05	206.38	152.15	94.16	79.63	36.12	60.51	95.88
c69598_g2_i2	6.48	7	6.01	10.76	10.11	4.99	16.4	10.68	8.01	19.17	15.84	17.33	23.5	23.16	26.38	45.75	57.4	32.47
c54453_g2_i1	1.16	0.35	0.39	2.73	2.12	1.97	5.16	2.06	1.85	7.52	2.82	3.69	9.7	5.31	7.23	8.43	6.07	8.28
c63620_g1_i3	0.04	0.03	0	1.09	1.15	1.04	8.09	5.91	7.94	18.31	18.55	11.29	9.58	7.91	4.77	8.99	12.37	10.15
c63123_g1_i2	6.55	60.1	43.23	18.42	71.64	54.17	17.31	66.24	75.96	11.45	46.17	68.7	19.44	46.65	60.65	7.43	40.01	69.57
c56278_g1_i1	0.72	13.5	0.75	0.27	1.19	0.51	0.26	0.41	0.34	0.19	0.31	0.32	0.34	1	0.36	0.36	1.11	0.07
c129202_g1_i1	0.27	0.03	0.36	0.39	0.53	0.33	2.47	2.03	2.41	9.56	5.83	11.07	20.51	24.44	29.6	13.09	28.7	39.76
c68692_g1_i1	0.94	2.99	2.22	0.23	0.29	0	0.22	0.07	0	0	0.05	0	0.09	0	0.04	0	0	0
c114772_g1_i1	0.45	0.76	0.45	2.44	1.78	1.3	4.73	4.21	5.14	16.33	10.41	8.24	16.61	12.94	18.48	17.52	19.23	17.16
c135817_g1_i1	1.62	4.36	3.57	2.76	2.76	4.19	3.13	3.36	2.59	1.66	1.03	0.49	0.46	0.37	0.18	0.55	0.28	0.84
c57784_g1_i1	0.14	0.03	0.06	7.14	4.09	5.16	21.5	19.23	18.74	11.1	17.91	13.71	7.29	1.09	0.22	0	0	0
c59093_g3_i1	2.99	1.22	0.94	0.39	0.27	0.18	0.18	0.09	0.18	0.2	0.07	0.09	0.36	0	0	0.1	0.07	0.07
c101466_g1_i1	0.19	1.07	0.74	0.59	1.41	0.92	0.46	3.19	0.6	0.11	0.07	0.38	1.53	2.7	1.02	1.71	1.69	0.99
c69115_g1_i3	3.81	3.16	5.65	0.41	0.71	0.46	0.23	0.42	0.76	0.23	0.38	0.8	0.34	0.66	0.55	0.11	0.65	1.35
c88304_g1_i1	3.55	3.08	5.24	1.28	1.5	3.28	0.73	2.16	2.94	0.44	0.89	1.94	0.56	1.1	1.03	0.38	0.25	0.29
c143231_g1_i1	0.63	0.26	0.2	17.12	18.02	21.61	43.65	49.04	58.78	71.89	52.45	78.11	88.07	49.07	53.33	38.35	35.17	67.96
c50737_g1_i1	7.68	7.83	4.53	1.09	1.17	0.59	0.15	0	0.15	0.11	0	0.14	0	0	0	0	0.24	0.12
c65405_g1_i1	0.06	0.05	0.09	0.2	0.13	0.65	0.32	0.31	0.32	1.51	0.43	1.09	3.55	3.91	4.07	13.42	15.8	9.9
c60919_g1_i4	0	0	0	0	0	0	0	0.05	0.11	0.36	0.32	0.15	0.85	1.49	4.41	2.89	5.47	7.37
c68616_g1_i1	13.61	11.68	28.29	18.4	18.54	11.67	15.63	18.41	10.09	25.16	20.66	12.91	19.58	16.59	5.55	3.58	9.31	8.94
c41881_g1_i2	7.26	2.81	1	14.29	4.25	6.19	10.96	2.98	5.86	9.37	9.34	4.12	9.45	6.75	21.45	15.22	7.58	8.8
c146471_g1_i1	0	0	0	0.11	0	0.22	0	0.21	0.11	0.08	0.08	0.41	0.14	0.46	1.1	1.6	2.82	3.25
c74209_g1_i1	1.12	14.16	3.18	0.34	0.72	1.45	0.24	0.16	0.16	0.12	0.18	0.3	0	0.43	0.26	0.08	0.26	0.46
c58006_g1_i1	0.13	0.04	0.07	0.05	3.92	0.18	0	1.91	0.05	0	0	0	0.12	0.1	0	0.05	0.82	1.67
c114711_g1_i1	8.14	1.89	0.67	12.02	3.42	4.15	10.11	7.66	4.67	12.75	8.98	2.71	10.41	3.67	9.64	14.63	5.97	5.11
c47765_g1_i1	0.68	0.64	3.08	1.93	2.9	1.83	1.83	4.41	3.53	0.81	3.16	1.21	2.28	1.26	0.87	0	0.89	1.7
c61228_g2_i1	0.24	0	0.25	2.06	0	0	0.42	0.08	1.09	4.43	3.75	2.16	18.17	29.82	131.46	449.62	452.48	389.49
c58590_g2_i1	0	0	0	0	0	0	0	0	0	0.06	0.06	0	0.11	0.27	0.32	2.35	1.19	1.95
c62323_g2_i2	0.09	0	0	0.57	0.44	0.51	1.72	1.88	0.82	0.49	0.85	0.63	0.63	0.54	0.1	0	0	0.03
c67272_g4_i1	0.43	0.3	0.56	0	0	0.31	0	0	0	0	0	0.07	1.3	1.86	2.79	1.28	2.66	2.95
c62904_g1_i2	0.2	0	0	0.22	0	0.12	0.03	0	0	0.11	1.1	0	0.04	0	0.1	0	0	0
c69364_g2_i2	17.28	46.67	10.14	43.92	45.77	27.05	48.14	40	51.81	57.34	32.43	38.66	78.11	34.35	85.55	62.04	65.16	80.39
c60970_g1_i1	1.12	0.23	0	0.79	1.94	0.3	1.2	1.01	1.19	4.41	7.74	3.25	4.93	5.59	6.93	8.68	4.14	5.1
c56833_g1_i1	0.76	1.6	0.68	0.06	0.12	0.12	0.06	0.11	0	0	0	0	0	0	0	0	0	0
c60162_g1_i2	2.56	14.23	6.97	11.72	33.99	7.43	5.92	11.95	9.65	5.44	6.16	4.58	6.8	9.23	13.97	5.89	26.69	14.03
c19557_g1_i1	0.32	3.12	0.68	0.43	4.13	2.79	0.4	3.52	2.81	0.13	1.66	0.87	0.08	2.52	0.64	0.06	1.13	1.36
c65906_g4_i1	4.9	12.39	1.08	4.57	1.42	1.56	4.12	12.41	3.44	1.11	1.68	2.42	3.11	0.78	9.72	1.93	2.52	2.48
c53382_g1_i1	0.95	0.35	1.59	3.17	1.08	2.95	2.81	1.72	5.25	7.87	4.8	4.69	8.21	6.73	4.74	4.36	4.35	7.02
c66306_g1_i1	2.28	28.86	13.11	2.81	9.57	13.54	2.84	6.12	20.04	3.32	6.33	14.37	3.29	12.07	27.52	4.2	31.25	68.87
c66299_g1_i2	4.75	5.57	15.43	1.94	3.03	2.53	0.93	1.94	3.89	1.32	1.99	2.27	1.79	2.45	0.74	1.36	3.15	2.82
c59374_g1_i1	1.61	1.88	1.05	19.54	14.04	22.48	51.28	65.6	66.88	57.37	66.51	54.23	45.55	13.95	4.91	0.98	0.82	1.71
c64454_g1_i3	116.89	127.33	115.27	30.43	22.07	20.47	7.1	4.69	4.21	1.6	3.08	1.22	0.77	0.38	0.28	0.62	1.99	4.29
c42456_g2_i1	1.25	0.31	0.26	2.03	0.04	0.27	1.38	0.35	1.37	22.37	4.41	0.93	13.31	4.33	7.66	8.5	4.13	4.99
c60017_g1_i2	0.2	0.14	0.16	5.08	2.93	4.83	3.97	2.92	2.38	0.03	0.83	0.34	0.05	0	0	0	0	0
c65193_g1_i1	0.2	0.13	0.12	0.67	0.27	0.42	1.06	0.5	0.45	0.49	0.19	0.34	0.6	0.4	3.15	113	50.19	18.55
c53788_g1_i1	1.26	0.49	0.46	1.75	1.65	3.96	4.46	2.6	1.75	0.38	0.99	2.35	0	0	0.06	0.11	0	0
c61667_g1_i5	1.1	2.4	0.87	0.23	0.18	0.37	0.15	0.11	0.07	0.08	0.05	0.07	0.15	0.12	0.02	0.04	0.06	0.12
c71600_g5_i4	0.11	0.07	0.09	0.72	0.21	0.42	2.31	1.43	1.38	0.46	0.63	1.28	0.93	0.35	0.03	0	0	0.05
c51620_g1_i1	0.04	0	0.06	0.2	0.04	0.23	0.61	0.48	0.64	1.17	1.4	1.22	1.25	1.37	1.61	0.72	1.14	2.12
c64512_g1_i2	1.29	5.69	0.66	0.5	0.47	0.43	0.45	1	1	0.53	0.98	1	0.8	0.45	1.76	1.59	0.8	0.94
c115200_g1_i1	0.04	0.86	0.12	0.04	0	0	0	0	0	0.03	0	0	0	0	0	0	0	0
c69244_g2_i6	20.97	7.9	6.57	16.62	9.3	3.31	15.63	16.54	4.8	7.3	6.38	4.54	15.59	28.99	8.99	12.9	33.27	19.92
c66607_g1_i4	5.15	3.52	14.78	13.99	10.85	5.49	19.62	5.93	11.03	10.67	15.22	13.57	22.5	9.12	4.42	1.47	4.88	6.44
c67925_g2_i1	3.11	6.25	12.99	2.35	8.34	2.56	1.11	3.35	3.76	1.35	0.94	1.11	1.42	2.13	0.9	0.79	44.29	6.22
c67552_g1_i8	1.35	5.91	6.83	0.51	5.9	2.58	0.48	3.42	2.39	0.24	3.32	0.61	0.84	2.74	0.94	0.34	2.09	1.17
c71572_g1_i3	0.07	0	0	0.26	0.39	0.43	0.96	0.58	0.67	0.05	0.13	0.03	0.05	0	0	0	0	0
c143164_g1_i1	3	2.79	1.51	2.77	3.69	3.07	1.51	2.27	4.01	4.72	1.76	2.63	5.29	3.56	3.65	27.66	21.45	13.99
c114814_g1_i1	0.15	0.13	0	1.03	0.16	0	4.56	2.2	3.55	25.72	13.68	11.21	26.95	24.98	18.41	34.09	44.69	47.43
c67765_g1_i6	0.21	0.08	0.04	0.03	0	0	0.02	0.05	0	0.09	0.07	0	0.2	0.24	0.24	0.97	0.57	0.57
c69366_g1_i2	6.58	2.18	1.48	1.28	0.41	0.18	0.21	0	0.21	0.41	0.39	0.36	1.09	0.51	1.81	1	1.28	1.08
c118037_g1_i1	2.74	11.25	3.71	6.31	32.55	19.52	13.16	22.59	19.48	12.94	19.33	17.94	11.97	11.43	9.08	3.09	5.26	9.25
c78914_g1_i1	0.16	1.65	0	0.06	0	0	0	0	0	0.09	0	0	0	0.06	0	0	0	0
c65084_g1_i3	7.36	5.82	0.41	9.61	0.8	0.84	1.19	16.5	2.48	2.14	0.88	1.02	2.77	2.72	4.47	1.55	2.39	0.65
c72532_g1_i7	0.19	0.23	1.3	0.12	0.17	0.2	0.11	0.06	0.14	0.13	0.11	0.27	0.16	0.11	0.12	0.19	0.23	0.25
c73349_g1_i1	5.14	2.78	2.44	37.94	25.67	48.91	86.75	95.25	87.26	11.89	38.41	38.07	4.97	0.32	0	0.08	0	0
c66325_g1_i1	1.49	1.4	0.15	0.21	0.89	1.8	1.1	0.48	0.69	0.73	0.44	1.78	3.01	3.72	5.45	9.33	10.52	11.93
c65154_g1_i2	6.83	3.67	2.91	3.17	1.21	1.46	2.73	0.8	0.94	2.44	1.36	0.74	1.96	0.98	0.67	3.16	1.36	1
c72937_g2_i1	0.06	0.31	0.1	1.24	2.27	0.79	2.81	3.29	2.53	5.91	2.36	3.64	10.74	13.38	12.78	14.93	13.6	19.79
c50548_g2_i1	1.72	0.91	2.56	7.48	0.21	0.42	8.67	17.31	21.97	450.97	256.11	312.42	822.59	646.3	1037.72	2426.21	2862.52	2980.21
c69974_g1_i4	55.4	8.08	2.71	47.26	3.11	4.36	22.07	3.82	3.6	25.47	3.02	3.99	13	2.2	2.4	17.53	4.25	2.25
c55351_g1_i3	0	0	0	0	0	0	0.05	0.02	0.1	0.14	0.45	0.46	0.19	0.36	1.22	0.21	0.77	0.85
c24830_g1_i1	0	0	0.26	0	0	0	0	0	0	0.13	0.13	0.33	0.23	0.19	0.75	3.15	4.01	2.28
c67453_g1_i2	1.34	2.25	2.43	0.37	0.66	0.58	0.02	0.15	0.18	0.44	0.13	0.35	1.39	2.42	11.12	32.12	33.15	28.69
c68268_g1_i7	0	0	0	0.07	0.04	0	0	0.02	0	0.36	0.1	0.17	0.65	0.5	1.15	2.68	2.23	1.37
c72715_g4_i1	0.38	12.08	7.84	0.76	23.48	51.45	0.51	20.77	55.01	0.53	13.8	38.89	0.54	20.82	56.4	0.22	19.13	47.52
c143535_g1_i1	0.2	0.3	0.16	2.23	3.17	4.14	5.69	6.75	5.49	0.08	1.52	1.07	0.36	0	0.12	0	0	0.09
c88798_g1_i1	13.39	11.72	6.65	12.14	4.05	5.47	7.71	5.7	7.2	15.45	7.36	6.7	24.44	17.4	16.78	41.53	19.89	28.63
c809_g1_i1	3.46	4.86	3.28	4.73	8.28	8.89	14.45	10.52	6.26	2.73	7.77	23.17	0.74	0.11	0.05	0.11	0.08	0.04
c72068_g1_i2	0.67	0.83	1.15	0.42	0.57	1.44	0.38	0.43	1.19	0.26	0.45	0.86	0.25	0.79	1.37	0.24	1.11	3.45
c52029_g1_i1	0.04	1.68	0	0	0	0	0	0	0	0.03	0.03	0	0	0	0	0	0	0
c38697_g2_i1	0	0	0	0	0.07	0	0.75	0.86	1.63	3.18	3.57	3.38	3.04	2.62	1.31	0.08	0.42	1.03
c37661_g1_i1	0.98	1.96	0.58	1.53	2.22	3.17	2.37	4.45	2.22	1.26	2.13	1.49	0.86	2.94	1.33	0	0.43	0.11
c70797_g2_i3	18.02	18.41	13.9	15.46	19.75	13.91	21.26	18.35	17.02	13.57	20.22	19.55	7.71	5.21	4.65	2.02	2.02	4.44
c28307_g1_i2	0	0.04	0	0	0	0	0.15	0	0	0.9	0.61	0.09	0.64	0.05	1.04	0.15	0.28	0.12
c47451_g1_i1	0.46	0.22	0.21	0.07	0.05	0.14	0	0.07	0.23	0.29	0.1	0.02	0.53	0.3	0.62	0.69	1.38	0.69
c64287_g1_i1	1.85	0.57	0.68	0.07	0.07	0	0.07	0.06	0	0	0.05	0	0	0	0.25	0.14	0.32	0.64
c31181_g1_i1	0	0	0.12	0	0	0	0	0	0	0.06	0	0	0	0.09	0.13	2.2	1.17	1.24
c64452_g1_i3	0.53	2.16	0.77	0.1	0.24	0.29	0.05	0	0.14	0.07	0.14	0.18	0.06	0	0	0.1	0.04	0.08
c77354_g1_i1	1.02	0.9	1.26	0.86	0.66	2.21	0.72	0.32	0.52	0.7	0.35	0.32	0.5	0.31	0.18	0.15	0.08	0.04
c64223_g3_i3	2.79	2.12	1.08	2.33	0.46	0.39	1.39	0.48	0.52	1.74	0.34	0.37	1.06	0.37	0.23	0.93	0.44	0.27
c69001_g4_i1	1.87	2.88	1.86	1.08	0.75	0.54	2.12	0.5	0.44	4.11	0.87	1.45	5.06	2.82	3.17	7.03	4.85	5.99
c143436_g1_i1	1.56	5.49	7.84	1.06	5.14	5.03	0.33	1.94	5.31	1.23	1.11	4.88	1.32	1.78	2.04	1.93	6.11	9.33
c14464_g1_i1	0.2	1.5	0.56	0	0.33	0	0	0.11	0	0.08	0.04	0	0	0	0.06	0.06	0.13	0.18
c66239_g3_i1	0.66	0.46	0.29	0.46	0.25	0.15	0.4	0.53	0.4	8.16	2.58	2.49	11.46	15.52	15.91	29.91	38.23	30.25
c54138_g1_i1	0.1	0.04	0	0.8	0.32	0.22	1.95	2.2	2.04	8.68	5.63	5.11	13.6	12.18	20.43	34.56	51.23	40.52
c131875_g1_i1	1.21	10.17	0.85	1.22	9.03	5.8	1.3	11.86	2.29	1.7	4.26	1.23	0.95	12	2.68	0.46	4.69	2.34
c60957_g1_i1	14.65	52.4	20	15.51	46.1	36.35	12.83	26.18	39.45	9.58	32.74	26.86	6.7	16.66	54.17	4.94	20.26	16.96
c33201_g1_i1	0.12	1.59	0.06	0.12	0	0	0	0	0	0.04	0	0.02	0.05	0.02	0	0.06	0	0
c103883_g1_i1	0.08	0.1	0.19	0.09	0.44	0	0.13	0.13	0.17	0.13	0.06	0.08	0.23	0.75	0.3	1.86	0.97	0.57
c117405_g1_i1	1.23	0.6	0.18	2.16	1.39	0.56	1.24	0.85	0.64	1.56	1.3	1.55	2	3.25	3.05	0.51	2.38	1.2
c72209_g1_i2	13.99	17.76	4.79	11.31	8.68	11.95	11.55	12.9	15.51	15.28	15.68	16.7	16.89	13.63	50.93	40.45	27.35	26.68
c62726_g1_i1	1.63	2.21	0.81	1.34	2.46	2.04	1.87	1.18	0.65	0.61	0.79	0.96	0.52	0.33	0.21	0.13	0.14	0.14
c33313_g1_i1	0.1	0	0	5.3	1.52	1.03	32.44	18.58	26.9	28.11	25.04	19.87	22.44	0.33	0	0	0	0
c45611_g1_i1	0.14	1.41	0	0.05	0	0	0	0	0	0.08	0	0	0	0.05	0	0	0	0
c78738_g1_i1	0.33	2.49	1.55	0.37	1.33	1.7	0.64	1.16	0.77	0	1.3	0.73	0	0.68	0.19	0	0.17	0.34
c68132_g1_i1	8.46	5.28	2.44	6.95	8.37	7.61	13.51	13.94	12.03	17.19	19.25	22.64	32.21	26.1	24.04	31	38.96	40.02
c58167_g1_i2	6.86	13.36	4.82	2.26	5.65	1.78	0.63	8.12	4.51	0.31	0.58	0.44	0.89	4.28	0.83	0.44	6.65	2.28
c70973_g1_i14	2.47	1.38	0.6	3.07	2.15	0.96	2.73	2.35	2.58	5.69	3.28	2.72	5.19	4.67	6.71	9.56	6.96	5.49
c143361_g1_i1	2.98	2.97	9.11	2.01	0.86	0.52	3.89	0.92	0.69	5.97	0.89	1.71	4.99	3.31	0.87	0.45	4.7	3.49
c58077_g2_i1	0.06	0.05	0	0.51	0.07	0	1.58	0.46	0.14	0.05	0.15	0	0	0	0	0	0	0
c53610_g1_i1	0.18	0.17	0.17	0.12	0.43	0.53	0.12	0.32	0.65	0.47	0.63	0.21	0.21	0.35	38.29	2.72	2.24	2
c30585_g1_i1	1.75	3.44	1.67	0.43	2.02	0.98	0.16	0.79	0.24	0.12	0.42	0.31	0.21	0.69	0.26	0.17	3.5	0.79
c50049_g1_i2	1.28	0.58	0.26	2.13	0.72	0.99	1.06	0.67	0.47	0.96	0.31	0.63	0.46	0.28	0.7	0.95	0.29	0.16
c35873_g1_i2	2.45	6.51	1.45	1.56	2.78	4.13	1.07	1.27	2.37	1.03	2.61	1.24	0.54	2.28	1.75	1.73	0.53	0.8
c15583_g1_i1	11.84	11.62	4.19	15.85	13.47	8.29	25.01	11.5	8.82	83.7	44.42	44.76	100.84	182.4	96.84	76.51	82.32	83.5
c115049_g1_i1	0.47	4.04	6.58	0.88	8.42	18.71	0.67	10.12	26.08	0.86	5.89	18.66	0.87	6.38	19.96	0.35	7.16	22.61
c75664_g1_i1	1.85	6.11	2.16	1.28	1.52	1.8	0.96	1.42	1.27	0.56	1.04	0.3	0.42	0.55	0.75	0.61	1.2	0.72
c42081_g1_i3	2.4	0.9	1.19	1.29	0.61	0.14	0.48	0.2	0.47	0.35	0.15	0.06	0.89	0	0.04	0.14	0.06	0.05
c19209_g1_i1	7.39	27.34	1.2	4.23	3.97	4.02	5.71	13.04	7.21	4.47	8.91	2.38	2.63	3.24	4.72	9.99	8.67	2.22
c64143_g1_i2	0.74	4.05	0.36	0.45	0	0.24	0.3	0.12	0	0	0	0.06	0.08	0.06	0	0	0	0
c52838_g1_i2	1.03	0.74	0.93	0.84	0.55	0.4	0.57	0.41	0.28	0.55	0.18	0.03	0.06	0.29	0.72	0.34	1.25	1.03
c36746_g1_i1	0.46	0.19	0.36	0.52	1.23	0.75	0.99	2.09	1.47	2	2.01	2.33	2.93	2.57	5.26	4.1	5.13	8.32
c64543_g1_i16	0.09	0	0.05	0.35	0.62	0.8	0.83	0.99	1.38	0	0.22	0.37	0	0	0	0	0	0
c67458_g2_i1	1.37	4.32	10.92	0.58	1.28	2.22	0.74	0.18	1.46	0.47	0.2	0.17	0.12	0	0.49	0.1	0.15	0.82
c60269_g2_i1	0	0.29	0.27	0.97	0.18	0	0.55	0.89	0.37	0.54	0.54	0.35	1.45	2.35	3.22	5.23	7.47	8.48
c68043_g1_i1	64.56	66.92	12.01	45.92	28.05	52.17	46.84	63.04	78.98	35.34	36.09	34.57	29.17	10.78	97.4	108.62	38.99	39.34
c61561_g1_i1	0.23	0.12	0	2.25	0.54	0.8	2.04	2.06	1.62	1.31	2.78	1.97	1.11	0.85	0.26	0.1	0	0.12
c77136_g1_i1	1.2	2.34	0.61	4.56	0.94	0.23	0.61	3.73	0	2.03	0.47	0.32	0.5	2.06	0.64	0.96	1.14	0.7
c65008_g1_i4	1.66	1.37	4.49	2.43	4.86	4.61	8.26	3.27	3.06	4.64	2.42	3.04	16.26	3.44	1.61	3.91	1.82	0.84
c38471_g3_i1	2.86	10.39	1.09	31.98	2.67	3.92	7.8	19.56	3.41	7.3	8.76	4.2	4.27	16.13	12.47	13.97	1.73	1.65
c116357_g1_i1	0.85	4.91	5.93	1.17	7.27	8.12	1.42	2.73	2.81	1.52	3.35	2.48	1.79	2.53	0.97	0	1.11	1.72
c104667_g1_i1	0	1.53	0	0	0	0	0	0	0	0.03	0	0	0	0	0	0	0	0
c65864_g1_i5	3.5	4.9	1.94	9.82	3.42	3.58	22.71	21.29	3.36	2.05	1.38	2.3	22.89	34.83	7.16	24.31	11.7	2.65
c21132_g1_i2	0.15	0.04	0.08	1.87	0.59	1.51	3.86	5.75	5.64	36	21.33	34.71	72.19	48.53	43.7	15.58	21.48	42.03
c68235_g1_i3	6.01	7.09	4.39	8.97	4.6	1.68	7.01	4.61	5.14	12.92	6.2	5.11	9.88	5.11	10.62	17.05	4.8	5.06
c42049_g1_i2	1.06	0.45	0.52	14.33	17.71	16.35	56.41	56.2	49.86	5.93	19.79	6.73	1.88	0.23	0.15	0.08	0	0.12
c68406_g4_i1	2.82	1.13	1.79	1.58	1.09	0.6	1.15	0.65	0.37	1.17	0.94	0.97	1.21	1.33	1.63	4.34	4.36	2.47
c50493_g1_i2	1.95	0.25	0.41	0.34	0.14	0.37	0.28	0.36	0.51	0.24	0.07	0.66	3.84	0.4	0.42	0.24	0.53	0.68
c68506_g1_i4	0.6	0.14	0.06	1.87	0.64	0.78	1.51	2.54	2.78	4.6	2.86	2.6	5.21	2.07	4.3	5.22	3.57	2.34
c52293_g1_i2	1.59	0.74	0.55	0.33	0.06	0	0.13	0.06	0.06	0.09	0.05	0.06	0	0	0	0	0	0
c55798_g1_i1	0.73	2.28	0.46	0.17	0	0	0.31	0.3	0.08	0	0.17	0.15	0.1	0.08	0.33	0	0.06	0
c129619_g1_i1	3.32	6.44	2.45	2.35	1.21	1.56	1.45	0.86	1.43	0.41	0.33	0.94	0.44	0.59	0.83	0.23	0.72	1.71
c54013_g1_i1	16.15	86.93	19.37	8.69	14.69	10.04	10.75	16.74	13.74	9.94	13.06	10.38	13.54	24.19	25.18	19.56	27.68	17.91
c61447_g1_i3	5.76	1.38	1.79	2.3	0.84	0.75	4.48	1.08	0.98	8.28	22.63	1.02	3.03	1.88	4.9	4.04	1.21	1.84
c63062_g1_i1	3.99	43.61	18.62	3.66	33.48	26.82	2.14	31.24	39.81	3.25	20.31	43.58	1.97	30.91	33.8	4.69	34.84	40.29
c61293_g2_i2	0.48	1.98	0.75	1.18	1.66	2.41	4.97	5.33	5.52	7.92	6.72	8.96	6.97	3.83	1.48	0.54	0.73	0.69
c71973_g1_i2	1.17	1.01	1.13	0.99	0.54	1.36	0.71	0.28	0.7	0.4	0.45	0.4	0.17	0.24	0.34	0.14	0.03	0.08
c67548_g1_i3	1.63	2.06	1.93	0.17	0.03	0.32	0.03	0.03	0.11	0.06	0	0.13	0.14	0	0.06	0.03	0.09	0.5
c116721_g1_i1	0	0	0	0	0	0	0	0	0	0.38	0.38	1.34	3.57	3.03	11.25	8.84	11.34	10.15
c55049_g2_i2	2.54	1.17	0.7	3.31	1.35	1.09	2.45	0.85	0.88	1.95	0.6	0.77	1.07	0.73	0.22	2.08	0.28	0.22
c59349_g1_i1	0.05	0	0	0.11	0.05	0	0.05	0	0	0	0	0.05	0.07	0.22	0.6	1.4	1.67	1.04
c63872_g1_i2	0.79	0.73	1.47	1.71	1.38	0.93	4.87	0.82	1	3.92	0.74	1.02	12.08	1.65	0.45	2.2	0.88	0.75
c71606_g1_i2	0.19	0.17	0.21	0.12	0.11	0.06	0.2	0.14	0.09	0.18	0.07	0.13	0.08	0.32	0.55	0.81	1.53	0.75
c72768_g3_i1	0.26	0.66	0.18	0.21	0.28	0.16	0.24	0.08	0.12	0.32	0.09	0.19	0.32	0.3	1.19	2.58	4.99	2.79
c2978_g1_i1	0.14	1.8	0.28	0	0	0	0.04	0	0	0.06	0	0	0.05	0	0	0	0	0
c45455_g3_i1	0.8	0.14	0.21	3.07	1.37	6.01	5.59	7.15	8.23	14.68	12.69	11.24	18.27	19.54	6.82	1.97	2.34	6.83
c55461_g1_i2	0.42	0.71	0.51	2.12	0.25	0.1	0.55	0.24	0.55	0.37	1.18	0.61	0.99	0.16	6.01	2.58	0.12	0.36
c63390_g1_i1	2.33	0.63	1.51	0.04	0	0	0	0.03	0	0	0.02	0.03	0	0.04	0	0	0	0
c72430_g1_i3	17.72	17.8	7.09	18.35	8.42	9.71	26.31	17.53	14.43	48.91	28.87	34.61	72.54	72.05	111.38	134.14	121.42	114.22
c13891_g1_i1	2.36	4.76	19.13	2.41	3.9	1.53	8.74	2.69	2.77	7.54	8.69	2.27	13.48	1.21	1.82	2.93	3.91	1.85
c65331_g4_i2	0.22	0.41	0.6	0.49	3.36	0.35	0.06	1.64	0.87	0.17	0.13	0.33	0.31	0.37	0.62	0.06	1.19	0.43
c50373_g1_i2	1.75	0.61	1.04	0.89	0.38	0.52	0.78	0.12	0.19	0.24	0.1	0.06	0.08	0	0	0	0.05	0.1
c68993_g1_i3	0.32	0.11	0.25	0.15	0.03	0.07	0.21	0.2	0.21	1.3	0.82	0.69	1.28	1.89	3.77	4.06	4.01	3.18
c28831_g1_i1	4.14	17.92	7.61	8.23	24.65	17.61	15.27	21.85	19.06	10.62	26.25	19.29	7.89	15.39	8.19	0.51	1.8	3.46
c38509_g2_i1	1.51	1.81	12.03	1.47	1.38	1.39	2.54	2.46	1.49	1.53	1.19	1.63	4.4	3.2	0.92	2.92	3.75	7.76
c93131_g1_i1	1.01	3.47	1.05	0.89	1.9	1.93	0.12	0.58	1.07	0.18	0	0.11	0	0.38	0.83	0.25	0.68	0.49
c64466_g1_i4	0.1	0.5	0.16	0.23	0.39	2.07	0.14	0.1	1.13	0.05	0.16	0.3	0.09	0	0.23	0	0.03	0.12
c60921_g1_i3	1.12	0.66	0.39	2.55	1.11	1.8	2.64	2.68	3.81	5.45	3.72	5.35	5.93	3.62	3.42	2.3	2.32	4.95
c30232_g1_i1	1	3.12	0.57	0	0.19	0.59	0.58	0.28	0	0.78	3.15	0.09	1.15	0.52	0.62	2.25	0.39	0
c100759_g1_i1	2.29	33.13	13.15	1.7	14.68	13.8	2.66	10.76	12.31	2.01	8.68	15.46	4.14	17.17	9.93	5.24	14.34	14.06
c36667_g1_i1	2.45	1.81	3.2	1.07	2.32	2.03	1.21	1.63	1.16	0.94	1.13	0.87	0.71	1.29	0.35	0.24	0.35	0.24
c73874_g1_i1	1.81	1.43	0.95	7.46	5.13	6.17	25.44	29.31	27.81	16	22.45	14.13	7.08	3.79	2.43	6.46	3.15	5.62
c69906_g1_i5	0	0	0	0	0	0	1.67	0.45	3.09	5.73	4.21	4.9	4.39	2.77	4.29	14.32	12.48	10.29
c56237_g1_i1	9.64	12.05	9.23	19.63	18.22	23.75	28	29.67	40.28	2.51	8.2	18.55	1.33	0.17	0.04	0.08	0	0.13
c66640_g2_i2	0.06	0.05	0	0.14	0.07	0	0.07	0	0.13	0.1	0.05	0.13	0.62	0.29	0.46	20.16	24.27	13.88
c66630_g5_i1	0.74	1.86	5.7	0.84	1.83	3.84	1.16	1.06	2.82	0.68	0.72	3.95	0.8	1.37	3.63	0.87	0.64	0.82
c56745_g2_i1	0	0	0	0.28	0.07	0.13	3.05	5.83	7.24	5.99	10.07	10.63	7.58	7.13	3.06	0.21	0.75	2.95
c71485_g4_i1	0.13	2.52	1.03	0.22	4.31	4.93	0.14	4.6	6.33	0.05	1.65	4.29	0.18	3.28	3.2	0.07	1.65	2.61
c55807_g2_i1	12.98	4.58	11.7	2.46	3.07	1.72	2.04	2.48	2.08	1.99	2.14	3.63	4.93	3.7	11.1	6.7	12.04	20.96
c71223_g1_i7	0.38	1.35	1.3	0.48	1.07	1.46	0.38	1.22	2.56	0.22	0.67	3.27	0.71	0.63	1.76	0.34	0.66	2.37
c33901_g1_i2	2.81	1.62	10.7	1.01	2.68	5.1	0	1.38	3.62	0.58	1.52	2.69	0.42	1.18	0.67	1	0.39	1.28
c60590_g4_i5	0	3.45	0.31	0	0.1	0	0	0.1	0	0	0	0	0.14	0	0.11	0.22	0	0
c62945_g1_i1	4.86	11.58	2.47	3.55	1.59	0.34	1.93	1.22	1	1.61	1.61	1.82	2.76	0.63	1.52	1.59	2.19	1.43
c63000_g1_i1	74.11	77.89	73.14	65.32	56.7	60.75	85.48	49.99	42.31	72.55	57.52	44.55	30.54	12.68	3.68	10.36	7.95	5.3
c71263_g3_i6	4.44	11.64	9.47	4.15	20.83	11.92	4.02	10.27	7.39	2.93	5.31	4.92	2.6	7.44	1.35	3.19	6.9	4.98
c59870_g1_i4	0	0	0	0	0.17	0	0	0	0	0.63	0.25	0.97	1.13	1.47	2.65	4.9	4.2	4.6
c69196_g7_i1	1.52	1.02	1.66	2.43	1.21	1.53	2.81	0.99	1.7	4.54	1.64	2.33	8.98	1.88	3	2.96	1.87	1.7
c66377_g1_i5	0.84	1.2	0.05	1.62	0.7	1.01	1.47	0.9	1.56	2.41	5	1.61	1.76	1.1	6.39	4.47	1.85	1.54
c71393_g1_i1	3.06	1.05	2.09	2.82	2.56	0.97	4.17	1.54	1.34	1.88	1.33	0.73	1.8	1.03	0.31	0.27	0.84	0.51
c73161_g2_i1	1.76	6.01	1.53	0.93	0.32	0.33	1.83	1.1	0.55	1.25	0.79	0.95	1.59	2.57	1.82	3.06	2.7	1.82
c67053_g1_i1	21.32	164.13	16.93	28.69	16.09	6.8	15.66	15.02	10.91	17.3	16.13	13.56	16.92	20.47	13.88	20.74	17.41	11.05
c65139_g3_i2	0.14	0.9	0.22	0.36	0.2	0.19	0.17	0.2	0.15	0.08	0.08	0.07	0.02	0.18	0.06	0.12	0.21	0.06
c69783_g1_i3	12.22	7.75	1.68	23.59	15.44	9.31	23.27	13.82	14.47	28.92	40.92	32.93	49.93	48.81	35.49	15.88	18.5	27.25
c67726_g1_i1	1.07	0.78	0.36	2.26	0.94	1	3.31	1.13	1.83	4.97	1.36	2.86	5.52	3.02	3.91	2.96	1.62	3.2
c7866_g1_i1	2.93	1.82	3.28	5.95	3.04	5.66	12.18	19.84	29.99	177.81	85.67	130.64	415.15	227.79	380.59	418.53	524.69	577.96
c68637_g1_i2	2.4	5.86	1.63	0.42	1.67	0.29	0.72	0.66	0.78	0.63	0.9	0.54	0.66	1.49	0.7	0.41	4.51	2
c67983_g2_i1	5.48	6.13	4.18	14.36	9.28	8.3	16.67	19.67	15.24	19.98	21.71	12.16	17.49	12.47	25.83	41.86	8.69	8.03
c78271_g1_i1	1.57	10.69	4.63	0.7	2.55	1.62	0.29	2.34	1.68	0.7	1.19	0.97	0.29	2.19	0.55	0.54	3.76	2.26
c59416_g1_i2	0.36	0	0	0.27	0	0	0.58	2.41	2.29	50.2	37.57	51.85	188.67	118.39	113.19	65.28	85.09	175.17
c66988_g4_i6	1.26	2.89	2.94	2.07	3.66	7.03	1.96	5.59	9.86	2.47	9.25	7.43	1.72	4.57	11.42	1.57	5.19	6.34
c56826_g1_i2	0	0.1	0.38	0.07	0.26	0	0.66	1.52	1.43	1.11	2.18	2.6	1.47	0.98	0.42	0.07	0.11	0.21
c60914_g1_i1	13.95	19.65	8.72	36.8	64.29	50.84	27.53	37.01	33.61	6.44	17.65	8.94	1.26	0.86	0.56	0.27	0.33	0.49
c70873_g2_i4	0.07	0.05	0.03	0.06	0.1	0.08	0.08	0.17	0.19	0.1	0.17	0.24	0.23	0.21	0.69	0.91	1.16	0.92
c68099_g1_i1	0.27	2.73	0.64	2.15	5.49	2.63	0.44	2.11	4.47	0.96	1.93	3.02	0.96	2.01	6.64	2.76	2.48	4.47
c69391_g1_i2	11.84	71.69	11.93	3.88	4.25	4.44	3.81	4.36	2.8	3.15	1.94	2.66	2.78	3.26	0.85	2.08	3.97	3.08
c66878_g2_i2	1.52	2.08	1.89	6.39	9.15	5.34	10.15	4.71	3.61	5.27	3.63	4.05	13.23	24.96	2.98	0.36	0.99	0.49
c64438_g1_i3	0.26	8.61	2.9	0.25	10.39	5.69	0.15	10.71	9.25	0.27	6.39	6.78	0.11	12.31	7.02	0.11	11.32	6.85
c64767_g1_i7	0.06	1.23	0.26	0.37	3.61	0.81	0.21	3.13	0.57	0.02	0.56	0.18	0.15	1.82	0.07	0.01	1.25	0.24
c61401_g1_i2	3.23	9.47	1.36	1.7	1.56	2.58	1.57	1.93	2.3	1.18	0.71	0.87	1.45	0.72	1.33	1.46	0.67	0.49
c61359_g2_i1	0.08	0.62	0.26	0.56	0.26	0.35	2.11	0.51	1.92	0.9	0.52	0.66	2.08	0.28	5.96	0.18	0.5	1.49
c129093_g1_i1	2.92	2.16	3.06	1.02	1.26	1.05	5.6	3.75	5.25	8.6	9.4	16.6	5.29	0.79	0.51	0.24	0.73	0.66
c63748_g1_i3	1.92	1.4	1.84	0.78	0.73	0.41	0.04	0.04	0	0.03	0.05	0	0.03	0.02	0.01	0.12	0	0.07
c30352_g1_i1	0	0	0.03	0.08	0.19	0	4.3	2.44	0.02	0	0	0	2.45	4.95	0.62	4.31	1.85	0.05
c35442_g1_i3	1.83	0.81	0.96	3.4	0.87	0.77	2.02	0.95	0.7	1.97	0.72	0.57	0.86	0.23	0.75	1.26	0.18	0.26
c58207_g1_i2	0.06	0.09	0	0.51	0.06	0.12	0.6	0.12	0.3	1.76	0.71	0.73	1.49	0.38	0.92	4.97	0.63	1.16
c62003_g1_i3	18.55	6.74	12.14	9.38	1.72	2.41	5.28	1.1	1.26	3.63	1.97	1.83	3.51	0.21	0.82	2.88	1.19	0.81
c67654_g6_i1	0	3.51	1.35	0.36	0.68	0.46	0.23	0.78	0.57	0.08	0.34	0.97	0.3	1.84	1.89	0.12	0.93	1.58
c68253_g1_i1	0	4.88	0.64	0	0	0	0	0	0	0	0	0	0	0	0	0	0	0
c55024_g1_i2	1.73	0.67	1.33	1.76	0.43	0.96	1.57	0.32	0.19	0.7	0.42	0.13	0.19	0	0	0.1	0	0
c59357_g2_i1	0.39	1.14	1.52	0.22	1.03	3.76	0.42	1.1	5.47	0.15	1.3	5.69	0.14	1.11	5.96	0.88	1.86	3.87
c7988_g1_i1	0.6	0.06	0.12	0.43	0.64	0.65	1.38	1.09	1.85	3.45	2.74	2.52	4.04	2.76	7.09	8.09	8.67	8.31
c46776_g2_i1	0.48	1.42	1.52	2.88	0.64	0.78	5.19	3.51	3.6	10.29	5.55	5.38	7.33	4.56	4.89	7.78	6	5.77
c67109_g2_i1	5.74	4.03	5.97	6.63	5.98	7.44	5.24	5.73	9.19	6.45	42.6	5.05	3.69	3.8	23.33	3.1	2.2	4.35
c73334_g1_i1	0.07	0.09	0.23	0.08	0.39	0.32	0.16	0.19	1.02	0.61	0.9	0.3	0.05	0.34	11.62	1.28	0.93	1.24
c66722_g3_i4	8.66	4.34	7.62	2.27	1.03	1.25	3.74	1	1.03	1.38	0.56	0.65	2.64	0.89	1.07	3.72	4.56	3.7
c32293_g1_i1	0.31	0.65	0.12	0.79	0.41	1.17	1.59	1.53	1.91	1.9	2.16	3.39	0.66	1.51	0.22	0	0	0
c104645_g1_i1	19.15	23.01	14.68	5.56	8.54	4.38	2.18	5.46	4.46	3.3	1.89	1.45	7.25	8.48	3.89	5.13	9.59	9.35
c52819_g1_i1	3.09	1.79	0.04	0.53	0	0	0	0	0	0.37	0	0	0	0	0	0	0	0
c49201_g1_i3	0.06	0.27	0.2	0.73	0.14	0	1.38	0.94	0.14	1.47	0.31	1.63	3.27	2.43	4.15	5.53	4.21	4.81
c64371_g1_i6	0.04	0.1	0.14	0.07	0.22	0.14	0.07	0.18	0.14	0.12	0.27	0.12	0.09	0.09	2.4	0.36	0.4	0.36
c39977_g1_i1	0	0.05	0	0	0	0.14	0	0.07	0	1.03	1.85	2.24	2.2	1.86	2.63	2.5	4.14	4.07
c44132_g1_i1	75.55	97.83	62.07	52.55	6.23	28.58	24.43	10.44	71.65	42.73	42	64.49	61.23	45.59	58.88	62.3	79.24	85.76
c48103_g1_i1	0.36	2.29	0.19	0	0	0	0.25	0	0.25	0.19	0	0.12	0.5	1.35	1.62	3.48	4.03	3.7
c67018_g2_i2	2.2	2.73	1.94	0.42	1.27	0.08	0.04	0.15	0.28	0.15	0.56	0.15	0.63	0.13	0.06	0	0.03	0.03
c67401_g2_i1	2.06	1.01	2.17	8.54	1.75	1.14	7.26	2.17	3.54	8.12	4.17	3.04	13.98	2.69	2.5	3.59	1.41	1.76
c62403_g1_i1	0.09	0.76	0	1.23	0	0	0	0	0.03	0.21	0.12	0	0.13	0.03	0.05	0	0	0
c66116_g1_i1	0.34	0.07	0.36	0.48	0.58	0.43	0.61	1.06	0.91	1.19	0.61	0.6	2.09	0.49	0.55	2.38	1.24	1.19
c64195_g2_i1	2.3	8.29	2.26	0.42	0.18	0.09	0	0	0.09	0.1	0.03	0.04	0.12	0.09	0.02	0	0	0.07
c14084_g1_i1	2.38	18.18	7.07	1.41	3.43	3.39	1.49	2.58	4.01	1.85	4.31	3.81	2.47	5.23	8.71	4.62	7.93	7.56
c61380_g1_i2	1.68	0.49	0.18	0.16	0.06	0.12	0	0	0	0.04	0	0.03	0	0	0	0.03	0	0
c60083_g1_i2	0	0.04	0.07	0.27	0.25	0.71	1.46	0.49	0.8	1.74	1.3	1.47	1.06	0.32	0.11	0.11	0.16	0.2
c63174_g1_i4	1.75	8.43	7.6	0.75	2.07	0.98	0.87	1.49	1.91	0.9	0.36	1.1	2.1	1.07	0.61	0.74	5.97	2.79
c65254_g1_i4	1.17	2.91	2.05	0.95	2.65	1.47	0.79	2.02	1.6	1.15	1.59	1.46	0.33	1.78	0.74	0.13	1.12	0.95
c42666_g1_i1	2.65	1.87	2.67	5.56	1.84	1.54	6.51	1.11	1.8	9.05	1.81	1.47	18.57	2.89	2.47	6.41	0.98	1.21
c89561_g1_i1	0	0	0	1.84	3.05	1.34	25.43	33.99	34.25	11.8	19.92	10.47	2.99	1	0.71	0.14	0.54	1.3
c60479_g1_i1	0.06	0.05	0.09	1.87	1.94	0.25	0.24	0.47	0.79	0.36	0.14	0.23	0.24	0.13	1.91	0.13	0.84	0.3
c90143_g1_i1	0.03	0.99	0	0.06	0	0	0	0	0	0	0	0	0	0	0	0	0	0
c59193_g3_i1	0.61	0.26	0.48	2.09	2.53	2.48	3.87	3.5	2.29	0.18	1.52	2.79	0.43	0	0	0	0	0
c66673_g1_i3	61.54	24.49	36.37	35.5	9.16	16.02	26.03	11.42	10.73	20.06	15.56	5.96	16.18	4.88	10.17	5.47	1.19	0.99
c56661_g1_i1	0.4	0.31	2.67	0.34	0.46	0.65	0.46	0.1	0.11	0.13	0.03	0.17	0.14	0.08	0.02	0.08	0	0.03
c42264_g1_i2	0.98	0.54	0.09	0.1	0	0	0.03	0	0	0	0.02	0	0.12	0	0.02	0.16	0.63	0.32
c36020_g1_i1	0.13	2.27	0.27	0.14	0	0	0	0	0	0.03	0	0	0	0.05	0	0	0.04	0
c57678_g1_i1	0.03	0.11	0.1	1.23	1.09	1.21	3.11	2.9	1.58	0.1	0.55	0.73	0	0	0	0	0	0
c50555_g1_i1	0.07	0.12	0.11	0.32	4.8	2.28	2.19	4.53	5.4	0.17	0.22	0.36	7.25	1.45	0.64	0.32	6.45	4.28
c67552_g1_i1	2.84	11.92	7.03	3.26	9.36	7.5	3.05	7.1	5.93	2.79	6.06	5.43	2.78	3.98	1.22	1.67	2.33	2.04
c27678_g1_i1	0.04	1.7	0.17	0.04	0	0	0	0	0	0.03	0	0	0	0.04	0	0	0	0
c50743_g1_i1	1.2	0.34	1.89	1.82	0.94	5.89	0.69	0.92	1.2	0	0.19	1.95	0	0	0.09	0	0	0.07
c71760_g1_i3	0.89	6.27	0.68	0.81	5.31	0.47	0.56	4.52	0.56	0.57	1.84	0.72	0.72	3.82	0.71	1.05	4.21	0.84
c138147_g1_i1	0.78	0.09	0	3.04	2.14	1.93	4.32	3.01	2.98	0.26	0.62	1.47	0	0.13	0	0	0	0
c71877_g1_i1	2.2	1.99	1.66	0.42	0.27	0.37	0.09	0	0	0.13	0.09	0.12	0.08	0	0.1	0.06	0.1	0.02
c101013_g1_i1	1.39	0.41	1.03	6.94	4	8.44	12.09	9.47	10.16	2.44	5.1	4.79	3.45	0.37	0	0	0	0.07
c65662_g1_i6	2.91	3.08	1.17	5.83	6.66	6.35	8.19	4.18	5.09	8.5	11.06	4.55	4.27	6.92	12.24	4.92	3.67	3.01
c11132_g1_i1	0.28	0.56	1.49	0.43	0.91	0.92	0.51	0.2	0.55	0.04	0.07	0.19	0.2	0.16	0.05	0.05	0.12	0.04
c7998_g1_i1	0.62	3.33	1.75	0.14	0.66	0.53	0.93	0.26	0.92	0	0.1	0.38	0.52	0	0.21	0.14	0.11	0.21
c28020_g1_i1	0.76	0.9	0.3	3.88	1.08	1.91	31.75	19.04	2.63	1.75	0.6	0.9	38.66	15.42	6.35	19.38	4.41	2.31
c72599_g1_i5	0.05	0.14	0.45	0.06	0.15	0.04	0.02	0.04	0.08	0.13	0.29	0.18	0.2	0.74	1.15	0.41	0.99	2.4
c61197_g1_i2	7.63	6.05	5.97	4.6	3.63	4.31	4.39	4.28	3.38	3.2	4.02	3.45	3.74	2.66	1.6	0.59	0.86	1.25
c54667_g1_i1	0.15	1.38	0.06	0	0.04	0	0	0	0	0.03	0	0	0	0	0	0	0	0
c72124_g2_i1	1.4	0.41	1.37	1.28	0.68	0.42	0.65	0.36	0.35	0.54	0.2	0.24	0.41	0.11	0.13	0.28	0.07	0.12
c66730_g7_i4	8.74	7.96	9.69	16.95	12.78	11.54	24.4	20.68	19.56	34.1	23.36	28.48	33.14	23.59	23.55	2.6	3.91	3.32
c59717_g1_i3	0.03	0.02	0	0.09	0.03	0	0.08	0.05	0.03	0.06	0	0	0.04	0.06	0.67	1.85	1.99	1.31
c60903_g2_i1	0.67	0.56	0.38	0.69	0.39	0	0.2	0.06	0.13	0.29	0.14	0.12	0.26	0.14	0.28	5.3	3.35	2.01
c70973_g1_i7	1.23	1.07	0.32	2.7	1.65	0.83	2.73	1.98	2.37	6.22	3.07	3.13	4.71	4.26	7.21	12.19	6.99	6.81
c47558_g1_i1	0.83	0.69	3.44	1.43	1.03	1.47	0.73	0.91	1.14	0.65	0.35	0.74	0.68	0.67	0.55	0	0.38	0.97
c64944_g1_i1	0.02	1.12	0.45	0	2.03	0.8	0	0.45	0.55	0	0.76	0.77	0	1.01	0.3	0	0.12	0.34
c115839_g1_i1	0	1.89	0	0.11	0	0	0	0	0	0	0	0.05	0	0.06	0	0	0	0
c63641_g1_i1	0.03	0	0	0.15	0.03	0.06	0.06	0.11	0.12	0.32	0.21	0.25	0.27	0.31	0.25	1.44	0.8	0.66
c58820_g1_i3	0	0	0	1.38	0	0	0.07	0.2	0	1.92	2.18	0	0	0	0.58	0	0	0.11
c41819_g1_i1	8.43	12.25	9.85	38.03	39.1	52.25	96.21	98.07	103.98	38.82	62.39	73.75	32.44	26.17	10.57	8.26	9.95	14.08
c3236_g1_i2	0.03	0	0	0.49	0.42	0.14	0.95	0.72	0.32	0.16	0.21	0.07	0.7	0.23	0.04	0.07	0.03	0
c71217_g1_i1	5.57	1.81	1.27	1.99	1.36	1.12	1.65	2.6	1.87	2.86	9.53	1.1	1.3	2.47	4.36	0.72	1.22	1.19
c66741_g1_i4	0	0	0	0	0.06	0	0.07	0.06	0	0.14	0	0.25	0.17	0.35	1.25	2.62	2.66	2.17
c66866_g1_i8	2.83	9.37	5.55	2.1	6.7	5.88	1.35	8.01	9.79	2.59	7.44	7.85	2.66	18.22	10.28	2.25	11.94	13.26
c55840_g1_i1	0.36	0	0	0.46	0.05	0.22	0.44	0.26	0.16	5.7	27.56	0.41	1.87	1.63	16.34	6.56	1.64	0.44
c68977_g6_i10	0	0	0	0	0	0	0	0	0	0	0	0	0	0	0	1.28	1.39	1.97
c72382_g2_i2	0.5	0.42	0.83	0.72	0.97	1.67	1.16	1.18	3.3	0.92	0.75	5.33	3.48	1.52	6.01	1.35	1.38	5.1
c68170_g1_i9	25.26	71.2	67.8	24.46	40.81	57.36	31.53	56.44	72.8	25.14	36.29	61.35	40.18	73.78	115.92	69.64	165.22	210.97
c54173_g1_i1	0.7	1.18	0.28	2.28	3.08	1.51	3.95	6.99	5.78	5.11	6.65	8.69	5.06	2.9	1.1	3.56	4.81	2.81
c55215_g1_i2	2.72	0.43	0.97	0.23	0.11	0.33	0.06	0.59	0.6	0.77	0.69	0.42	0.72	0.94	1.35	0.99	1.7	2.45
c73602_g1_i1	1.76	1.22	0.71	4.84	0.64	1.52	4.74	2.19	2.57	10.65	3.77	3.56	9.13	5.68	9.1	11.57	6.83	7.89
c63261_g2_i1	4.1	11.02	15.52	1.28	1.6	1.71	0.36	1.73	1.38	0.4	0.6	0.25	0.41	1.39	1.45	0.94	3.57	3.34
c66541_g1_i1	0.24	2.21	0.77	0.42	0.39	0.26	0.13	0.25	0.26	0.05	0.1	0.12	0	0.14	0.07	0.07	0.21	0.05
c2921_g1_i1	2.51	5.57	4.74	0.11	0.11	0.43	0	0	0.53	0	0	0.1	0.14	0.34	0.06	0.11	0.26	2.01
c56912_g3_i1	1.96	2.15	0.68	3.8	2.26	2.43	3.45	1.68	1.62	2.2	2.1	1.01	1.36	0.61	2.95	2.62	0.38	0.32
c46186_g1_i1	0.14	0.16	0.17	0.59	0.52	0.65	1.43	0.93	0.96	0.15	0.37	0.61	0.12	0	0.02	0.12	0.07	0.02
c52247_g1_i1	0.29	0.08	0	0.22	0.1	0.21	0.15	0.2	0.15	0.3	1.4	0.05	0.07	0.05	0.82	0.11	0	0.12
c46938_g1_i2	12.71	12.63	28.38	0.9	3.73	3.44	1.32	2.23	3.33	1.35	0.73	0.99	0.52	2.24	1.96	5.47	7.59	5.44
c46587_g1_i1	0.86	0.93	0.9	9.51	9.85	9.71	32.66	26.13	20.77	13.34	22.14	21.92	10.34	4.99	3.63	3.52	4.38	7.37
c64441_g1_i1	0.2	0.03	0	1.31	0.4	0.37	2.41	1.38	0.72	0.13	0.35	0.62	0.14	0	0	0	0	0
c60979_g1_i2	47.42	24.75	21	73.98	24.66	62.95	111.01	50.41	39.84	55.91	148.21	64.83	139.21	40.95	81.65	45.41	23.06	14.88
c68040_g1_i3	7.63	12.76	9.05	7.2	9.45	6.2	11.16	6.12	5.31	6.91	4.69	4.34	8.14	5.82	2.63	3.67	2.06	1.56
c59721_g1_i1	0.59	0.18	0.35	3.83	3.28	2.53	5.75	4.94	3.36	8.85	5.86	6.83	13.34	7.8	6.27	5.72	4.99	7.9
c64936_g2_i2	2.74	1.24	1.25	1.57	0.96	0.7	1.28	1.04	0.69	1.18	1.05	0.51	0.25	0.37	0.28	0.51	0.36	0.31
c70612_g1_i3	1.75	3.68	1.77	1.56	0.4	0.4	0.94	0.97	2.2	0.59	1.44	1.08	0.71	1.86	0.36	0.07	0.55	0.33
c65047_g1_i1	0.53	0.57	0.69	0.82	1.49	1.76	1.08	0.96	0.34	0.25	0.42	0.63	0.16	0.69	0.14	0.17	0.05	0.13
c57301_g3_i1	0	0.27	0.51	0.18	0.17	0	0.17	0.17	0.17	0.13	0	0	0	0.18	20.31	0.73	0.84	1.12
c70074_g1_i1	2.98	1.43	1.75	1.59	1.2	1.64	1.57	0.67	0.85	2.8	1.93	1.61	3.76	1.76	3.74	6.79	4.61	3.63
c70730_g1_i1	120.37	404.71	81.45	42.59	38.84	40.98	13.02	17.01	20.95	27.58	22.48	24.09	21.54	39.71	30.07	57.27	53.52	55.88
c62907_g1_i1	0	0	0	0	0	0	0.1	0.29	0.78	1.16	1.24	1.12	2.33	0.42	2.77	1.87	3.76	2.23
c118211_g1_i1	0.09	1.1	0	0.1	0	0	0	0	0	0.02	0.02	0	0	0	0	0	0	0
c59135_g1_i4	0.4	0.47	0.83	0.11	0.16	0.05	0.16	0.03	0.05	0.06	0.06	0.15	0.04	0	0.03	0.06	0.02	0
c69914_g2_i5	1.12	2.88	5.3	1.02	1.26	1.57	0.72	0.41	0.66	0.71	0.67	0.57	0.47	1.09	2.97	6.91	7.83	6.09
c67487_g1_i1	9.28	5.52	1.61	2.23	1.59	2.46	3.69	1.04	0.52	1.27	0.84	1.19	5.35	0.92	1.9	1.67	2.04	1.95
c147320_g1_i1	0.67	1.63	2.81	0.58	1.61	2.22	0.45	0.75	0.29	0.05	0.36	0.24	0.17	0.03	0.05	0	0.11	0.03
c52125_g1_i2	2.79	1.63	0.49	7.91	4.21	6.35	10.57	8.36	6.52	1.1	2.02	6.74	0.76	0.09	0.22	0.18	0.54	0.07
c65354_g1_i1	5.72	5.34	1	6.44	3.51	3.17	9.94	4.08	3.43	14.01	11.76	3.58	5.66	5.73	20.7	12.43	4.68	4.8
c33666_g1_i3	0	0	0	0.05	0	0.1	1.34	1.05	1.33	1.46	0.66	0.94	0.91	0.26	0	0	0	0
c71315_g2_i3	0.1	0.14	0.29	0.5	1.35	2.26	2.47	3.31	4.84	3.17	4.92	3.64	3.79	3.63	1.09	0.02	0.1	0.09
c63827_g1_i1	0.28	0.37	0.09	3.44	0.98	0.72	0.84	2.68	2.58	0.66	0.75	1.63	0.47	0.64	1.7	1.6	0.17	0.51
c87172_g1_i1	12.01	14.92	24.87	17.22	17.46	16.76	20.85	21.55	28.51	26.55	13.62	22.91	26.6	2.34	38.69	51.39	54.23	61.24
c67268_g1_i1	0.1	0.57	0.3	0.05	0.61	0.16	0	0.27	0.05	0.02	0.06	0.02	0	0.05	0.16	0.08	1.03	0.21
c108701_g1_i1	3.07	2.42	3.22	2.64	1.78	0.4	2.3	0.97	1.09	1.91	0.74	0	0.39	0.96	2.23	1.47	3.16	2.34
c87459_g1_i1	111.22	117.27	110.66	170.04	130.51	129.28	183.44	134.67	119.13	98.67	105.06	68.28	67.21	52.78	17.35	5.55	1.67	7.95
c44528_g1_i3	0.08	0.13	0	0.74	0.61	0.08	1.07	1.07	0.77	0.27	0.27	0.31	0.38	0.09	0	0	0	0
c66218_g1_i5	0.71	5.54	0.58	0.63	4.7	0.6	0.07	5.37	0.72	0.24	3.59	0.37	0.04	4.09	0.14	0.14	2.93	0.8
c51743_g1_i1	0.05	0.04	0.04	0.03	0	0.05	0.12	0.02	0.14	0.2	0.13	0.18	0.48	0.49	2.14	11.81	12.51	9
c151106_g1_i1	1.76	3.76	2.26	1.27	0.85	1.03	0.17	0	0.17	0.5	0.25	0	0	0	0.09	0	0	0
c60876_g1_i3	0.15	0.16	0.09	0.15	0.14	0.21	0.06	0.14	0.2	0.27	0.92	0.25	0.48	0.24	1.16	0.77	0.48	0.61
c68451_g1_i1	0.2	0.06	0.1	0.22	0.07	0.14	0.07	0.07	0.49	0.93	0.42	0.47	0.83	1.88	1.2	0.67	2.64	1.66
c105100_g1_i1	0.72	2.11	0.68	1.47	0.15	0.62	0	0	0	0.06	0.11	0.07	0.2	0.41	0.37	0.57	0.19	0.31
c38210_g1_i1	2.78	30.47	0.98	1.02	0	0	0	0	0	0.66	0.11	0	0.2	0.16	0	0	0	0
c28528_g1_i1	3.78	5.88	5.95	0.96	1.21	2.24	2.03	1.18	3.63	0.07	0.07	3.44	0	0	0	0	0	0
c88409_g1_i1	1.99	0.73	2.75	3.96	1.06	1.34	13.18	0.58	0.66	8.6	0.79	0.57	34.01	0.71	0.57	7.04	0.22	0.65
c9939_g1_i2	1.02	0.99	0.74	3.2	4.67	4.56	10.93	13.08	13.52	10.32	12.77	9.91	9.39	4.93	5.18	4.69	4.03	6.4
c62434_g1_i1	0.52	0.22	0.14	0.59	0.28	0	0.28	0.09	0.28	0.27	0.14	0.52	0.49	1.28	3.19	1.65	3.3	3.81
c64555_g3_i2	97.45	1299.33	1522.53	139.7	1225.68	1398.77	317.34	1343.32	1607.43	160.9	459.38	938.92	260.11	498.05	418.9	83.48	625.28	830.43
c89751_g1_i1	1.34	0.68	0.99	10.66	9.83	16.99	13.37	12.91	16.22	7.42	12.55	18.31	12.5	14.34	9.54	6.68	8.59	14.16
c65693_g1_i2	0.02	0.01	0	0.04	0.11	0.22	0.34	0.28	0.36	0.69	0.64	0.75	0.83	0.89	0.88	1.14	1.32	1.4
c63497_g2_i1	0.1	0	0.16	0	0.54	0.44	0.22	0.84	0.97	0.48	0.32	0.72	1	2.66	2.25	0.91	1.77	3.34
c67731_g1_i3	0.2	0.79	0.1	1.25	0.1	0	0.1	0.13	0.03	0.46	0.07	0.03	0.24	0.39	0.12	1.26	0.24	0.46
c73144_g2_i3	65.93	20.37	36.76	6.03	3.85	5.33	3.57	3	3.16	3.16	3.58	3.85	3.36	4.06	4.11	3.89	4.46	3.11
c68978_g1_i3	0	0	0	0.06	0	0	0.58	0.51	2.26	1.03	1.46	0.71	1.61	0.62	0.25	0.12	0.09	0.05
c57449_g1_i1	13.95	17.57	1.95	9.66	4.62	9.49	7.57	7.79	12.26	13.54	7.49	9.23	6.11	3.88	20.91	18.55	5.73	7.57
c71553_g1_i9	0.51	0.91	1.03	0.6	0.59	0.47	0.44	0.18	0.26	0.29	0.21	0.12	0.27	0.39	0.25	0.03	0.25	0.27
c68061_g1_i1	0.42	0.58	0.2	0.91	1.12	0.9	1.05	0.96	0.91	0.72	1.15	0.88	0.74	0.42	0.18	0.04	0.08	0.09
c62261_g1_i1	0.72	4.43	0.15	0.18	0.1	0	0.2	0.2	0.17	0.07	0.25	0.1	0.27	0.18	0.32	0.57	0.33	0.41
c66048_g1_i1	0	0.07	0.04	0	0.06	0.12	0	0.14	0.03	0.22	0.17	0.25	0.15	0.28	0.42	0.68	1.29	0.85
c62144_g1_i1	3.43	6.26	0.67	0.19	0	0.55	0.74	0.18	0	0	0.14	0	0.6	0	0	0	0.15	0.07
c66182_g1_i3	2.76	0.73	0.11	0.23	1.15	0.29	0.65	0.38	0.36	0.82	1.46	0.1	0.52	0.27	0.38	1.03	2.17	0.29
c66257_g1_i1	55.69	140.63	31.25	16.9	21.46	9.59	11.36	13.26	6.89	11.56	8.7	8.27	14.21	13.04	21.14	22.32	33.64	24.26
c43502_g1_i2	1.94	0.75	0.69	4.28	2.73	0.21	1.17	2.61	0.23	0.88	0.5	0.05	1.81	1.66	0.03	0.08	0.68	0.13
c70792_g2_i1	3.86	0.54	1.01	3.64	0.34	1.38	4.83	1	2.05	4.94	2.03	3.74	8.38	3.67	10.16	15.23	8.82	8.93
c56621_g1_i5	0.43	0.89	0.1	0.14	0.33	0.94	0.27	0.58	2.11	0.59	0.49	1.94	1.31	0.21	4.73	1.68	0.65	1.13
c53584_g1_i1	4.36	8.06	12.26	2.04	3.79	3.79	1.48	2.74	3.39	0.92	1.59	3.26	1.71	0.86	2.53	1.89	1.94	4
c100801_g1_i1	6.82	25.65	1.86	3.72	2.23	2.26	5.49	3.4	2.51	22.53	11.3	13.66	37.14	52.15	50.33	52.99	50.72	62.03
c54848_g1_i2	1.25	0.22	0.33	2.95	0.22	1.23	2.34	0.59	0.11	0.57	0.45	0.47	1.25	0.18	0.06	0.06	0.23	0
c54630_g1_i1	2.55	13.69	2.8	0.58	2.98	1.37	0.27	1.98	1.49	2.71	2.42	1.03	0.9	24.46	2.76	8.05	8.77	9.95
c68838_g1_i2	0.08	2.24	0	0.35	0	0	0	0	0	0	0	0	0	0.26	0	0	0	0
c73399_g1_i1	1.63	0.9	1.62	1.22	0.17	0.26	2.26	0.37	1.35	0.91	0.66	0.64	3.53	0.23	0.43	1.12	0.93	1.03
c51370_g1_i1	1.24	2.52	1.49	1.16	0.78	0.47	0.47	0.3	0.86	0.35	0.23	0.74	1.03	0.25	0.54	0	0.19	0.76
c68391_g1_i4	0.04	0.14	0.08	1.14	0.27	0.08	0.5	0.67	0.15	0.58	0.44	0.18	0.3	0.76	0.34	0.26	0.14	0.06
c62443_g2_i1	270.93	126.57	136.8	134.66	64.76	67.56	99.51	47.12	43.61	82.67	59.28	32.99	41.73	56.58	31.59	116.17	63.86	38.94
c114685_g1_i1	0	0	0	0	0	0	0	0	0	0	0	0	0	0	10.77	0	0	17.75
c72396_g2_i4	57.95	237.32	215.74	74.75	321.65	329.84	66.68	256.94	443.46	37.34	130.03	299.35	60.75	78.2	120.03	41.88	113.15	212.01
c72067_g1_i6	7.68	7.77	0.9	1.53	1.01	1.1	2.06	0.88	0.42	0.58	0.84	0.6	2.17	0.11	0.34	0.8	0.37	0.17
c72292_g2_i5	0.23	0.17	0.29	0.12	0.11	0.13	0.07	0.1	0.11	0.24	0.17	0.19	0.3	0.33	1.34	7.4	6.83	4.49
c55396_g3_i1	0.4	2.17	2.34	3.27	1.48	1.28	1.39	4.53	0.32	0	0.55	0.5	0.28	4.2	0.34	0.11	1.56	0.34
c56800_g1_i2	6.02	1.56	4.08	3.91	0.95	0.69	9.99	0.48	0.73	10.74	0.84	0.6	4.08	0.95	0.59	0.42	1.18	0.82
c55949_g1_i1	0.14	3.42	0.05	0.51	0	0	0	0	0	0.44	0	0.04	0	0.04	0	0	0	0
c47016_g1_i2	0.16	0.16	0.18	0.35	0.96	1.1	1.09	1.3	1.21	0.06	0.31	0.36	0.11	0.04	0.02	0	0	0
c145430_g1_i1	1.91	5.35	13.02	6.21	2.71	1.1	0.96	1.58	0.68	1.61	0.91	1.93	1.8	4.51	1.02	2.59	6.55	6.52
c72263_g1_i1	22.3	35.03	2.66	13.67	4.15	3.08	8.34	8.02	5.47	15.25	7.64	7.3	28.59	11.89	48.55	84.22	52.6	92
c64512_g2_i1	0.15	2.54	0.16	0.04	0.06	0.18	0.04	0.2	0.13	0.01	0.19	0.07	0.05	0.02	0.69	0.21	0.09	0.13
c59425_g1_i1	7.1	1.84	3.73	9.73	2.4	3.14	8.68	3.68	3.38	12.84	5.91	3.19	8.71	3.3	3.71	16.98	13.66	7.69
c72163_g2_i2	71.85	67.6	60.34	8.62	13.87	6.78	1.03	3.17	1.3	1.52	1.8	0.8	0.74	2	1	3.26	6.85	3.87
c137877_g1_i1	0.4	0.22	1.08	0.36	0.31	0.68	0.25	0.21	0.18	0.23	0.18	0.35	0.08	0.2	0.16	0.03	0.07	0
c61788_g1_i1	77.64	6.9	34.8	2.77	6.15	2.09	2.4	3.28	2.2	1.66	1.13	2.98	0.89	1.69	0.1	0.29	0.95	2.31
c10332_g1_i1	2.79	0.78	0	0.35	0.22	0.22	0	0	0.11	0	0	0	0	0	0	0	0	0.09
c58465_g2_i1	3.1	9.22	2.25	5.54	0.89	0.51	0.64	0.12	0.38	1.97	1.79	0.6	0.67	2.86	2.31	4.98	2.39	2.69
c41117_g1_i2	0	0.05	0	0	0	0	0	0	0	0.02	0	0	0.03	0.05	0.09	2.21	1.84	1.73
c53655_g1_i1	1.31	3.33	2.06	8.07	11.27	3.73	12.59	5.3	15.93	4.09	0.88	1.21	32.86	1.36	4.73	4.39	11.7	4.88
c133305_g1_i1	2.25	1.89	1.03	2.86	0.5	0.81	0.4	0	0.2	0.44	0.22	0.19	0.13	0.11	0.11	0	0	0.16
c70716_g1_i2	0.57	2.33	1.15	1.25	0.41	0.03	0.06	0.31	0.02	0.46	0.14	0.09	0.17	0.24	0.04	0.1	0.04	0.08
c71015_g1_i8	0.47	3.33	0.6	0.41	1.46	0.92	0.27	1.12	1.1	0.35	0.87	0.3	0.44	1.39	0.55	0.3	0.92	0.55
c65170_g2_i2	0	0	0.06	0.09	0	0.08	0.04	0.12	0.12	2.48	1.52	2.8	2.98	4.26	5.36	13.88	16.67	14.61
c65206_g1_i2	17.19	66.72	33.28	23.84	39.48	17.83	20.83	44.42	14.46	3.51	4.66	4.15	17.96	54.51	25.02	24.16	84.69	22.42
c92703_g1_i1	0.03	0.11	0.05	0	0	0	0.04	0.1	0.04	0.08	0.08	0.13	0.14	0.23	1.11	1.53	1.49	1.89
c64940_g1_i1	3.82	13.1	23.15	2.1	7.55	6.11	0.94	1.92	2.32	0.69	1.21	1.99	0.77	0.75	1.12	0.62	0.95	1.14
c144077_g1_i1	0	0.21	0	0.09	0	0	0	0	0	1.84	0.53	0.59	14.91	8.57	24.39	28.78	28.46	37.54
c70128_g1_i11	0.71	9.49	8.88	0.2	13.72	8.37	0	12.08	4.51	0.28	8.52	4.82	0	7.67	3.52	0.6	8.46	5.06
c2336_g1_i1	0.42	4.5	0.89	0.96	1.95	0.3	0.45	0.44	1.05	0.78	0.33	0.57	0.2	0.81	0.24	0	0.98	1.1
c61970_g1_i2	0.24	0.07	0	0.1	0.07	0.19	1.73	2.2	2.91	10.83	12.82	16.48	22.53	20.09	12.99	4.59	7.1	12.66
c70684_g1_i4	8.86	26.73	10.99	2.68	6.97	7.25	2.23	4.57	7.59	2.88	2.96	6.03	3.34	4.48	5.94	2.71	7.46	8.02
c71398_g2_i3	0.45	0.59	0.44	0.46	0.91	0.73	0.44	0.54	0.74	0.64	0.85	0.46	0.31	0.63	21.33	1.48	1.7	1.45
c73510_g1_i1	33.34	11	6.69	39.4	4.48	3.98	32.89	10.59	7.55	71.07	13.96	11.53	36	19.57	18.69	149.82	9.72	6.94
c64387_g1_i1	3.59	0.91	1.19	7.06	1.47	2.63	2.51	1.54	4.14	66.2	10.72	18.27	51.47	45.43	27.71	26.94	28.92	23.06
c51357_g1_i1	0	0	0	0	0	0	0	0.19	0.07	1.35	0.34	1.43	3.89	2.95	3.43	1.11	1.07	4.32
c67902_g2_i7	0.02	0.04	0.04	0.03	0.03	0	0	0.02	0.03	0.02	0.02	0.05	0	0.05	0.14	0.43	1.2	0.74
c73563_g1_i1	0.08	0.82	0	0.04	0	0	0	0	0	0.03	0	0	0	0	0	0	0	0
c35315_g1_i1	1.79	3.15	1.6	3.27	4.4	3.03	2.18	3.4	2.99	0.98	2.59	0.95	1.1	0.62	0.49	0.18	0	0.14
c56600_g1_i1	0	0.07	0.18	0.07	0.09	0.06	0.53	0.27	0.52	0.57	0.57	0.73	0.65	0.53	0.76	0.72	1.11	1.15
c69107_g1_i6	0.08	0	0.02	0.07	0.1	0.07	0.27	0.26	0.33	0.38	0.35	0.49	0.51	0.68	0.78	2.4	2.81	3.68
c68107_g2_i2	0	0.27	0	0.07	0	0	0.14	0.2	0.28	0.46	0.15	0.33	0.92	0.97	1.26	1.54	1.81	1.64
c70161_g1_i7	3.1	0.7	0.27	1.73	0.51	2.07	0.66	0.32	1.67	1.2	1.73	0.62	0.86	0.25	2.59	4.19	0.08	0.3
c65382_g1_i1	21.23	34.52	84.98	6.32	11.68	19.7	1.21	1.33	3.37	0.66	1.66	2.99	0.96	0.78	0.28	0.03	0.3	2.23
c130214_g1_i1	0	2.2	0.12	0.04	0.76	0.16	0.16	0.89	0.44	0.03	0.39	0.15	0	1.63	0.13	0.04	0.72	0.91
c58530_g1_i1	30.95	14.2	9.54	45.48	28.06	22.09	86.91	85.48	68.21	187.83	369.81	79.59	90.6	85.7	644	125.34	142.41	101.83
c28678_g1_i1	0.39	0.65	0.51	0.59	0.55	0.84	0.77	0.4	0.69	1.38	0.87	1.18	1.64	2.52	3.88	1.68	2.82	5.74
c49560_g1_i2	0.26	0.15	0.41	0.88	0.37	2.05	0.19	0.45	1.2	2.05	1.1	0.88	2.68	1.88	4.24	3.03	1.51	3.01
c16775_g1_i1	7.23	10.95	14.08	4.81	7.03	10.16	1.85	5.54	4.85	1.86	2.86	1.27	1.33	2.33	0.81	0.71	1.92	1.77
c71220_g2_i4	22.37	7.56	2.61	25.04	16.74	11.04	18.36	26.05	12.9	9.55	7.01	10.16	4.49	9.58	5.44	3.91	1.93	0.72
c64014_g1_i1	0.9	0.1	0.12	0.91	0.03	0.22	0.48	0.54	0.4	33.84	12.12	25.5	98.55	93.58	124.27	178.7	208.47	242.82
c56783_g1_i4	1.17	0.25	0.48	1.72	0.23	0	0.74	0.54	0.18	0.85	0.21	0.35	0.43	0.1	0.17	0.29	0	0.11
c64486_g2_i2	0.18	0.21	0.24	0.08	0.17	0.1	0.1	0.05	0.07	0.18	0.12	0.11	0.25	0.36	0.37	1.81	0.68	0.71
c69684_g1_i1	15.07	133.57	53.1	27.47	122.36	155.98	38.63	176.64	259.79	37.41	83.38	173.63	41.64	98.5	186.21	54.58	107.22	135.06
c56043_g1_i3	0.06	0.2	0.29	0.41	0.71	1.05	1.7	2.96	2.2	0.1	0.58	0.98	0.17	0	0	0.07	0	0
c129603_g1_i1	0.21	1.57	0	0.08	0	0	0	0	0	0	0	0	0	0	0	0	0	0
c30955_g1_i1	4.29	4.57	5	3.98	2.72	2.97	3.2	1.63	1.88	1.89	1.76	0.96	1.25	0.71	0.71	0.96	0.34	0.68
c67455_g1_i1	2.35	8.39	1.69	0.66	1.54	6.76	1.01	3.95	7.55	1.22	2.39	3.31	1.34	1.69	8.66	1.58	0.32	1.02
c65530_g1_i1	2.87	6.55	2.87	0.64	0.41	0.9	0.13	0.5	1.02	0.05	0.17	0.69	0.29	0.24	0.46	0.1	0.21	0.52
c66674_g2_i1	1.91	3.69	3.33	2.28	3.19	3.79	1.55	2.84	2.81	0.77	13.86	3.5	2.55	3.43	9.13	1.46	2.12	1.44
c50280_g1_i1	2.26	1.13	1.41	1.5	0.41	0.88	0.62	0.38	0.34	0.72	0.64	0.84	1.14	1.78	2.63	2.97	4.04	3.78
c67336_g1_i3	0.31	4.48	3.75	0.36	6.33	6.73	0.29	5.49	5.47	0.46	3.66	3.52	0.57	6.38	3.91	0.95	4.47	4.13
c64680_g1_i3	3.75	8.84	4.95	10.94	24.2	19.36	8.42	12.44	12.13	4.12	10.39	11.26	5.1	3.6	1.57	0.15	0.76	1.11
c68701_g2_i6	0.08	0.03	0.18	0.04	0.21	0.17	0.25	0.16	0.17	2.93	1.44	1.33	3	1.64	3.2	4.46	5.61	4.68
c46490_g1_i1	0.13	0.17	0.26	0.75	0.32	0.36	1.24	1.13	0.64	0.24	0.42	0.47	0.09	0	0.04	0	0.03	0
c59390_g1_i3	3.21	2.2	1.42	1.7	0.32	0.46	4.97	0.62	0.27	4.8	1.36	0.3	13.96	1.03	0.68	5.47	1.01	0.52
c69316_g1_i5	0.61	1.07	1.53	0.62	0.97	0.54	1.02	0.71	0.87	1.72	0.79	1.51	2.08	2	2.05	4.94	6.5	5.44
c70938_g2_i1	0.5	0.32	0.26	0.84	0.59	0.16	0.74	0.86	0.99	0.87	1.21	1.14	0.91	1.05	2.6	1.63	1.64	1.33
c59568_g1_i1	3.19	3.44	8.05	4.51	12.65	8.45	5.78	8.28	9.87	6.5	9.35	12.1	9.03	5.45	2.28	0.73	2.96	3.86
c49331_g1_i1	0.14	0	0	0.08	0	0.15	3.14	2.52	4.34	66.71	41.1	57.11	65.07	49.5	33.09	44.13	36.36	46.28
c109391_g1_i1	0.48	1.48	3.28	0.18	4.62	1.04	0.69	1.5	2.74	0.76	2.41	3.41	0.68	11.93	0.91	0.18	2.38	3.07
c118959_g1_i1	0.86	4.52	1.02	1.34	1.84	1.39	1.16	2.34	1.03	0.68	1.11	0.54	0.46	1.48	0.98	0.12	1.13	1.59
c67285_g2_i2	1.93	1.29	0.73	2.18	2.45	2.66	3.11	4.2	4.82	4.42	3.77	5.67	5.51	5.23	9.35	7.89	8.99	9.44
c65073_g2_i2	3.14	17.71	2.14	1.75	1.05	1.38	1.66	1.44	2.24	3.11	2.3	2.7	3.98	3.78	5.46	5.08	7.55	8.98
c70944_g4_i2	1.97	0.64	0.06	5.67	2.3	1.37	7.29	1.95	1.3	8.25	3.74	3.63	11.46	3.92	3.54	4.53	4.12	2.83
c114774_g1_i1	16.5	14.55	10.74	129.22	112.24	146.64	256.77	302.76	280.3	69.93	176.36	105.6	36.89	9.39	6.77	2.28	2.92	5.87
c70941_g1_i2	0.43	0.28	0.07	0.75	0.35	0.1	1.72	1.62	1.01	2.35	2.24	3.06	3.73	3.67	4.09	4.85	6.75	6.4
c64816_g1_i2	0.8	0.79	0	0.66	0.18	0.22	0.46	0.21	0.45	0.98	1.25	1.21	1.8	1.23	2.26	3.18	2.02	1.29
c65359_g1_i2	43.62	36.96	3.94	22.7	10.85	17.99	21.49	29.12	23.7	35.22	41.42	12.57	21.54	15.09	31.4	21.54	14	10.24
c130872_g1_i1	8.66	52.19	1.42	3.95	0.83	0.56	2.91	0.94	1.38	5.4	2.15	1.44	10.38	5.76	29.8	43.9	30.62	52.61
c103109_g1_i1	6.22	1.27	0.72	6.19	1.13	1.31	4.89	1.1	0.65	4.31	2.28	0.77	1.92	1.39	1.04	2.06	0.53	0
c69973_g2_i2	0.05	0.21	0.04	0.08	0.02	0.05	0	0.02	0.02	0.16	0.02	0.14	0.74	0.65	0.74	3.03	2.74	2.45
c67142_g1_i3	71.56	32.36	35.77	72.91	68.57	50.5	62.48	61.56	57.14	71.76	233.71	63.16	62.85	79.55	282.97	72.35	99.47	98.46
c26443_g1_i1	0	0.04	0.08	0.41	0.17	0	0.45	0.54	0.33	1.02	1.77	1.42	0.95	0.24	0.15	0.18	0.14	0.18
c62126_g1_i2	15.47	41.39	18.28	10.28	46.77	33.47	16.39	64.64	41.37	21.3	110.71	71.67	16.74	64.64	57.37	19.46	64.07	61.45
c55246_g1_i1	0.79	1.23	0.96	0.36	0.21	0.23	0.1	0.07	0.06	0.07	0.04	0.11	0.15	0.08	0.01	0.04	0	0.05
c68701_g2_i1	0.04	0	0	0	0	0	0.13	0.16	0	1.97	0.78	1.04	1.9	1.27	2.89	3.35	4.45	4.84
c71151_g5_i4	0.42	0.23	0.23	1.89	1.64	2.15	6.39	3.88	4.1	2.28	2.8	3.12	2.29	0.74	0.7	0.78	0.56	0.51
c77254_g1_i1	1.64	1.46	0.76	4.6	5.15	7.08	6.33	8.51	8.95	12.57	13.45	11.05	17.3	17.67	16.57	11.67	13.22	21.06
c67050_g1_i1	0.23	0.14	0.1	0.21	0.31	0.27	0.07	0.2	0.11	0.23	0.5	0.28	0.12	0.24	1.4	0.38	0.42	0.53
c72478_g7_i2	4.59	8.36	4.73	1.22	7.23	3.08	2.86	5.68	5.34	3.8	4.37	5	3.05	18.04	3.3	1	10.79	10.59
c53457_g2_i2	18.95	73.7	28.95	9.39	26.04	10.25	2.55	13.94	13.38	5.19	5.53	10.99	10.63	42.39	16.29	13.5	81.2	63.21
c59111_g3_i1	4.05	1.85	4.92	6.04	1.11	2.5	7.33	1.2	1.6	9.22	3.66	2.46	11.75	0.53	2.97	10.06	0.4	0.7
c66653_g1_i1	2.68	2.29	0.38	1.65	0.45	1.37	1.65	2.8	2.15	1.3	4.87	0.46	1.94	0.7	1.93	1.41	0.97	0.53
c71623_g1_i11	0.08	2.13	0	0.06	0.08	2.08	0	0.24	2.68	0.02	0.04	0.8	0.11	0.03	0.23	0.09	0	0.49
c66781_g1_i3	4.67	11.31	19.92	2.05	5.2	12.47	1.87	3.41	10.69	1.2	2.72	14.19	2.33	4.01	14.99	3.08	4.35	14.27
c39205_g1_i1	0	0	0	0	0	0	0	0	0	0	0.02	0	0	0	0.12	0.51	0.64	1.56
c48262_g1_i1	1.1	1.68	0.87	3.21	6.98	4.16	5.26	3.93	4.26	4.13	5.67	2.23	2.04	1.81	2.51	1.01	1.86	0.42
c62025_g1_i1	4.26	2.71	1.45	6.23	7.95	3.63	3.92	1.82	1.23	1.74	1.37	0.85	1.07	0.87	0.16	0.62	0.21	0.34
c50676_g3_i1	2.29	2.97	2.61	3.74	4.13	2.23	1.03	1	0.26	0.42	0.27	0.12	0.34	0.85	0.71	0.43	0.44	0.06
c29378_g1_i1	0.45	7.49	0.23	0.34	0.95	0	0	0	0.16	0.12	0.12	0	0	0.17	0.08	0.5	0	0
c16561_g1_i1	1.68	3.12	0.94	0	0.25	0.52	0	0	0.13	0	0.09	0	0	0.14	0.14	0	0.1	0
c43885_g2_i1	0	0	0	0	0	0	0	0.14	0	1.05	0.84	1.68	1.21	1.97	1.02	0	0.23	0.35
c60990_g3_i2	0.31	0.14	0.15	0.21	0.13	0.15	0.38	0.42	0.35	0.71	0.45	0.64	0.83	1.03	1.3	1.65	1.85	1.86
c67921_g2_i2	0.06	0.05	0	0.22	0.24	0.12	1.32	1.07	1.04	4.42	3.12	3.91	6.32	4.1	4.45	3.92	3.93	3.75
c124126_g1_i1	1.3	2.62	1.08	1.3	1.95	0.49	1.23	3.24	0.49	0.06	0	0	0.75	1.83	0	0.17	0.53	0.13
c50891_g1_i1	25.64	24.84	18.94	12.3	15.75	7.45	12.67	10.88	5.46	8.46	11.98	9.29	4.71	17.18	6.66	2.29	6.65	4.25
c89154_g1_i1	14.47	4.51	2.18	11.61	1.62	1.68	7.62	2.35	2.66	12.04	3.85	2.43	9.58	3.79	6.83	16.87	2.09	1.79
c64911_g1_i2	20.22	67.79	39.89	33.82	78.53	44.78	27.5	118.19	59.45	10.23	30.16	24.38	25.29	51.59	28.89	23.58	70.79	32.84
c71708_g1_i3	22.37	16.96	22.74	18.25	23.83	20.39	18.01	24.33	20.79	31.43	152.73	19.85	22	27.75	148.5	119.32	81.1	44.25
c70619_g1_i9	1.8	4.12	0.24	1.38	0.94	1.64	1.99	2.02	1.98	2.3	2.36	1.54	1.37	1.95	1.93	3.85	2.73	1.27
c61415_g1_i2	0.04	0.03	0	0.56	0.26	0.2	0.81	0.84	0.53	0.04	0.25	0.15	0.1	0.02	0.29	3.29	2.07	1.31
c53677_g1_i1	1.44	2.6	0.89	1.6	0.66	1.28	1.51	1.34	2.4	5.4	2.21	3.34	4.93	5.16	3.6	6.05	5.06	7.54
c55543_g1_i2	0.11	0.1	0	0.04	0	0	0.12	0.16	0.08	0.6	0.27	0.42	1.01	0.99	3.06	10.66	7.24	5.8
c145655_g1_i1	0	0.81	1.52	0	2.25	9.49	0.09	2.01	9.47	0	0.63	4.28	0.12	0.6	5.47	0.2	0.92	2.6
c72236_g4_i2	0.02	0	0.08	0.08	0.11	0	0.32	0.18	0.05	0.53	0.51	0.75	1.12	1.36	1.1	2.16	2.01	2.13
c67587_g2_i3	6.42	26.61	10.28	5.11	48.96	20.31	9.98	17.93	16.09	7.24	25.61	8.05	3.78	6.22	9.23	3.58	8.1	4.83
c67448_g1_i5	0.28	0.09	0.2	0.38	0.17	0.23	0.49	0.29	0.51	1.68	1.02	1.15	1.65	1.7	1.24	1.6	1.17	1.22
c7310_g1_i2	21	102.81	15.55	7.68	3.08	5.51	10.49	3.11	6.27	10.77	8.35	6.41	17.22	11.68	26.89	21.82	24.39	26.14
c67511_g1_i9	5.23	5.14	5.33	3.5	2.12	1.93	3.69	0.72	0.58	1.73	0.55	0.96	1.26	1.14	0.17	0.34	0.39	0.3
c69323_g3_i4	0.26	2.45	3.73	0.25	2.95	1.1	0.51	2.8	2.33	0.66	1.47	3.66	0.77	2.71	0.71	0.29	2.13	2.25
c7834_g2_i1	0.12	0.13	0.06	0.9	0.64	0.77	2.94	1.85	2.33	11.19	3.21	4.42	16.42	14.09	13.65	15.08	9.91	16.5
c19641_g1_i1	0.17	0.98	0.2	0.28	4.01	0.72	0	1.86	0.58	0.03	0.3	0.51	0.18	0.67	0.71	0.28	1.93	1.02
c33367_g1_i2	0.17	0.42	0	4.17	3.39	5.77	5.57	6.42	5.88	1.45	2.78	2.54	0	0	0	0	0	0
c101593_g1_i1	0	0	0	0.29	0	0	0	0.09	0.09	0	0.27	0.09	0	0	2.32	0.19	0.15	0.37
c63213_g1_i1	0.11	16.25	7.69	0.99	0.35	0.47	0	0.23	0.58	0	0.34	1.1	0.15	1.62	1.98	5.77	6.06	2.17
c34012_g1_i2	0.22	1.24	2.2	0.09	1.23	0.41	0.09	0.53	0.4	0.21	0.09	0.35	0.46	0.62	0.31	0.03	0.26	0.3
c51132_g1_i1	6.29	8.55	4.47	4.39	0.53	1.49	2.06	0.4	1.97	3.77	2.64	3.33	8.01	2.12	5.14	6.59	4.48	5.05
c52969_g1_i1	44.37	834.37	791.67	70.74	1118.86	1161.32	150.54	1268.65	1710.38	87.92	506.03	948.85	97.52	437.49	452.33	68.2	596.54	890.24
c71194_g1_i3	7.04	6.8	8.95	4.93	10.21	7.32	7.93	6.42	5.48	6.18	6.28	6.62	7.88	5.71	5.01	0.79	1.91	3.64
c101044_g1_i1	0.64	7.42	0	1.27	0.86	0.69	0.34	0.33	0.17	0.13	0	0.97	0.23	0.37	0.46	0.54	0.98	0.84
c47090_g1_i1	3.36	3.89	2.35	8.3	11.7	15.95	19.58	21.85	17.03	1.59	6.27	4.84	1.69	0	0	0.17	0.13	0
c47190_g1_i1	8.26	15.67	6.88	17.57	11.8	7.12	22	47.18	32.79	41.25	21.06	45.41	53.89	78.19	96.21	199.81	80.21	81.91
c69140_g1_i1	0.56	0.55	0.26	2.42	2.13	3.09	4.24	4.43	4.18	4.69	2.47	4.87	9.2	5.85	12.34	15.36	15.25	19.46
c67536_g1_i6	0.03	0	0	1.03	1.15	0.83	0.26	0.11	0.26	0.14	0.06	0	0.1	0.08	0.1	0.12	0	0.15
c143245_g1_i1	0.08	0.14	0.13	12.32	5.96	9.76	26.25	38.92	30.69	24.87	37.13	29.16	24.14	5.46	3.52	0.65	0.86	2.14
c68944_g6_i1	0	0	0	0	0	0	0.06	0.03	0.03	0.12	0.05	0	0.38	0.41	0.36	1.76	1.23	0.75
c144379_g1_i1	0.11	0.93	0	0.08	0	0	0	0	0	0	0	0	0	0	0	0	0	0
c60657_g1_i1	6.94	4.26	6.55	7.35	2.57	3.07	7.8	2.5	2.82	14.08	4.59	2.57	9.42	2.17	1.75	0.21	0.48	0.76
c66391_g1_i5	0.02	0.05	0	0.28	0.26	0.62	0.92	0.97	0.83	0.14	0.36	0.6	0.12	0	0.01	0	0	0
c54538_g1_i1	1.94	0.74	0.42	8.68	4.22	2.85	11.25	8.67	11.16	19.02	10.94	11.31	19.73	12.98	17.4	26.04	13.73	10.93
c53639_g2_i2	7.45	8.52	2.55	8.36	5.42	8.27	6.81	5.05	9.78	9.71	12.08	5.86	10.19	7	34.8	24.56	20.72	16.68
c40838_g1_i1	2.08	6.37	1.64	1.18	1.11	0.26	1.18	0.76	1.11	0.63	0.58	0.93	0.26	0.7	0.38	0.28	0.16	0.16
c69588_g1_i2	1.41	11.12	7.55	1.36	12.07	4.57	0.61	10.58	4.66	0.72	5.95	3.11	0.4	13.08	2.31	1.08	5.81	3.49
c67004_g4_i1	38.53	42.01	86.9	58.13	104.31	153.73	76.16	198.81	203.02	56.23	78.24	145.88	60.5	39.59	39.25	15.21	39.32	64.3
c66239_g1_i7	4.07	0.97	1.1	2.58	0.56	0.75	2.01	0.27	0.37	1.05	0.57	0.27	1.23	0.18	0.3	0.93	0.38	0.21
c61797_g1_i1	4.56	1.51	0.94	1.75	1.56	1.82	0.83	1.57	1.64	1.37	0.89	0.83	0.53	0.94	0.54	0.79	0.5	0.13
c74204_g1_i1	28.41	15.34	5.02	26.78	14.67	11.25	10.73	8.41	4.17	11.66	5.5	1.32	3.06	4.64	0.91	1.96	2.53	1.51
c10114_g1_i1	9.47	18.62	2.03	3.33	2.14	5.26	6.16	2.23	4.12	7.13	10.22	1.67	4.75	1.15	2.57	3.73	1.63	1.68
c69999_g1_i2	4.68	3.55	0.46	2.19	0.77	0.54	0.95	0.73	0.51	0.89	0.63	0.34	1.6	1.69	0.14	0.1	0.24	0.16
c52738_g1_i5	0.16	0.08	0.1	0.15	0.03	0	0.04	0.17	0.1	0.39	0.13	0.23	0.37	0.41	0.67	2.21	1.65	1.28
c69463_g1_i1	0.03	0.11	0	0	0	0	0	0	0	0.15	0.03	0.03	0.18	0.19	0.45	1.07	1.43	0.71
c90061_g1_i1	0	5.06	0.24	0.06	0.05	0	0	0	0	0	0	0	0	0	0.06	0	0.04	0.04
c61559_g1_i6	17.93	37.6	1.15	10.44	5.95	6.6	8.57	8.45	8.71	11.54	13.68	5.28	6.47	3.42	20.82	29.14	9.97	6.27
c67550_g8_i2	0.63	0.6	0.62	1.05	0.93	0.68	2.26	0.63	0.73	2	0.54	0.59	5.13	2.2	0.57	0.57	0.53	0.25
c35792_g1_i1	0.55	2.97	0.7	2.6	0.37	0.11	0.32	1.29	0	0.43	0.2	0.4	0.91	0.51	0.43	0.39	0.48	0.35
c58693_g1_i1	0.36	0.3	0.37	0.34	0.19	0.38	0.13	0	0.13	0.09	0.05	0.12	0	0.41	1.28	2.41	3.46	1.75
c45903_g1_i1	12.31	0.59	1.76	5.39	1.04	1.51	21.91	1.3	0.15	22.6	41.71	0	16.75	0.64	1.43	23.05	0.49	0.36
c122803_g1_i1	0.77	7.7	0.27	0.39	0	0.37	0.28	0.36	0	0	0.07	0.09	0.24	0.1	0.05	0.48	0.07	0.07
c56110_g1_i2	0	0	0	0.07	0	0	0	0	0	0	0	0.07	0	0.08	0.41	1.19	2.35	1.71
c62541_g1_i1	51.74	15.57	13.82	34.56	5.55	10.03	13.3	20.91	14.45	38.54	8.27	10.29	30.49	22.94	3.92	12.82	17.49	13.66
c62943_g1_i1	0.04	0.04	0	0	0	0	0.19	0.32	0.05	0.55	0.35	0.09	0.12	0.25	0.15	0.84	1.26	1.3
c57154_g3_i1	0.1	0.21	0.08	0.51	0.37	0	0.16	0.15	0.05	0.12	0.24	0.1	0.42	0.57	0.2	4.08	2.98	3.96
c61115_g1_i2	23.42	29.65	6.97	3.19	3.22	1.36	3.62	2.26	0.3	0.17	1.72	0.85	2.18	0	0.44	0.08	0.18	0.12
c53690_g1_i1	0.62	0.22	0.28	1.2	0.84	0.76	1.04	1	0.84	0.56	0.91	1.07	1.61	1.81	2.31	6.36	4.14	3.82
c78988_g1_i1	0	1.01	0.47	0.34	0.32	0.32	0	0.94	1.76	0.47	0.36	1.98	0.42	0.17	1.46	1.7	2.36	5.88
c69649_g1_i1	0.06	0.09	0.04	0.54	0.75	0.54	1.93	1.69	1.58	0.38	0.56	0.88	0.2	0.06	0.05	0	0	0
c7989_g1_i1	2.31	3.33	6.23	21.33	16	23.49	31.18	32.85	28.12	9.11	19.59	15.53	21.64	22.83	20.12	23.48	32.65	39.27
c56062_g1_i2	1.2	0.5	2.76	1.41	3.47	1.29	1.79	3.02	3.47	4.8	1.76	5.46	6.65	8.72	5.2	7.84	6.12	11.31
c3466_g1_i1	0	0	0	0	0	0	0	0	0	0	0	0	0	0.09	0.21	1.87	2.96	1.18
c72129_g2_i3	1.79	1.51	4.43	2.87	1.7	1.77	3.04	1.83	2.15	3.52	2.26	3.18	12.54	2.39	3.15	1.83	2.17	4.17
c67124_g1_i7	2.39	1.88	2.23	2.78	1.32	3.94	2.38	2.23	2.33	1.98	6.77	1.85	1.83	0.54	0.74	0.97	0.46	0.51
c37704_g2_i1	0.8	0.4	0	1.63	1.62	0.52	1.8	0.99	0.68	1.07	6.26	0.08	0.68	1.28	2.78	0.54	0.77	0.28
c60635_g1_i4	0.42	0.46	0.57	0.33	1	0.56	0.31	0.65	0.64	0.37	0.5	0.42	0.33	0.69	0.39	0	0.18	0.52
c65437_g1_i1	6.95	27.53	25.84	4.76	20.52	19.03	4.56	13.95	15.78	6.26	10.09	19.66	8.8	24.41	17.47	10.05	26.88	37.11
c35735_g1_i1	0.09	0.13	0.3	0.17	0.25	0.46	0.02	0.2	0.55	0.29	0.44	0.11	0.09	0.05	16.07	1.45	0.89	1.24
c65307_g3_i1	0.51	1.56	0.53	0.67	2.2	1.18	1.13	1.05	0.54	1.33	1.07	0.77	1.19	0.48	0.22	0.05	1.18	0.95
c143571_g1_i1	0.89	0	0.35	1.77	0.12	2.4	10.52	13.74	0.47	0.18	0.18	0.23	5.97	3.31	1.02	10.69	4.47	0.58
c42311_g1_i2	1.07	0.19	0.54	1.12	0.12	0.41	1.72	0.24	0.45	1.32	0.24	0.5	1.29	0.22	0.39	0.34	0.03	0.1
c66310_g1_i13	5.58	3.08	2.81	6.33	1.78	2.68	3.95	1.66	1.74	3.82	1.24	1.92	1.71	1.23	1.79	2.35	0.68	0.78
c38471_g2_i1	2.43	6.47	1.27	46.24	3.16	2.33	13.19	35.84	7.91	9.69	14.75	4.51	11.42	16.06	21.62	21.2	2.12	2.93
c66944_g1_i4	0.3	0.3	0.28	2.01	1.82	4.96	2.85	3.18	3.08	0.23	0.89	1.19	0	0	0	0	0	0
c70665_g3_i1	2.27	9.61	5.88	5.76	15.06	6.19	3.88	24.57	18.71	4.38	10.66	23.01	5.01	26.68	12.63	9.48	21.85	17.49
c69995_g3_i2	11.11	6.87	3.76	8.56	5.93	8.55	9.42	20.78	24.09	23.75	24.75	37.32	42.45	53.21	28.22	21.64	41.16	39.92
c68772_g2_i3	5.62	24.04	15.07	2.75	6.36	7.01	2.79	5.39	9.95	3.03	4.87	5.32	4.58	4.39	4.38	1.87	5.41	10.42
c66504_g1_i2	7.29	11.59	2.1	29.52	9.94	7.15	15.87	16.01	10.23	13.3	14.3	5.62	24.87	11.52	34.1	18.55	9.54	8.91
c66640_g1_i2	0.08	0.14	0	0.09	0	0	0.26	0.17	0.09	0.58	0.32	0.66	1.04	0.47	0.46	20.18	10.52	8.36
c55462_g2_i1	35.79	39.17	15.89	36.27	87.67	59.05	55.79	45.92	33.2	40.07	43.33	32.53	30.4	40.38	19.99	12.33	11.23	10.68
c71920_g1_i2	5.37	5.35	2.82	12.02	12.53	12.71	14.58	13.08	14.3	24.48	19.09	24.62	27.88	30.16	29.04	21.7	27.15	30.33
c58714_g1_i1	0.33	4.14	0.52	0.33	0	0	0	0	0	0.13	0	0	0	0.38	0	0	0	0
c58495_g2_i1	1.32	0.86	0.23	1.38	2.28	1.58	2.35	2.63	2.9	2.61	3.12	3.3	4.39	3.12	1.86	2.86	2.21	2.33
c14157_g1_i1	274.24	308.53	199.25	150.74	125.84	107.91	62.44	39.28	39.75	22.05	33.96	24.9	12.02	4.32	3.03	0.32	0.97	1.46
c63162_g2_i1	12.29	16.01	36.4	7.37	32.26	15.62	5.02	10.84	16.38	5.95	8.72	31.2	6.31	8.9	9.38	3.88	2.84	16.64
c71355_g2_i2	2.54	1.93	0.73	2.85	0.57	1.84	2.25	1.39	3.12	2.29	1.29	4.27	1.62	0.64	2.24	2.59	0.26	0.7
c55898_g1_i2	8.12	31.47	23.41	14.64	37.25	54.39	23.47	73.06	82.65	22.28	60.36	57.82	29.71	73.01	47.08	30.53	57.4	59.36
c61319_g1_i3	0.91	0.2	0.05	1.43	0.17	0.19	0.98	0.17	0.25	0.98	0.11	0.17	0.51	0.06	0.12	0.23	0.06	0.03
c57463_g1_i2	4.14	1.92	0.51	4.82	1.51	2.35	1.29	1.92	2.9	4.9	3.36	2.87	2.31	3.86	4.97	10.71	2.76	3.22
c64545_g1_i1	33.85	10.75	6.56	1.91	1.15	5.56	1.3	4.85	6.27	21.01	3.07	8.25	27.82	20.56	0.4	3.34	17.45	13.57
c59210_g1_i1	4.36	4.96	10.47	0.67	0.11	0.11	0.06	0.16	0.05	0.53	0.29	0.26	0.51	0.86	1.25	1.22	1.8	3.34
c87155_g1_i1	5.33	2.47	9.26	2.89	3.48	4.12	2.56	3.63	3.9	12.49	5.6	7.57	25.58	26.93	24.8	28.22	33.91	26.33
c69232_g3_i1	1.14	5.83	1.14	0.47	0.44	0.45	0.67	0.32	0.11	0.82	0.41	0.73	0.58	0.83	0.77	2.11	0.36	0.9
c43922_g1_i1	0.25	10.39	4.07	0.11	6.27	3.72	0.44	6.57	3.13	0.16	5.34	3.59	0.36	5.62	3.9	0.46	4.15	3.48
c59875_g1_i1	1.01	10.9	3.57	2.64	13.32	4.62	1.25	5.35	12.17	3.45	8.82	6.95	5.37	5.91	23.86	8.61	28.96	18
c67651_g1_i1	9.33	6.75	7.98	14.83	10.14	16.13	15.95	26.68	27.4	30.66	41.11	28.14	67.36	70.67	80.68	51.35	69.26	59.11
c69180_g2_i1	2.93	14.05	21.53	5.13	20.16	8.21	13.51	14.25	20.92	5.44	13.27	16.14	19.22	18.11	13.58	6.29	34.53	34.36
c67249_g3_i2	1.46	0.21	1.22	0.95	0.26	0.27	2.19	0.19	0.16	2.47	0.37	0.41	1.88	0.21	0.12	0.73	0.35	0.3
c28691_g1_i1	0.76	6.42	1.6	0.14	2.03	1.92	0	2.24	2.44	0.2	0.71	1.03	0.18	1.16	0.87	0.14	0.89	0.33
c115528_g1_i1	0.44	0.12	0.23	1.51	0.95	0.64	2.38	3.37	3.15	2.68	0.94	3.74	5.63	1.69	2.36	1.84	3.48	4.24
c67732_g3_i3	0.04	0	0	0.05	0.36	0.63	0.86	1.83	2.05	0.23	0.7	0.38	0.18	0.14	0.05	0	0	0.04
c54142_g1_i1	8.51	25.53	18.47	9.01	24.34	15.12	13.9	19.97	17.38	25.5	23.08	24.83	26.41	60.6	43.64	34.82	76.42	76.43
c51730_g1_i1	6.79	4.38	6.73	2.35	6.97	1.63	2.7	8.41	9.31	1.19	1.64	1.27	2.13	4.17	3.15	1.56	12.38	5.95
c56580_g1_i1	1.97	1.15	0.54	4.56	4.28	4.06	4.04	4.08	3.82	4.85	4.19	4.41	8.56	5.18	7.31	7.05	9.46	9.5
c68807_g1_i4	3.29	15.18	2.36	1.7	13.98	12.32	1.51	5.98	9.49	0.73	1.76	2.79	1.16	1.05	2.48	2.02	3.38	2.94
c67835_g4_i5	14.38	11.86	30.3	21.98	18.46	8.21	40.57	15.44	14.22	27.61	16.02	12	75.3	22.85	25.75	20.88	18.91	25.87
c49129_g1_i2	0.52	0.05	0.07	0.27	0.09	0.09	1.13	0.02	0	0.1	0	0.02	0.09	0	0	0.02	0.02	0
c59366_g1_i2	0.79	2.19	0.6	0.36	0.3	0.55	0.24	0.26	0.24	0.2	0.25	0.13	0.18	0.15	0.11	0.22	0.08	0.11
c71767_g1_i1	0.43	0.23	0.31	0.24	0.09	0.13	0.21	0.17	0.05	0.41	1.23	0.06	0.15	0.09	1.63	1.98	1.23	0.8
c63168_g3_i2	2.08	0.8	1.63	4.12	2.4	1.68	3.62	2.42	1.38	2.39	0.82	0.7	1.1	1.78	0.15	0.59	0.3	0.08
c67781_g7_i2	0.24	1.15	3.6	4.47	4.98	2.21	7.58	3.79	6.95	1.84	0.5	0.44	24.93	0.67	0.86	1.7	10.27	3.55
c35307_g1_i1	0.21	1.45	0	0.14	0	0	0	0	0	0.03	0	0	0	0.09	0	0	0.04	0
c63732_g1_i1	1.1	1.92	1.24	2.14	3.52	3.22	8.36	8.08	6.2	1.8	3.3	0.72	0.22	0.09	0	0	0	0
c89559_g1_i1	0.18	3.69	4.09	1.02	5.06	0.97	1.54	2.04	4.01	0.57	2.41	0.54	3.91	3.48	1.79	0.61	5.54	5.37
c60835_g1_i1	0.2	0.33	0.08	2.19	1.48	1.28	3.14	1.8	2.43	3.63	3.02	3.21	4.12	2.94	3.22	1.29	1.68	2.88
c87592_g1_i1	1.12	1.65	1.76	4.76	5.17	10.26	11.32	8.51	15.01	2.72	5.39	22.57	1.45	0.43	0.21	0.21	0.08	0.32
c6705_g1_i1	0	4.97	0	0	0	0	0	0	0	0.1	0	0	0	0	0	0	0	0
c63016_g1_i3	5.91	4.07	1.28	8.69	9.43	5.98	13.52	8.78	8.21	17.17	15.1	11.17	15.12	12.99	12.59	8.09	14.57	12.92
c61978_g1_i2	2.67	15.5	6.55	2.21	8.44	5.51	1.69	7.41	8.04	1.92	5.56	5.78	1.46	7.35	7.34	3.24	7.15	7.33
c71175_g1_i2	15.94	10.88	6.85	15.29	6.69	5.14	10.67	7.52	6.66	21.06	9	9.05	25.93	26.33	17.13	43.92	37.29	31.76
c102945_g1_i1	0.65	9.8	1.63	0.88	6.49	1.12	0.7	7.39	1.24	1.23	3.69	0.52	0.18	4.45	0.89	0.29	1.58	0.34
c70030_g1_i2	0.78	1.65	0.51	0.49	1.86	0.97	0.11	0.96	0.76	0.37	0.8	0.51	0.37	1.23	0.58	0.32	0.69	0.8
c57230_g1_i1	0.62	0.98	2.78	0.59	1.3	1.18	0.73	0.59	1.05	0.47	0.68	0.63	0.73	0.65	0.33	0.06	0.63	0.47
c55674_g2_i1	7.94	6.82	2.27	6.75	7.6	2.92	10.95	7.67	5.67	19.86	13.43	11.05	20.1	17.54	21.24	46.58	49.4	38.87
c68543_g2_i3	0.32	1.25	0.79	0.42	2.96	2.86	0.63	2.53	4.38	0.88	1.43	2.23	1.49	1.55	1.62	1.32	1.76	1.82
c67781_g3_i4	1.46	2.16	4.59	1.1	2.47	1.98	0.89	2.29	3.29	1.83	3.99	3.71	2.5	6.74	7.98	7.44	8.19	9.3
c65192_g2_i5	0	0.03	0.05	0.12	0	0	0.04	0	0.07	0.35	0.11	0.14	0.97	1.46	4.04	17.37	15.92	11
c66589_g1_i2	7.84	3.85	4.58	8.47	3.07	3.36	7.51	3.45	3.03	6.42	2.64	3.05	2.88	2.09	1.94	2.48	1.08	0.83
c65481_g1_i2	0.32	0.18	0.25	4.09	2.58	4.41	5.26	9.99	10.84	3.65	10.14	7.85	5.09	1.05	0.09	0	0	0.05
c54379_g2_i1	0.98	0.37	0.17	2.83	0.52	0.59	4.43	0.85	0.69	3.77	0.95	1.04	4.67	1.06	1.64	6.01	0.57	0.33
c66981_g2_i3	7	6.71	5.68	6.64	5.33	5.79	10.18	6.23	6.85	13.88	38.71	7	8.21	7.37	44.02	17.21	8.73	7.83
c68127_g3_i6	1.05	0.63	0.21	1.49	0.8	0.57	2.11	1.29	1.33	1.45	0.8	0.63	1.02	0.04	0.13	0.44	0.23	0.14
c71548_g1_i1	2.24	15.36	2.48	1.94	3.08	3.69	0.99	4.5	4.62	1.76	1.56	3.19	2.23	7.67	12.44	4.9	9.29	5.14
c89316_g1_i1	0.16	0.13	0	0	0	0	0.11	0	0.17	0.29	0.83	0.37	1.18	0.18	1.85	1.95	0.32	0.27
c59609_g1_i1	3.96	2.18	2.78	5.32	2.55	1.52	14.32	1.28	1.02	21.04	2.15	1.89	16.14	2.88	6.44	13.52	5.87	3.15
c56594_g1_i1	0.13	0.25	0.26	1.61	1.95	2.43	4.83	4.02	3.77	1.09	2.31	5.82	0.71	0.29	0.36	0.47	0.4	0.36
c70295_g2_i6	0.48	0.41	0.48	0.75	0.98	1.32	1.8	0.94	0.93	0.33	0.68	0.9	0.32	0.19	0.06	0.1	0.12	0.15
c71883_g1_i1	1.17	17.95	2.13	0.96	29.95	6.32	1.93	44.31	14.13	0.7	24.22	8.74	1.47	39.71	2.98	0.25	24.89	10.78
c50080_g1_i1	0.51	3.06	8.44	0.46	7.01	4.59	0.22	1.78	2.59	0.16	0.88	1.02	0.29	1.16	0.29	0	0.53	1.14
c70535_g1_i3	9.72	44.46	37.58	3.54	22.59	14.72	4.76	9.5	10.42	6.2	18.92	11.11	5.15	30.3	14.91	9.31	37.21	37.08
c48609_g2_i1	0.09	0.65	0	4.01	0.64	1.4	2.18	0.4	0.32	0.88	1.57	0.04	0	0.1	0.71	0.83	2.07	1.5
c67813_g1_i2	4.24	11.53	2.83	2.93	12.56	1.24	3.09	16.62	2.68	3.12	17.97	2.4	1.82	21.12	4.01	3.49	15.41	3.06
c65395_g1_i3	2.8	0.83	0.57	4.47	0.77	0.56	2.61	1.07	0.88	1.84	1.11	0.21	0.51	0.65	0.59	0.18	0.54	0.22
c23781_g1_i1	2.29	1.18	1.38	2.81	3.68	2.1	5.69	4.54	5.85	13.39	7.62	9.89	15.22	8.23	2.66	1.48	1.78	1.6
c19695_g1_i2	1.09	0.25	0.31	0.5	0.03	0.11	0.16	0.03	0	0	0.04	0.03	0	0	0.07	0.03	0.02	0
c73764_g1_i1	0.04	0.79	0	0	0	0	0	0	0	0.03	0	0	0	0.04	0	0	0	0
c144342_g1_i1	1.71	0.97	1.21	8.05	7.91	12.45	13.47	12.55	13.3	13.62	13.71	14.25	21.41	28.24	14.23	7.21	10.69	21.74
c59437_g1_i1	0.31	0.07	0.08	3.17	1.35	2.34	3.75	5.98	4.05	1.55	3.85	2.01	1.64	0.06	0	0	0.02	0
c57374_g1_i2	0.1	0	0.08	0.55	0.26	0.21	0.67	0.75	0.92	1.44	1.37	1.51	2.85	3.25	3.04	2.5	4.53	3.47
c50297_g2_i1	2.81	6.13	2.12	2.27	3.57	2.45	1.51	6.16	0.75	0.09	0.04	0.16	1.14	5	0.09	0.43	1.27	0.14
c69115_g1_i1	7.2	1.33	6.21	1.06	1.37	1.06	0.85	0.87	0.32	0.66	0.62	1.1	0.42	1.52	0.34	0.5	1.07	0.86
c64529_g2_i2	0.32	1.06	0.41	0.09	0.25	0.34	0.11	0.08	0.17	0.02	0.04	0.21	0.11	0.21	0.41	0.15	0.09	0.25
c58063_g1_i1	0.11	0	0.09	0.09	0.03	0.12	0.26	0.03	0.23	0.19	0.26	0.25	0.72	0.62	0.51	1.28	2.19	2.68
c49737_g1_i1	0.5	4.33	1.09	0.22	2.64	0	0	3.59	0.53	0.16	1.33	0.4	0	3.17	0.39	0	1.12	0.6
c54423_g1_i1	0.29	1.13	2.8	0.33	0.7	1.17	0.12	0.41	0.85	0.23	0.57	0.62	0.31	0.7	0.48	0.49	0.51	0.47
c59036_g3_i2	0.4	1.92	5.01	1.32	8.23	3	2.17	2.51	4.64	1.38	2.74	2.82	4.62	1.85	2.1	1.22	1.53	3.55
c72711_g4_i1	0.52	1.28	0.87	0.39	0.07	0.07	0	0.07	0.07	0.16	0.36	0.18	0.24	0.63	0.73	0.78	0.33	0.36
c49741_g1_i2	0.1	0.11	0.05	0.5	0.51	0.73	0.51	2.22	1.99	0.48	1.8	2.65	0.81	2.1	0.25	0.04	0.12	0.15
c62951_g1_i3	1.68	1.02	1.09	1.16	0.6	1.07	0.81	0.44	0.49	0.68	0.44	0.33	0.56	0.19	0.39	0.19	0.06	0.31
c58743_g1_i1	0.95	0.21	0.19	1.57	0.13	0.26	1.75	0.22	0.16	3.32	1	0.87	1.95	1.4	2.01	3.22	1.26	0.43
c73797_g1_i1	0.29	0.54	3.63	0.67	2.04	3.02	0.95	1.48	3.81	0.95	1.42	3.55	1.52	1.68	3.65	0.91	1.65	3.94
c62905_g1_i2	2.75	1.4	0.66	2.13	1.05	0.84	1.76	1.64	0.57	2.71	7.58	0.75	1.09	0.92	1.92	0.64	0.73	0.75
c58361_g1_i1	4.43	3.63	2.43	72.79	58.25	79.19	163.47	180	182.76	113.1	160.38	155.8	192.78	117.75	144.52	173.17	199.47	249.68
c66670_g1_i3	0.32	1.3	1.5	0	0.13	0	0.04	0.04	0.04	0.19	0.09	0.04	0.34	0.41	0.32	1.12	0.48	0.9
c65965_g2_i4	4.46	1.68	2.37	4.59	2.5	2.5	10.5	2.37	1.88	6.28	3.16	2.75	7.83	3.54	1.95	4.25	1.71	0.6
c72418_g5_i1	1.1	0.78	1.36	6.42	1.42	0.62	5.83	2.1	1.78	10.71	2.93	2.1	4.15	1.06	2.11	2.15	1.36	1.25
c73084_g1_i3	2.43	2.2	5	2.86	2.79	2.82	2.21	1.36	0.9	1.4	1.78	0.85	0.53	1.28	0.37	0.63	0.33	0.16
c62566_g1_i3	7.76	11.97	10.34	7.82	6.65	5.84	6.13	4.68	5.03	6.15	5.52	4.9	5.67	4.7	2.22	0.19	0.93	1.43
c49201_g1_i1	0.16	0.3	0.36	0.19	0.11	0.07	0.42	1.5	0.21	0.52	0.44	0.83	0.6	1.66	2.95	2.16	1.7	2.43
c67994_g1_i4	0.25	0.55	0.52	1.03	0.18	0	1.59	0.77	0.7	1.17	1.17	0.25	1.51	0.47	1.64	4.46	0.43	0.36
c6536_g1_i1	0.52	7.49	1.75	0.51	5.78	4.48	0.64	9.55	10.04	0.41	4.29	3.08	0.1	4.67	1.69	0.84	1.55	1.61
c104528_g1_i1	0.72	3.12	0.43	0.62	2.02	0.59	0.39	3	0.77	0.14	0.43	0	0	0.31	0	0.2	0.08	0
c59621_g1_i1	3.12	0.37	0.39	1.07	0.26	0.32	0.75	0.21	0.48	0.35	0.43	0.2	0.49	0.06	0.14	0.22	0	0.09
c126697_g1_i1	0.47	4.75	1.73	1.42	2.84	4.4	0.84	1.63	2.51	0	0.99	0.95	0.44	2.33	0.36	0.71	0.41	0.41
c63635_g1_i1	0.85	5.76	0.32	1.08	0	0	0	0.05	0	0.39	0.04	0	0.07	0.29	0.03	0	0	0
c31461_g1_i1	1.06	0.8	1.23	30.74	22.88	33.44	44.38	33.43	35.23	26.4	26.93	29.02	30.68	20.6	10.65	4.79	2.82	9.5
c54573_g1_i1	0.64	1.32	0.18	0.3	0.2	0	0.48	0.12	0.56	0.5	0.18	0.34	0.58	0.21	0.13	0.17	0	0
c26953_g1_i1	0.6	0	0.35	3.47	2.54	2.57	6.89	3.87	3.65	0.18	0.53	0.6	0.21	0	0	0	0	0
c58827_g1_i1	0.26	0.78	0.73	0.35	0.28	0.56	0.39	0.21	0.28	0.57	0.2	0.16	1.09	0.47	2.06	1.75	3.02	2.11
c61426_g1_i1	0.1	2.28	0.19	0	0	0	0	0	0	0	0	0	0	0.02	0	0	0	0
c68614_g2_i1	6.56	9.3	6.47	23.24	26.97	17.79	31.92	51.35	74.16	65.64	71.66	92.61	68.76	27.04	94.19	132.73	32.96	54.7
c67228_g1_i3	1.84	1.48	0.32	2.29	1.23	1.43	2.55	1.56	2.61	3.14	3.2	2.17	3.06	1.81	4.08	3.98	2.65	2.89
c61817_g2_i1	0.26	0.14	0	0.39	0	0	0	0.27	0.18	0.61	0.27	0.44	1.09	0.98	1.13	60.29	61.99	39.18
c64698_g1_i2	0	0	0	0	0	0	0	0	0.07	0.75	0.27	0.41	0.76	0.85	2.74	2.45	3.43	4.12
c54472_g1_i1	0.12	0.15	0	5.17	3.76	7.21	3.2	4.54	3.56	0.29	1.35	0.55	1.29	1.11	0.38	0.34	0.32	0.74
c48918_g2_i1	0.22	1.52	0.17	0	0.06	0	0	0	0	0.04	0	0	0	0	0	0.12	0.05	0
c60812_g2_i6	1.08	1.05	1.18	0.79	0.5	0.56	0.99	0.4	0.5	0.95	0.43	0.41	0.49	0.22	0.21	0.67	0.12	0.08
c61755_g1_i3	0.08	0.11	0.51	0	0	0	0.23	0.2	0.2	0.56	0.17	0.36	0.96	0.69	1.35	0.74	1.54	2.98
c55904_g1_i1	2.86	1.11	3.19	2.7	2.33	3.95	5.28	4.93	9.55	9.46	11.47	12.75	10.06	8.49	12.82	5.55	4.43	8.99
c64218_g3_i1	4.43	1.28	1.05	0.59	0	0.08	0.04	0	0.24	0.06	0.03	0.11	0.31	0.09	0.04	0.17	0.13	0.06
c68107_g3_i1	4.98	1.97	4.41	3.56	6.63	3.42	4.34	2.55	1.75	3.1	3.63	2.23	2.03	5.37	0.45	0.89	1.65	1.62
c65532_g2_i3	0.13	0.79	0.31	0.1	0.69	1.4	0.1	0.68	0.78	0.07	0.42	0.38	0.02	0.31	0.32	0.06	0.1	0.2
c65965_g1_i2	1.49	2.14	0.49	1.23	1.43	1.42	0.92	1.54	1.1	0.32	1.94	0.66	0.2	0.56	0.13	0.68	0.42	0.1
c47323_g1_i4	0.07	0	0	0.97	0.08	0.08	2.81	0.26	0.11	3.19	0.4	0.04	1.41	0.08	0.04	0.12	0	0.09
c32466_g1_i2	11.9	3.93	2.9	1.66	0.7	0.81	2.33	2.74	4.37	19.14	5.49	9.51	27.83	30.72	30.29	27.46	30	40.14
c45497_g1_i1	0	0	0	0.28	0	0	1.15	0.86	1.06	4.57	2.36	2.68	7.11	5.67	8.01	4.02	6.78	6.11
c62362_g1_i1	13.85	2.79	2.94	6.1	2.2	0.97	5.67	1.57	1.03	9.73	2.52	1.63	2.32	4.27	2.05	1.38	2.41	1.73
c62199_g2_i2	6.2	3.9	2.96	2.3	1.61	0.69	0.93	0.24	0.62	1.07	0.73	0.15	1.06	0.2	0.12	0.36	0.81	0.2
c117313_g1_i1	1.8	2.33	1.67	4.44	3.91	8.09	6.66	6.26	9.64	1.29	2.52	11.89	0.46	0.09	0.05	0	0.14	0
c65219_g2_i1	0.26	3.02	5.24	1.99	3.08	4.53	1.32	3.27	10.26	0.62	1.59	6.2	1.85	1.4	1.75	0.79	2.82	8.37
c53525_g1_i3	6.2	5.41	2.8	24.35	23.73	28.18	56.58	54.52	47.18	83.32	72.73	76	75.35	50.44	46.6	49.06	60.96	58.99
c58325_g1_i2	0.27	0.23	1.78	1.16	0.06	0.12	2.02	0.17	0.69	0.68	0.26	0.27	4.09	0.06	0.15	0.3	0.05	0.05
c50978_g1_i1	0.07	1.19	0.05	0.07	0	0.07	0	0	0.11	0.03	0.03	0	0	0.08	0.17	0.22	0.17	0.26
c63858_g2_i2	3.12	1.24	0.7	2.82	0.85	1.26	1.66	0.73	0.67	1.26	0.46	0.5	1.02	0.46	0.44	0.85	0.35	0.2
c112102_g1_i1	2.1	2.29	6.61	1.83	3.36	2.72	4.36	3.41	2.76	1.27	1.77	2.06	2.47	2.4	1.6	0.4	1.77	1.89
c25355_g1_i1	0.07	6.77	3.27	0.1	36.25	34.95	0.81	29.99	38.35	0.15	7.52	28.61	1.02	24.62	18.71	0.8	23.68	15.78
c62989_g1_i1	11.23	12.4	2.98	12.23	2.34	5.88	11.55	4.92	9.88	15.24	7.93	7.68	14.75	5.66	16.77	23.06	6.72	7
c111911_g1_i1	0.46	23.55	1.17	0.11	1.38	1.4	0.3	0.38	0.49	0.15	1.1	0	0.39	0.53	1.22	0.84	1.54	0.73
c64528_g1_i1	3.07	6.88	1.97	0.18	0.43	1.3	0.26	0.17	2.36	0.99	0.64	2.12	0.4	0.51	1.56	0.77	0.81	1.65
c13916_g1_i1	0.06	0.12	0.05	0.07	0	0	0.06	0.09	0.06	0.21	0.12	0.24	0.54	0.5	3.36	22.82	23.69	15.31
c69893_g2_i1	0.87	3.42	1.1	1.19	2.79	2.96	0.48	3.7	6.56	2.32	2.31	4.39	1.06	6.33	8	6.87	18.11	16.31
c5963_g1_i2	0.07	0.35	0.33	0.55	0.45	0.6	1.28	1.01	1.34	1.54	0.72	0.85	0.59	0.64	2.31	2.84	2.74	3.46
c57941_g3_i1	0.34	3.08	2.61	0.19	2.2	0.99	0.06	0.53	0.37	0.32	0.05	0.41	0.4	0.66	0.33	0.58	0.55	0.4
c154578_g1_i1	14.52	9.62	12.18	5.85	3.26	0.7	1.39	0	0.34	0.25	0.26	0	0	0	0	0	0	0
c89936_g1_i1	3.21	16.55	8.41	1.3	0.89	0.82	1.23	1.19	2.36	2.95	0.91	3.4	2.37	6.9	3.61	4.83	7.19	7.03
c103940_g1_i1	0.16	0.13	0.25	1.06	0.33	0.34	1.68	0.97	0.5	2.84	0.87	1.11	2.65	1.61	3.56	5.12	12.26	9.1
c8251_g1_i1	0.04	0.03	0	0.18	0.08	0	0.58	0.2	0.33	1.22	0.68	0.47	1.81	1.07	0.91	0.79	1.39	1.21
c15337_g1_i1	3.62	3.59	4.97	9.26	2.57	5.2	4.29	1.54	3.26	3.95	0.51	0.09	0.65	0.21	1.38	2.31	0.65	0.73
c63986_g1_i1	0.28	0.07	0	0.28	0	0	0.31	0.13	0.56	0.87	0.16	0.37	0.23	1.54	2.55	2.62	3.83	3.89
c60181_g1_i1	1.44	1.16	0.15	3.63	2.91	1.15	6.66	2.6	1.84	8.13	4.32	1.75	5.39	2.01	1.71	2.3	2.6	1.66
c30535_g1_i1	2.1	1.31	1.02	0.61	0.4	0.46	0	0.78	0.57	0.93	0.17	0.65	0.46	0.25	0.03	0.06	0.14	0.19
c71412_g2_i4	0.75	0.67	0.15	0.11	0.05	0	0.1	0.15	0.05	0.37	0.33	0.29	0.4	0.86	1.98	2.6	2.17	2.33
c73018_g1_i6	13.18	22.86	16.22	7.81	9.06	8.6	3.85	3.34	3.07	1.88	2.76	1.85	1.67	2.25	1.6	1.7	2.62	2.39
c47125_g1_i2	0	0.08	0	0.03	0.15	0.25	0.15	0.17	0.2	0.2	0.24	0.19	0.07	0.3	0.44	1.01	0.64	0.57
c72365_g2_i4	2.91	0.16	0.22	8.36	0.67	0.89	5.09	1.17	4.29	25.47	10.33	10.57	26.95	4.33	26.5	67.82	8.03	8.12
c116807_g1_i1	1.29	0.15	0.12	2.13	0.08	0.4	1.34	0.11	0.16	1.33	0.15	0.3	0.57	0.04	0.02	0.21	0	0.03
c32505_g1_i2	0.84	1.74	1.11	0.3	0.33	0.76	0.24	0.69	0.47	0.21	0.31	0.4	0.37	1.06	1.83	2.89	3.65	2.72
c101317_g1_i1	10.33	22.91	24.21	8.06	34.45	7.98	7.01	31.81	10.68	2	5.55	2.07	10.57	15.59	14.98	9.35	21.73	8.63
c66573_g1_i2	0.18	0.03	0.06	0.76	0.41	1.14	1.24	0.66	1.05	0.17	0.94	1.81	0.59	0.24	0.08	0	0.03	0
c62007_g1_i3	0.04	0	0	0.48	0.33	0.41	1.11	0.97	0.96	1.14	1.23	1.32	2.39	1.53	2.73	7.77	6.65	5.85
c15241_g1_i1	210.02	81.9	108.83	251.73	96.36	91.3	204.94	80.35	86.31	118.86	59.77	50.57	72.06	33.27	36.5	53.99	15.79	22.02
c31415_g1_i2	5.43	1.49	0.35	6.28	0.47	1.43	6.3	2.3	1.65	9.08	1.14	0.34	6.87	2.28	1.77	3	1.25	1.15
c59030_g1_i1	9.75	40.55	44.43	3.36	28.65	23.91	4.19	19.78	25.44	2.34	16.49	16.36	2.6	17.25	11.43	3.65	12.21	19.18
c62273_g1_i1	2.54	1.64	1.49	0.98	0.65	1.08	0.33	0.81	0.95	0.57	0.57	0.42	1.02	0.73	1.54	8.46	2.52	1.48
c64532_g2_i1	3.09	2.17	0.85	5.9	2.19	3.54	7.67	3.67	4.46	9.1	6.48	4.93	12.41	3.15	10.68	11.81	4.26	4.59
c50243_g1_i1	4.73	0.71	1.14	2.06	0.13	0.52	1.04	0.25	0.26	0.29	1.15	0.37	0.17	0.14	0.28	0.82	0.42	0.11
c60289_g1_i4	0.14	0.31	0.21	0.98	1.02	0.88	1.96	1.6	1.36	2.05	2.02	1.84	2.57	2.71	2.78	4.16	4.4	5.69
c64408_g1_i2	0.76	0.19	0.62	1.59	0.04	0.22	9.92	12.33	12.71	308.81	190.29	210.65	298.17	196.58	204.37	374.8	529.75	413.35
c57566_g3_i1	2.79	0.82	0.47	1.41	0.36	0.65	0.89	0.12	0.16	1.1	0.33	0.19	1.54	0.99	1.03	2.72	1.08	0.75
c67358_g1_i6	15.01	10.33	9.45	21.49	16.02	13.39	25.46	33.07	27.96	29.51	68.9	25.14	25.24	20.98	91.7	40.58	36.1	35.9
c61050_g1_i1	0.45	0.47	0.77	4.1	3.96	4.94	17.61	13.76	11.1	3.64	8.17	7.14	2.2	0.75	0.22	0.04	0.15	0.36
c37937_g1_i1	0.22	3.05	0.94	0.18	5.31	1.99	0.06	3.15	1.67	0.17	2.57	1.1	0.08	1.61	0.62	0.12	1.23	0.33
c67396_g1_i1	1.1	0.9	1.77	2.77	1.97	7.63	3.51	6.98	30.54	6.47	7.44	15.68	9.75	11.55	37.71	19.1	14.34	23.91
c50111_g2_i1	4.46	1.43	4.12	10.85	12.57	7.35	9.85	10.87	7.4	13.54	14.21	10.74	15.34	16.93	16.05	8.73	12.45	10.93
c66945_g1_i6	0.14	1.45	2.57	0.42	1.29	5.12	0.45	1.59	5.16	0.33	1.25	5.8	0.59	1.6	6.5	1.21	2.64	4.65
c51615_g1_i1	18.34	12.58	6.6	18	12.36	11.57	16.4	12.11	10.55	14.43	13.61	9.45	12.9	5.49	2.61	1.84	3.16	2.13
c63891_g1_i1	0.74	1.12	2.99	0.19	1.15	0.79	0.15	0.26	0.48	0.34	0.18	0.29	0.32	0.55	0.76	0.83	0.74	0.71
c68921_g1_i2	4.9	6.2	5.95	4.77	6.5	4.36	6.07	5.02	4.44	2.71	6.94	3.58	1.94	1.68	0.17	0.02	0.05	0.11
c57558_g2_i1	0.53	0.45	0.28	0.61	0.09	0	0.48	0.18	0	1.12	0.21	0.18	2.26	1.83	1.27	3.42	4.66	3.87
c29052_g1_i1	1.05	2.54	3.93	0.89	2.52	1.99	0.56	1.91	5.18	0.52	1.25	6.66	0	0.9	7.87	0.59	3.67	2.17
c63123_g1_i7	9.45	64.79	42.93	23.27	88.91	56.49	38.23	91.72	75.59	38.15	87.08	97.34	37.04	102.93	122.59	26.64	93.09	104.88
c64358_g7_i1	8.07	4.78	5.22	6.15	4.62	4.38	5.17	3.93	3.83	3.31	2.15	1.78	1.05	1.32	1.81	1.45	0.89	0.71
c61761_g1_i1	0.47	0.98	0.14	0.29	0.23	0.09	0.14	0.13	0.09	0.65	0.24	0.22	0.73	0.39	0.69	3.7	2.86	2.13
c21425_g2_i1	0.08	0	0	0.09	0	0	0	0	0	0.71	0.13	0.33	0.69	1.3	0.65	4.69	0.99	0.99
c65370_g1_i1	87.92	174.1	51.05	110.3	97.72	60.05	101	73.57	51.62	82.18	45.62	16.13	67.53	39.33	40.89	74.2	47.45	26.41
c60707_g1_i2	3.11	0.87	1.26	5.44	4.01	3	6.04	4.91	4.73	9.2	5.55	5.39	7.81	6.8	2.92	2.41	4.36	3.27
c69808_g4_i1	1.39	12.9	1.5	14.06	3	0.37	2.7	9.85	0.32	0.92	0.41	0.04	1.53	4.81	1.14	3.53	3.74	0.19
c61981_g1_i2	3.3	3.58	3.16	21.35	17.92	30.36	28.86	27.11	30.08	2.79	12.48	14.01	4.77	1.84	0.18	0.18	0.42	0.49
c55193_g1_i2	1.38	6.69	6.77	4.2	11.57	2.36	1.59	8.01	6.65	1.33	1.59	1.86	3.38	3.51	6.49	1.04	19.82	10.93
c61873_g2_i1	1.02	1.37	0.49	3.81	1.79	1.14	2.99	3.3	3.62	10.76	5.94	6.39	12.83	12.32	9.61	12.27	9.16	9.74
c51385_g1_i1	0.03	0.04	0.09	0.02	0.08	0.08	0.05	0.03	0.11	0.2	0.08	0.07	0.12	0.16	1.14	0.18	0.18	0.16
c53669_g1_i1	29.78	28.45	16.45	19.28	36.19	11.47	16.9	42.13	13.99	14.09	12.66	9.11	60.23	57.22	36.83	87.11	43.39	15.96
c64223_g1_i5	0.26	1.16	0.53	0.18	0.13	0.22	0.11	0.12	0.28	0.11	0.11	0.14	0.08	0.14	0.23	0.32	0.07	0.19
c4123_g1_i1	0.1	2.37	0.33	0	0	0.23	0	0	0	0	0	0	0	0.12	0	0	0	0
c59060_g1_i1	0.49	2.67	0.15	0.83	5.36	2.84	1.36	1.87	1.98	1.19	2.09	0.99	0.69	0.84	2.5	0.44	0.72	0.64
c25071_g1_i1	7.9	3.43	1.86	7.46	1.96	0.57	3.11	13.64	0.56	1.45	0.52	0.27	5.01	5.72	3.22	5.94	7.11	1.03
c64418_g3_i1	0.93	12.55	1.47	1.24	1.33	5.71	0.5	1.61	6.47	0.49	2.22	5.36	1.1	2.49	7.63	1.93	2.44	6.62
c45288_g1_i1	2.59	2.57	1.95	26.79	25.05	45.61	22.84	26.27	42.04	3.49	16.83	34.29	5.82	3.1	0.5	0.07	0.26	0.67
c63761_g1_i6	5.21	3.89	4.5	4.26	3.59	3.34	4.28	2.95	2.48	3.28	2.9	3.57	3.16	3.05	2.11	1.06	0.76	0.65
c64970_g1_i1	278.25	516.26	22.43	299.07	202.65	276.56	320.17	520.08	433.96	268.01	140.24	138.53	204.93	110.36	493.89	270.8	233.82	168.09
c63143_g1_i9	0.68	1.11	2.41	1.34	5.21	0.83	0.89	2.6	0.44	0.33	1.33	0.42	0.21	0.54	0.18	0.13	0.41	0.44
c55444_g2_i1	5.33	15.75	2.46	5	2.74	1.39	2.17	4.19	1.37	3.33	1.89	1.77	3.5	2.63	2.88	7.57	5.21	2.55
c63919_g1_i1	15.47	10.71	19.03	14.8	6.01	8.96	11.48	5.41	7.77	7.75	5.24	6.19	7.99	4.59	3.49	4.22	2.2	2.66
c150470_g1_i1	2.79	7.76	3.21	1.34	1.83	1.62	0.92	1.11	2.06	2.2	2.21	1.63	2.57	2.58	1.77	1.94	0.47	1.03
c59345_g1_i1	0.14	0.28	0.26	0.06	0.03	0.06	0.03	0	0.03	0.04	0	0	0.12	0.77	0.19	2.06	1.07	1.48
c59372_g1_i2	0	0	0	0.02	0.02	0.05	0.16	0.22	0.18	0.91	0.56	0.5	1.06	0.47	0.42	0.02	0.04	0.13
c64542_g1_i4	2.68	3.91	20.55	2.15	2.06	2.13	11.33	2.61	2.9	7.38	4.47	2.04	15.28	0.61	1.93	3.96	3.81	1.22
c55383_g1_i1	0.07	0.36	0	2.41	0.38	0.31	0.46	0.81	0.38	0.28	6.66	0.14	0.4	0.73	3.55	0.72	0.74	0
c47188_g2_i1	0.59	0.5	0.4	0.19	0	0.18	0.09	0.09	0.36	0.53	0	0.26	0.72	0.19	0.48	4.49	0.3	0.15
c72579_g2_i10	0.88	0.74	1.03	0.4	0.58	0.46	0.46	0.28	0.42	1.04	0.96	0.86	1.3	1.53	2.49	2.84	3.22	3.34
c76019_g1_i1	1.18	4.33	5.62	3.18	13.06	4.74	2.03	5.82	4.13	1.17	2.3	1.09	0.94	2.57	1.19	1.21	1.74	0.8
c62198_g3_i2	0.63	0.78	0.87	0.6	0.72	0.67	0.57	0.4	0.33	0.4	0.36	0.69	0.49	0.89	0.19	0.01	0.15	0.06
c65779_g1_i6	1.96	3.4	9.51	3.87	5.72	17.25	4.49	6.15	15.68	3.6	14	13.74	2.69	7.76	16.23	3.4	5.96	6.77
c70995_g3_i1	0.38	0	0	0	0.27	0	0.41	0.13	0	0.2	0.3	1.02	0.36	2.6	2.59	1.71	2.53	2.09
c65664_g1_i5	1.82	14.61	7.82	2.95	23.21	14.64	3.5	18.63	14.09	1.87	6.97	9.21	4.27	9.23	8.72	0.98	4.63	6.42
c56775_g1_i1	1.2	2.02	0.44	0.42	0.15	0.9	1.14	1.58	3.3	1.42	1.76	3.14	4.31	2.38	6.17	1.46	2.42	3.62
c12094_g1_i1	0.12	1.17	0	0.14	0	0	0	0	0	0.03	0	0	0.06	0	0	0	0	0
c68602_g2_i4	1.49	3.16	0.66	0.57	2.06	0.68	0.45	0.46	0.13	0.3	0.27	0.34	0.27	0.87	0.14	0.19	0.44	0.22
c58848_g1_i1	0.58	6.39	0.79	0.26	3.07	0.33	0.16	1.75	0.12	0.18	1.03	0.12	0	1.84	0.18	1.08	1.84	0.37
c71315_g2_i10	0.05	0.09	0.08	0.12	0.5	1.01	1.06	1.46	2.39	1.44	1.98	1.95	1.91	1.61	0.45	0	0.05	0
c61798_g1_i1	1.77	0.96	3.15	5.65	5.25	2.45	5.81	3.27	2.4	6.14	1.99	3.26	10.95	3.32	10.11	5.18	3.73	3.92
c64112_g1_i3	0	0.02	0	0.02	0	0	0	0.02	0	0.03	0	0.02	0.17	0.09	0.79	4.87	6.23	7.74
c62209_g1_i3	2.94	0.29	1.93	5.71	0.09	1.98	3.76	1.14	1.03	2.42	1.63	0.89	1.05	0.4	1.57	3.86	1.72	1.37
c63289_g1_i1	7.84	29.64	12.79	2.41	4.08	3.9	1.43	2.26	1.81	1.3	2.53	2.09	1.3	1.75	4.63	2.07	3.11	2.52
c27580_g1_i1	0.68	17.28	0.47	0.51	0.96	0.32	0.81	11.59	0	0.06	0.18	0	0.85	0	0	0	0	0
c73623_g1_i1	6.08	8.84	6.28	25.51	19.71	29.92	54.15	51.91	49.17	19.17	32.01	23.41	15.6	6.85	4.86	2.05	3.08	5.51
c66548_g1_i3	0.46	6.19	0.48	0.17	0.06	0.1	0.08	0.16	0.03	0.04	0.12	0.05	0.06	0.07	0.1	0.34	0.17	0.11
c68820_g1_i2	0.23	1.56	1.92	1.54	0.55	0.58	0.02	0.26	0.04	0.27	0.12	0.04	0.16	1.01	0.03	0.15	0.15	0.35
c72485_g1_i9	1.69	1.1	0.43	0.27	0.22	0	0.07	0.14	0.18	0.19	0.14	0.14	0.34	0.04	0.16	0.19	0.09	0.03
c49350_g1_i1	0.62	0.86	0.97	1.63	1.2	1.55	5.07	2.66	2.41	0.41	1.3	1.04	0	0.12	0	0	0	0
c54953_g1_i3	0.06	0.29	0.18	3.27	2.35	3.66	15.01	22.65	24.47	59.8	49.25	74.38	94.86	60.04	57.29	47.22	74.47	86.14
c63149_g2_i2	29.23	51.71	28.89	9.82	7.82	6.2	8.66	6.62	12.92	11.55	6.6	11.35	12.55	6.07	19.2	19.02	15.9	19.52
c57259_g1_i1	0.1	0	0.23	0.33	0.1	0	0.42	0.2	0	0.19	0.15	0	0.14	0.56	1.11	4.84	3.65	4.23
c23149_g1_i1	2.06	2.37	2.52	0.43	1.14	1.64	0.65	0.47	1.46	0.84	1.39	2.93	4.94	3.4	6.42	6.71	6.77	8.34
c27598_g1_i1	0	0.07	0	0.18	0.21	0.25	1.18	0.65	0.46	0.22	0.34	0.16	0.06	0.05	0.02	0	0	0
c55806_g2_i3	2.46	0.99	1.58	1.19	0.68	0.59	0.44	0.61	0.34	0.29	0.36	0.32	0.32	0.26	0.26	0.1	0.16	0.2
c71774_g2_i5	3.14	2.79	4.52	4.58	1.82	2.32	6.27	1.3	4.69	5.67	5.97	3.18	18.99	1.85	1.94	4.56	2.11	4.52
c49338_g1_i2	0	0	0	0	0	0	0	0	0	0	0	0	0	0	0.95	8.28	6.24	1.88
c51612_g1_i3	4.98	5.87	3.35	57.74	34.95	61.54	92.18	114.93	124.87	82.47	102.53	113.26	120.4	36.43	37.11	13.51	24.15	30.03
c70591_g1_i1	0.44	0.47	0.59	0.78	1.47	1.76	16.14	9.48	30.89	27.17	41.3	29.23	14.58	7.88	5.03	1.63	1.75	3.32
c61284_g1_i2	0.12	0.15	0	0.2	0.43	0.25	0	0.24	0.19	0.37	0.46	0.47	0.49	0.6	0.96	1.58	1.83	1.37
c69701_g1_i1	0.31	0.09	0.16	1.9	1.98	2.2	3.6	3.12	1.73	0.12	0.87	1.75	0.04	0.06	0.01	0	0	0.05
c21737_g1_i1	0.15	1.92	0.12	0.26	0	0	0	0	0	0.12	0	0	0	0	0	0	0	0
c70653_g2_i1	129.6	207.14	148.19	81.59	184.03	63.45	22.85	57.41	19.39	8.3	34.57	10.02	3.59	21.19	2.49	1.16	10.88	4.8
c56030_g1_i1	0.16	0	0.13	0.18	0.09	0	0.17	0.08	0.09	0.64	0.32	0.41	0.46	1.85	3.73	2.74	9.02	5.34
c69298_g1_i4	0.11	0	0	0.19	0	0	0.06	0.06	0	1.44	0.27	0.06	1.2	0.78	1.95	4.82	3.28	1.29
c71778_g3_i1	0.66	1.19	1.08	1.7	0.43	0.78	0.28	0.73	0.59	2.87	1.23	1.97	5.21	3.47	4.16	10.47	16.04	14.27
c68451_g2_i1	0.54	0.08	0.14	0.61	0.19	0.78	0	0.19	0.77	2.27	1.14	0.55	2.92	10.91	4.31	3.56	5.57	7.19
c60928_g1_i3	3.34	3.16	6.13	0.88	3.33	1.88	0.08	0.04	0.06	0.02	0.05	0.04	0	0	0	0	0	0
c67455_g1_i6	2.65	7.53	1.67	0.54	1.92	7.14	0.66	3.85	8.68	1.39	2.29	3.31	1.61	2.04	9.11	1.95	0.35	1.02
c64697_g3_i1	0.26	11.76	7.55	0.15	10.77	6.99	0.28	1.75	5.66	0.51	0.92	4.07	0.37	11.56	3.55	0.59	10.39	21.28
c70395_g2_i2	0	1.78	0	0.08	0	0	0	0	0	0	0	0	0	0.16	0.08	0.16	0.06	0
c70241_g1_i2	4.35	8.42	8.31	2.41	6.68	6.6	4.51	3.63	3.42	1.83	1.21	1.85	1.95	1.52	0.53	2.79	1.2	1.37
c72914_g1_i1	84.78	39.27	8.35	89.18	36.43	22.24	49.67	52.03	37.19	75.92	43.39	32.96	36.65	17.24	43.72	52.86	29.91	17.86
c1272_g1_i1	0	0.03	0	0.08	0.08	0.08	0.08	0.37	0.34	0.31	0.45	0.14	0.4	0.25	0.65	0.85	0.65	1.33
c60434_g1_i2	0.17	0.1	0	0.59	0.09	0.06	0.81	0.24	0.09	0.02	0.07	0.44	0.04	0	0	0.07	0.03	0
c104216_g1_i1	4.2	4.68	6.15	5.65	5.72	14.32	8.18	4.66	6.24	1.08	2.78	10.38	0.69	0.11	0	0	0	0.17
c69396_g5_i1	0.08	0.53	0.25	2.85	0	0	0.42	0.33	0.25	0	0.37	0.32	0.11	0.45	0	0.89	0	0.27
c62344_g2_i2	5.94	39.56	6.04	4.08	40.85	5.4	1.93	38.96	5.39	2.66	33.19	3.69	1.54	44.34	5.35	2.64	38.38	5.39
c65269_g2_i6	0.92	8.26	3.28	1.04	10.85	12.52	1.31	11.72	16.87	1.16	10.36	9.17	0.57	7.92	14.68	0.4	10.48	13.27
c20758_g1_i1	0.53	0.38	0	1.21	0.49	0.49	1.14	0.71	0.89	2.76	1.45	0.69	1.83	3.57	3.65	4.39	3.19	2.25
c70961_g2_i1	2.71	1.61	1.79	28.53	21.41	33.53	66.6	61.69	61.97	55.88	62.16	63.93	47.31	38.96	19.51	11.54	12.57	29.06
c71518_g3_i2	79.44	139.22	93.51	71.41	87.91	72.77	59.94	38.91	28.82	31.38	39.11	28.78	20.3	10.46	13.72	5.26	9.01	9.09
c49518_g1_i2	29.52	27.56	25.45	21.67	29.55	18.02	18.8	18.89	15.81	10.38	17.02	12.68	7.77	13.52	8.56	2.61	7.36	5.17
c1317_g1_i1	1.01	1.04	5.61	1.7	3	0.76	3.07	0.87	0.66	0.9	0.24	0.13	9.74	0.65	0.05	1.79	0.46	0.19
c63770_g2_i1	0.84	1.96	1.32	3.28	6.16	1.54	0.37	3.87	1.75	0.39	0.44	0.13	0.61	0.36	0.28	0.39	5.23	0.11
c59647_g1_i2	2.58	8.89	0.25	0.61	0.69	0.58	0.58	0.33	0.4	0.68	0.55	0.71	1.06	0.86	0.61	0.61	1.4	1.17
c52713_g1_i1	0	0.11	0.21	0	0	0	0.14	0	0	0.21	0	0.13	0.93	1.96	1.87	3.12	2.75	3.54
c101838_g1_i1	0	0	0	0.25	0.12	0.24	0	0	0	0.86	0.35	0	4.32	4.13	10.34	39.52	39.65	33.43
c60519_g2_i2	0.42	0.47	0.22	1.26	0.74	0.3	2.39	1.15	0.3	0	0	0	13.15	5.89	1.27	24.22	3.4	0.12
c47501_g3_i1	1.93	1.76	3.54	0.91	1.37	3.64	0.78	1.67	2.4	0.13	0.89	0.65	0.23	0.28	0.6	0.45	0	0.07
c8022_g1_i1	0.31	0.81	0.04	0.68	0.55	1.62	0.47	0.51	1.6	0.49	0.64	0.79	0.37	0.42	1.52	0.7	0.34	0.27
c18131_g1_i1	1.05	3.43	1.28	0.92	0.37	0.75	0.63	0.12	0.37	1.01	0.55	0.71	0.66	0.13	0.13	0.79	0	0.2
c71662_g3_i12	0.98	1.16	1.48	0.66	0.76	0.51	0.48	0.36	0.31	0.29	0.29	0.46	0.19	0.36	0.23	0.15	0.1	0.15
c31067_g1_i1	0.47	2.22	0.19	0.27	0.5	0.63	0.06	1.28	0.81	0.23	0.23	0.36	0.08	0.67	0.4	0.07	0.41	0.36
c61459_g1_i7	0.21	2.75	1.39	0.03	1.3	0.46	0.72	1.08	0.78	1.3	3.27	0.87	0.34	2.31	2.73	0.1	2.4	3.82
c42620_g1_i1	0	1.59	1.37	0	0.16	0.31	0	0	0	0	0.23	0	0	0.5	0.66	0	0.38	5.18
c8026_g2_i1	0.17	1.68	0.18	9.35	0.47	0	0.18	1.27	0	2.5	1.15	0.17	0	5.03	0.19	4.47	0	0.1
c64752_g2_i3	0.45	2.28	0.65	0.23	0.04	0	0.04	0.26	0.39	0.36	0.36	0.5	0.23	0.19	0.4	0.46	0.39	0.32
c32406_g2_i1	3.08	1.82	1.79	0.52	0.85	0.49	0.24	0	0.97	0	6.04	4.49	4.34	0.26	0.84	0.51	0.5	0.89
c65617_g1_i1	30.55	5.93	13.15	24.43	15.06	13.86	27.23	30.74	16.84	56.63	152.95	17.71	24.26	27.61	109.3	32.73	29.13	15.45
c71682_g1_i2	0.07	1.54	0.22	0.03	0.05	0.05	0.31	0.07	0.13	0.37	0.23	0.36	0.54	0.71	0.95	1.85	2.36	1.38
c138729_g1_i1	1.58	4.99	1.34	0.69	8.78	0.26	1.17	8.17	2.45	0.76	3.45	0.98	0.34	3.19	1.31	0.41	2.54	2.21
c139208_g1_i1	0.67	1.41	0.21	0.53	0.29	0.58	0.29	0.35	0.07	0.05	0.42	0.07	0.19	0.31	0.04	0.15	0.12	0.12
c49613_g1_i1	19.86	16.91	15.98	14.66	10.63	10.95	9.12	8.04	7.18	4.81	6.72	7.38	2.08	2.32	1.74	0.31	0.8	1.28
c70689_g2_i2	10.97	9.19	7.31	2.99	2.76	2.92	1.56	1.45	1.8	1.87	1.63	1.58	1.23	1.28	1.59	1.94	1.54	1.57
c69506_g1_i3	6.05	7.4	6.73	6.59	10.49	5.41	6.88	10.72	5.78	7.97	9.7	7.62	7.23	15.27	14.61	42.74	52.23	29.04
c34647_g1_i1	4.39	1.21	0.96	3.27	0.77	0.12	3.04	0.63	0.3	2.71	0.44	0.39	4.15	0.38	0.6	3.39	1.21	0.34
c64639_g1_i1	16.66	35.65	18.67	8.96	23.71	33.54	10.96	30.71	44.37	14.68	52.63	51.3	12.87	31.22	76.4	20.66	50.34	66.16
c41458_g1_i1	0	0.06	0	1.48	2.79	2.32	2.65	2.71	5.25	5.71	2.44	7.87	9.66	4.93	11.27	9.91	12.48	13.64
c70281_g1_i1	106.83	50.59	41.69	84.4	22.56	75.4	64.88	59.38	81.22	57.49	50.45	71.31	76.48	21.19	131.35	206.32	42.47	48.84
c70568_g1_i2	0	0.14	0.04	0.32	0.57	0.72	1.14	1.56	1.76	2.36	2.34	2.18	3.27	2.72	1.8	0.28	0.32	0.36
c55979_g1_i1	9.33	4.25	2.3	12.86	5.05	6.9	8.95	6.47	8.59	10.85	31.84	7.28	8.14	9.67	69.33	27.4	14.64	16.71
c136739_g1_i1	0	0.26	0.6	0.09	0.9	0.66	0.08	0.71	1.55	0.06	0.42	2.55	0.11	1.4	1.39	0.09	1.07	3.06
c63425_g1_i1	40.38	2.56	2.51	20.91	3.02	2.66	96.73	4.06	2.78	109.65	202.41	2.72	61.52	3.82	7.78	77.73	3.23	2.71
c60060_g1_i1	9.82	24.13	26.03	19.42	74.82	42.01	43.08	73.32	75.42	141.63	106.59	111.54	207.76	189.66	218.9	95.35	137.07	190.97
c64558_g1_i1	2.9	3.6	1.68	1.62	1.05	0.77	1.82	0.51	0.48	4.54	4.24	2.26	2.64	1.38	6.97	3.48	1.75	1.36
c5959_g1_i1	0.83	5.51	2.81	0.54	4.83	1.03	0.38	4.08	1.4	0.28	2.55	0.24	0.17	3.41	0.68	0	1.25	0.31
c60270_g1_i2	0.89	2.05	0.79	0.13	0.06	0.48	0	0	0	0.09	0	0	0	0.06	0.03	0	0	0
c11905_g1_i2	0.03	0	0	0.58	0.32	0.12	0.7	0.96	0.72	0.34	0.88	0.3	0.38	0.12	0.02	0	0	0
c136891_g1_i1	0.22	1.25	0.43	0	0	0	0	0	0	0.04	0	0	0	0.13	0.03	0	0	0
c66317_g1_i1	6.76	67.34	55.42	6.61	85.68	67.29	8.22	56.19	73.27	5.66	34.28	54.75	10.56	29.6	29.48	8.9	39.05	41.27
c49859_g1_i1	0.07	1.42	0.05	0.25	0.02	0	0	0	0	0.01	0	0	0	0.04	0	0	0	0
c67467_g3_i2	0.79	1.87	2.56	0.95	3.72	2.92	1.92	4.77	1.79	0.32	0.6	1.21	1.68	4.15	1.02	2.26	2.67	1.55
c56745_g1_i1	0.96	0.32	0	6.99	2.87	3.74	13.24	10.79	10.67	1.98	5.72	5.07	1.9	1.87	2.69	7.73	12.43	7.7
c106784_g1_i1	0.86	5.43	8.14	0	1.53	3.41	0.15	0.3	0.46	0.23	1.48	0.44	0.41	4.11	0.33	2.43	4.13	6.62
c56917_g3_i1	15.57	61.34	4.13	7.39	1.64	2.34	4.27	2.63	1.35	1.78	1	3.02	4.34	2.9	3.87	11.14	5.05	6.99
c41281_g1_i1	0	0.07	0	0	1.04	0.19	1.24	0.83	0.28	1.4	2.32	0.99	1.75	2.13	2.18	0.9	1.08	1.39
c71820_g4_i1	0.05	0.52	0	0.43	0.05	0.31	1.85	0.75	0.77	0.79	1.36	1.94	1.42	0.77	0.55	0.16	0.38	0.46
c3171_g1_i2	3.18	4.01	3.71	1.68	2.04	2.96	2.36	2.16	2.98	2.85	4.38	19.54	11.52	7.78	4.25	2.29	2.25	2.71
c27568_g2_i1	1.42	0.74	0.42	12.94	8.06	16.6	24.06	26.95	26.6	18.37	22.39	22	14.09	7.26	4.08	1.75	3	3.87
c69398_g1_i1	11.92	7.88	7.82	32.03	17.21	18.27	45.67	34.21	37.54	52.35	50.52	48.77	78.3	35.14	55.75	18.44	27.48	93.56
c68256_g1_i2	1.08	0.68	0.44	0.24	0.15	0.15	0.11	0.04	0.19	0.41	0.17	0.28	0.39	0.12	0.02	0.16	0.09	0.18
c60921_g1_i5	1.14	0.38	0.36	1.81	0.87	1.08	3.23	2.74	3.88	4.96	3.28	4.15	6.43	4.07	3.51	2.52	2.62	3.76
c74737_g1_i1	2.88	0.29	0.21	4.16	0.05	1.13	6.37	1.18	1.72	10.39	1.38	1.99	12.55	0.4	1.17	12.07	0.34	0.27
c16774_g1_i1	0.14	0.11	0	0.31	0	0	0	0.07	0.29	0.54	0.22	0	0.58	0	0.89	2.7	0.18	0.18
c62225_g2_i4	0	0	0	0	0.03	0	0.6	0.44	0.54	1.36	1.62	0.86	1.09	0.64	0.39	0	0	0
c143887_g1_i1	0.22	3.9	0.94	0.19	0.29	0.82	0.06	0.91	0.47	0.17	0.35	0.33	0	0.5	0.09	0.06	0.48	0.33
c34793_g1_i1	1.11	4.52	5.71	1.19	5.05	4.8	1.07	2.49	3.55	0.78	2.04	2.96	0.74	2.21	1.5	0.59	0.41	0.76
c61534_g1_i3	4.02	3.08	0.63	14.57	11.23	5.52	33.42	17.59	21.71	61.02	37.03	47.56	95.07	49.83	53.38	61.86	54.66	69.5
c27750_g1_i1	0.81	7.37	0.64	0	1.29	0.29	0	1.4	0.14	0.11	0.43	0	0	0.93	0.38	0.15	0.59	0.47
c56977_g1_i1	0.8	0.3	0.5	1.68	0.64	1.55	2.32	2.65	2.72	3.88	3.95	4.93	5.75	4.48	5.83	3.11	5.96	4.37
c69769_g1_i2	3.03	3.62	10.87	1.3	2.34	2.71	3.04	1.21	2.52	2.34	1.2	3.01	2.22	1.01	2.18	1.52	0.55	1.91
c101874_g1_i1	0	0.21	0	0.14	0	0	0	0	0	0.1	9.21	0.37	0	0	0.63	0	0.11	0
c56800_g1_i5	5.56	1.35	4.66	3.14	0.57	0.58	9.77	0.91	0.52	11.12	1	0.81	5.89	1.14	0.53	0.38	1.44	0.46
c60990_g3_i1	0.11	0.11	0.1	0.12	0.18	0.05	0.39	0.36	0.23	0.58	0.63	0.37	0.58	1.38	1.45	1.49	1.85	1.44
c68701_g2_i5	0.06	0.12	0.22	0.16	0.09	0.12	0.39	0.23	0.36	6.76	3.56	3.18	4.24	3.92	4.99	8.47	9.03	7.93
c65051_g1_i4	0.12	0	0	0.52	0.52	0.66	0.79	0.7	0.94	0.36	0.8	0.83	0.56	0.07	0.03	0.03	0	0.03
c2188_g1_i1	0.05	0.04	0	0.47	0.55	0.55	1.21	2.23	2.73	1.29	3.65	2.85	1.81	2.11	2.25	1.16	1.56	2.63
c100725_g1_i1	4.61	4.42	21.17	3.53	13.95	4.13	9.25	20.46	21.79	10.85	9.18	9.56	23.7	10.26	7.19	2.09	24.03	28.36
c68837_g1_i3	1.16	2.88	3.09	1.22	2.91	1.33	0.83	1.76	0.57	0.73	0.94	0.35	0.11	1.06	0.39	0.26	0.37	0.17
c39142_g1_i1	0.35	2.83	0.06	0.24	0	0	0	0	0	0.06	0	0	0	0.08	0.02	0	0	0
c57532_g4_i1	0	0	0	0.26	0.18	0.12	3.36	3.48	3.7	9.77	5.91	7.03	6.94	2.91	1.12	0	0	0
c65076_g1_i2	0.74	1.44	0.89	1.04	0.81	1.25	0.55	1.06	1.61	3.53	1.19	1.73	2.88	5.85	2.64	2.69	5.13	4.61
c53942_g1_i1	0	0.04	0.08	0.11	0.05	0	0.16	0.1	0.26	0	0	0	0	0.06	0.03	20.6	16.85	2.45
c102578_g1_i1	0.19	0.47	0.29	0.42	0.5	0.4	0.8	0.29	0.99	0.81	0.37	0.57	2.49	1.38	3.23	5.47	3.65	4.53
c59481_g1_i2	16.31	4.58	1.08	22.78	2.69	3.22	13.37	5.3	4.28	15.44	5.5	4.36	6.64	2.56	6.02	13.61	3.15	1.89
c57662_g1_i4	0.37	1.6	1.83	0.06	1.24	1.14	0.06	0.27	1.3	0.08	0.46	2.36	0	0.97	1.6	0.18	0.55	0.78
c55155_g1_i2	2.33	1.37	1.08	9.67	10.46	19.49	23.11	33.57	30.9	2.04	8.59	23.09	1.34	0	0	0	0	0
c2550_g1_i1	0.54	0.36	0.84	6.45	4.46	9.96	14.76	14.25	17.38	5.17	7.14	10.76	3.63	1.6	1.1	0.61	0.37	1.31
c69159_g1_i2	0.65	1.46	1.38	0.25	2.05	2.07	0.57	1.93	2.02	0.9	5.74	3.04	1.7	1.96	1.28	0.78	1.98	1.93
c115357_g1_i1	9.3	53.6	30.8	4.69	0.5	3.23	0.83	0.27	1.87	0.41	1.14	0.26	0.36	0.12	0.06	0.12	0.05	0
c60630_g1_i1	1.74	11.09	0.07	0.25	0.05	0	0	0.05	0	0.34	0.07	0.04	0	0.2	0.02	0	0	0
c87079_g1_i1	30.84	12.39	23.53	46.58	15.93	25.62	24.96	16.89	41.46	51.22	32.91	35.97	64.71	23.78	98.52	62.59	28.3	39.05
c67849_g1_i2	1.47	0.45	0.54	1.17	0.52	0.11	2	0.36	0.73	2.59	2.68	0.75	4.64	0.62	1.93	10.2	2.61	4.22
c46936_g1_i2	0.02	0.06	0.16	0.31	0	0	0.05	0	0.05	1.43	0.28	0.5	23.03	16.71	39.46	54.13	86.49	69.62
c53792_g1_i1	0.51	0.25	0.12	11.48	11.02	15.66	20.47	19.77	24.53	14.23	18.98	22.27	13.65	3.77	1.21	0.17	0.45	0.57
c59885_g1_i2	1.22	0.6	0.25	1.43	1.34	1.87	4.02	1.47	1.17	2.86	0.87	1.4	1.78	0.99	0.04	0.22	0.07	0
c73154_g1_i1	0.76	0.32	0.4	1.29	2.56	2.45	3.39	3.41	4.04	0.3	1.9	4.22	1.07	0.58	0.36	0	0	0.33
c115371_g1_i1	0.49	0.36	0.24	3.45	1.74	4.64	4.59	5.1	4.12	0.24	1.8	0.84	0.13	0	0	0.03	0	0
c65354_g1_i4	1.19	2.59	0.56	2.84	2.41	1.54	2.72	3.14	2.38	4.58	5.8	2.06	2.41	3.94	7.13	4.51	3.63	3.56
c66620_g12_i1	0.29	0.32	0	0.44	0.41	1.25	0.52	0.6	0.51	0.23	0.46	0.29	0.27	1.1	2.47	2.28	3.53	4.6
c67335_g1_i2	1.74	7.14	1.24	2.56	0.95	0.97	1.04	0.82	1.37	1.98	2.79	1.11	6.01	0.72	2.13	4.37	0.92	0.81
c29806_g2_i1	2.12	4.39	0.89	1.08	0.72	0.3	1.14	0.48	0.75	2.03	1.2	1.72	2.29	2.42	4.11	9.62	7.67	6.57
c66103_g1_i5	1.93	0.81	0.4	0.76	0.09	0	0.32	0.04	0	0.56	0.13	0.08	0.18	0.05	0.24	0.71	0.59	0.4
c62226_g1_i3	2.86	7.57	2	2.61	1.5	0.07	1.66	6.42	0.33	0.68	0.27	0.17	8.54	8.77	35.03	33.34	15.77	0.39
c58209_g1_i5	0.05	0.87	0	0.03	0	0	0	0.08	0.03	0.02	0	0	0	0	0.01	0	0	0
c47409_g1_i2	1.34	2.44	0.93	0.7	0.19	0.29	0.61	0.13	0.56	1.12	0.29	0.53	0.92	0.71	0.69	0.52	0.39	0.62
c61314_g1_i2	3.59	6.74	8	4.93	9.11	6.4	2.4	10.45	11.64	1.51	2.12	6.01	2.9	3.12	4.17	0.96	4.48	5.79
c59131_g1_i1	1.86	0.28	0.13	1.34	0.45	0.55	1.91	0.09	0.27	1.47	0.4	0.09	1.31	0.77	2.17	2.2	5.68	3.24
c53637_g1_i1	77.94	53.42	30.23	79.16	104.84	57.65	49.38	51.71	52.92	31.59	24.72	36.75	39.79	16	20.58	9.74	38	35.45
c21983_g1_i1	4.48	4.21	1.53	8.24	11.9	8.32	6.9	5.65	4.77	2.03	3.16	2.38	1.38	0.76	0.53	0.15	0.31	0.35
c61070_g1_i2	0.08	1.27	0	0.23	0	0	0	0	0	0.12	0	0.03	0	0.06	0	0	0	0
c70770_g2_i4	0.1	0.35	0.26	0.34	0.43	0.15	0.79	0.77	0.53	1.17	0.78	0.73	1.68	1.11	0.49	1.67	2.08	1.49
c66640_g1_i4	0.03	0.03	0.05	0.43	0	0.07	0.26	0.14	0.04	0.63	0.14	0.32	0.73	1.19	1.24	64.57	70.19	46.59
c7329_g1_i1	0.24	0.28	0.03	0.22	0.02	0	0.21	0.02	0.11	1.75	0.53	0.8	3.55	4.26	2.01	8.58	9.77	5.25
c67970_g2_i1	0.28	0.25	0.5	0.34	0.3	0.17	0.58	0.66	0.7	6.38	3.64	4.64	9.8	8.38	13.49	25.26	24.21	24.01
c62591_g1_i4	0.1	0.04	0.08	0.92	0.11	0.11	1.53	0.37	0.7	1.8	0.56	0.92	1.72	1.16	2.43	1.38	0.62	0.71
c70818_g1_i3	2.24	2.47	1.37	6.62	2.49	3.09	5.84	1.73	3.31	5.48	5.94	3.85	13.93	2.75	5.69	9.42	1.92	2.7
c68159_g1_i4	21.69	193.57	76.65	23.75	176.89	125.19	32.14	103.16	160.61	30.43	107.01	140.12	56.74	129.69	239.75	58.6	175.05	137.47
c58342_g1_i2	10.43	6.13	4.35	82.49	69.01	91.7	200.09	194.47	199.76	116.32	156.64	177	127.79	67.99	42.61	14.83	23.94	44.94
c87048_g1_i1	4.63	1.97	1.26	12.14	12.49	7.83	24.5	23.63	21.31	27.72	33.09	27.49	23.99	15.8	17.52	11.28	13.46	14.54
c67129_g1_i4	6.4	3.89	4.46	6.21	5.3	2.47	3.29	2.37	1.46	3.49	2.24	1.46	2.03	1.93	0.89	1.74	0.61	0.58
c58910_g1_i1	0.04	0	0	0.13	0	0	0.17	0.12	0.38	1.09	0.22	0.36	2.01	0.82	3.07	2.55	2.31	3.03
c67484_g1_i2	2.05	4.81	1.61	1.35	0.62	0.42	0.59	0.23	0.77	1.86	1.36	0.39	0.98	0.57	1.01	0.91	0.41	0.26
c64506_g1_i3	0.84	1.24	2.22	0.55	0.99	1.04	0.45	0.7	1.03	0.51	0.64	1.01	0.27	0.81	0.15	0.15	0.39	0.42
c43258_g1_i1	0.23	0.13	0	0.97	1.16	0.5	0.58	0.48	0.66	3.61	2.15	1.73	3.39	1.24	2.3	5.78	4.86	4.24
c74811_g1_i1	0.76	0.69	1.2	0.36	1.08	0.27	0.88	0.72	0.34	0.05	0.3	0.38	0.8	3.62	1.91	1.93	3.09	1.54
c68824_g2_i3	3.6	5.21	6.52	4.74	5.66	11.03	5.2	3.25	5.41	2.75	5.24	5.92	3.06	3.41	4.68	0.74	1.22	1.14
c70767_g1_i1	4.73	4.1	4.47	4.8	4.31	2.72	4.25	3.44	2.62	11.18	7.4	6.66	14.89	16.07	18.07	40.57	47.86	30.77
c46368_g1_i1	0.25	0.58	0.34	4.66	3.61	4.67	6.35	3.67	3.65	1.31	3.14	2.23	0.81	0.45	0.08	0.12	0.16	0.13
c71759_g3_i4	0.83	0.38	1.67	0	0.4	0.16	0.24	0.31	0.32	0.36	0.66	0.46	0.64	1.56	1.12	2.56	2.51	1.77
c68741_g1_i6	0.33	0.22	0.52	0.2	0.05	0.29	0.05	0.28	0.64	0.4	0.23	0.81	0.94	1.19	3	4.2	6.86	9.43
c70352_g2_i1	0.16	0.21	0.2	0.25	0.07	0.07	0.43	0.29	0.3	1.06	1.38	0.79	1.41	1.1	1.38	0.91	1.77	2.22
c52754_g1_i1	10.1	79.82	100.13	42.76	187.76	115.13	48.05	129.68	174.1	21.05	86.93	105.36	91.36	67.26	85.34	14.25	120.88	221.36
c19567_g1_i1	0.78	0.92	1.6	1.42	0.58	1.35	1.26	0.49	0.58	4.5	2.29	2.93	5.73	5.54	8.91	18.01	16.15	13.71
c104864_g1_i1	0.19	0.31	0.71	0.21	0.4	0.4	0.08	0	0.52	0.32	0.39	0.49	0.16	0.81	1.13	1.31	1.37	2.02
c60445_g1_i1	0.03	0	0	0.16	0.09	0.18	0.36	0.09	0.18	1.34	1.01	0.51	1.88	0.41	0.75	0.82	0.46	0.65
c71282_g1_i10	2.11	7.68	0.92	2.26	2.37	1.26	0.88	0.24	1.12	2.22	1.95	1.42	2.81	2.28	3.67	2.52	2.25	2.04
c58141_g2_i1	0.54	5.41	1.28	0.15	1.01	0.68	0.15	0.19	0.92	0.18	0.18	0.28	0.26	0.36	0.13	0.1	0.16	0.32
c50033_g2_i1	6.38	6.66	7.27	15.72	7.5	1.58	17.17	18.86	4.53	11.51	19.27	6.16	9.82	10.32	6.98	35.87	6.84	8.34
c69044_g3_i1	3.13	2.43	1.87	7.62	5.52	4.42	13.96	9.37	9.25	22.11	14.41	18.79	25	19.22	24.69	18.16	21.12	24.42
c114715_g1_i1	1.16	4.99	1.06	1.6	0.72	0.66	0.26	0.76	0.78	0.72	0.39	0.37	0.6	0.21	0.87	0.62	0.43	0.69
c34380_g1_i1	1.06	0.3	0.83	2.8	3.01	5.33	7.01	8.23	5.64	1.11	4.19	4.46	1.74	0.61	0	0	0.15	0
c65526_g2_i1	3.03	1.36	2.07	3.78	0.97	0	1.63	0.63	0.75	1.43	0.72	0.61	1.42	0.46	0.4	0.91	0.44	0
c71224_g3_i1	4.02	2.84	1.71	3.98	0.27	1.93	1.85	1.52	2.11	1.46	0.4	0.13	2.7	0.73	0.18	0.43	0.11	0.44
c7314_g2_i1	1.38	2.31	0.36	3.12	1.71	1.98	6.89	5.59	5.49	14.1	7.62	13.69	18.59	10.35	12.47	9.84	17.08	26.28
c55140_g1_i2	7.03	7.42	2.46	6.98	6.88	3.78	11.82	9.08	5.27	20.57	24.78	5.13	9.38	8.28	8.42	10.32	12.13	7.26
c72389_g5_i1	3.48	14.35	2.33	2.32	3	1.54	0.6	1.75	1.53	1.25	1.94	1.86	0.94	1.87	2.59	1.62	2.01	1.95
c1754_g1_i1	0	2.22	0.15	0	0.1	0	0	0	0	0	0	0	0	0	0	0	0	0
c37209_g1_i1	1.7	6.72	2.99	0.37	7.19	3.39	0.56	8.9	5.65	0.41	8.56	2.65	1.2	6.74	3.4	0.74	9.14	4.61
c22517_g2_i1	58.81	51.2	34.15	31.29	14.09	10.23	25.15	17.73	19.44	55.89	24.8	25.6	51.48	39.94	64.78	85.06	104.99	107.98
c51732_g2_i1	0	0	0	0	0	0	0	0	0	0	0	0	0	0	0	5.87	2.13	0.4
c66723_g1_i4	0	0	0.05	0.05	0.03	0.03	0	0.06	0.03	0.32	0.07	0.27	0.85	0.72	1	4.5	6.19	4.33
c72768_g2_i2	0.12	0.19	0.09	0.2	0.09	0.12	0.16	0.09	0.15	0.11	0.21	0.23	0.49	0.6	0.48	0.88	2.09	1.08
c62935_g1_i1	3.03	5.01	2.57	0.37	0	0	0	0	0	0	0	0	0	0	0	0	0	0
c64393_g3_i1	5.67	4.79	2.22	5.55	2.96	6.76	6.69	6.06	11.37	11.72	5.52	6.88	11.97	5.52	27.03	27.25	17.44	25.02
c60248_g1_i3	0.12	0.3	0.19	1.36	3.07	3.11	11.88	19.63	27.47	4.5	9.37	3.16	1.36	0.82	0.69	0	0.37	1.41
c57098_g1_i2	0.14	0.06	0.11	1.95	2.29	2.63	19.64	20.08	18.18	6.56	14.08	6.31	2.83	0.74	0.29	0.08	0.19	0.25
c119266_g1_i1	0	0	0	0	0	0	0	0	0	1.5	0.7	1.63	7.03	6.04	10.7	6.96	5.75	12.1
c54445_g1_i2	0.16	0.5	0.43	0	0.52	0.7	0.06	0.28	1.27	0.77	0.56	0.93	0.69	1.74	1.42	1.96	2.56	3.54
c64321_g1_i6	0.49	0.91	1.04	0.47	1.58	0.67	0.54	0.85	0.72	0.16	0.57	0.48	0.44	0.47	0.13	0.22	0.37	0.33
c144951_g1_i1	1.67	0.85	0.38	15.75	11.05	23.26	34.18	40.36	36.76	23.6	38.92	29.92	20.42	7.84	4.62	2.36	2.08	3.73
c51883_g1_i1	1.87	1.64	1.89	0.05	0.24	0.1	0	0.23	0.19	0.14	0.18	0	0	0.1	0.28	0.05	0.23	0.19
c64562_g1_i1	0.49	3.28	0.66	0.21	1.22	0.91	0.15	1.21	0.87	0.13	0.81	0.33	0.16	0.67	0.73	0.05	0.51	0.39
c62570_g1_i1	0.59	0.37	0.13	1.33	2.35	0.9	3.94	4.91	6.61	24.33	16.41	22.11	52.86	39.56	41.37	67.75	88.62	84.5
c1832_g1_i1	0.81	6	0.57	4.31	8.43	4.19	9.47	8.25	8.48	5.57	5.69	8.93	11.23	8.38	6.93	6.13	7.18	10.02
c58633_g1_i1	0	0.09	0	0.71	0.47	1.2	3.81	2.45	2.6	1.95	2.87	1.83	1.46	0.21	0	0	0	0
c40637_g3_i2	0.83	0.38	0	1.01	0.27	0.55	2.26	0.4	0.68	2.56	10.6	0.13	1.62	0.22	2.51	5.91	0.5	0.28
c48847_g1_i1	0.68	2.67	0.87	0.36	0.76	0.92	0.27	1.07	1.14	0.23	0.54	1.03	0.3	1.24	1.29	1.11	0.84	1.55
c66985_g1_i2	0.27	2.33	0.47	0.71	2.98	2.57	0.7	3.18	3.74	1.93	3.11	4.82	1.76	7.93	5.18	2.46	8.07	5.51
c130433_g1_i1	15.99	17.51	15.53	13.06	4.76	10.64	13.37	12.59	12.68	7.54	4.96	11.73	4.75	7.44	1.12	4.51	0.07	0
c69216_g3_i2	4	6.26	3.65	2.08	3.86	2.45	0.52	1.12	1.27	0.98	1.67	0.22	0.99	4.88	0.86	1.4	4.1	4.03
c72120_g1_i2	12.57	5.66	5.07	15.1	3.85	5.62	9.82	4.22	3.78	7.47	3.58	3.49	3.9	2.87	3.47	5	1.53	1.84
c42202_g1_i1	2.11	6.53	4.65	17.82	10.71	22.04	17.23	16.29	20.15	1.73	7.62	3.68	2.14	0.39	0.1	0	0	0.07
c64585_g2_i5	3.6	1.42	0.35	4.97	2.88	0.73	9.54	9.79	0.72	0.44	0.62	0.11	7.29	11.19	10.19	19.18	6.66	0.49
c69912_g1_i1	1.07	1.22	0.59	0.24	0.4	0	0.06	0	0.06	0	0	0.05	0	0	0	0	0	0
c60978_g1_i1	0.81	0.5	0.35	1.09	0.5	0.48	1.27	0.66	1.44	3.3	1.93	2.37	5.76	7.88	8.45	10.31	14.39	14.53
c35736_g1_i1	1.28	0.92	1.34	0.91	0.85	1.15	0.23	0.22	0.14	0	0.25	0.05	0	0.06	0	0.03	0	0.02
c67977_g3_i6	11.19	15.35	8.57	11.56	10.89	8.23	14.49	18.15	21.58	40.4	28.49	36.4	35.44	48.46	77.13	58.83	52.03	60.14
c86995_g1_i1	3.98	4.42	0.88	3.01	1.41	2.53	4.06	5.82	4.19	3.46	2.47	1.65	3.53	1.75	6.58	9.29	3.78	3.33
c70825_g8_i1	73.64	84.13	63.05	28.32	31.04	20.21	12.25	15.91	13.52	16.23	10.47	12.48	12.98	15.72	13.88	12.9	27.98	18.8
c67023_g1_i1	0.58	2.02	2.44	0.53	2.06	1.21	0.5	0.9	3.16	0.79	0.71	2.71	1.91	1.11	3.37	0.59	2.11	5.77
c69329_g1_i1	1.35	0.65	0.44	1.85	1.57	1.44	3.05	2.11	1.98	4.4	3.3	2.68	4.33	3.79	2.67	3.64	2.9	2.47
c71778_g2_i1	0	0	0.48	0.8	0	0	0.11	0	0.11	0.56	0.56	0.2	2.71	1.27	2.08	5.95	8.91	7.83
c108229_g1_i1	0.1	0	0.24	0.91	0.75	2.07	1.08	1.46	1.29	0.12	1.04	0.66	0.28	0	0	0	0	0
c58073_g1_i2	3.89	4.88	1.92	2.6	3.79	3.03	0.2	0.15	0.35	0.22	1.37	0.05	0.07	0.11	0.03	0	0	0
c59910_g1_i1	0.31	0.07	0.48	0.25	0.14	0	0.19	0.27	0.14	0.62	0.35	0.13	1.3	0.95	0.95	2.57	2.44	1.56
c70069_g1_i1	1.74	0.48	1.12	0.77	0.23	0.51	0.79	0.15	0.12	0.46	0.38	0.09	0.26	0.19	0.1	0.17	0.06	0.21
c61253_g1_i2	0	0	0	0.03	0	0	0.03	0	0	0.62	0.15	0.42	2.76	2.94	3.44	5.3	5.09	6.17
c45314_g1_i2	0.31	0.37	0.49	1.06	1.52	1.34	1.73	0.97	1.39	0.05	0.25	0.57	0	0	0	0	0	0
c60067_g1_i1	4.32	10.47	30.99	4.74	26.08	17.31	7.96	19.15	22.97	6.79	12.4	30.46	16.75	23.71	30.96	16.35	43.56	40.18
c59831_g1_i1	0	0	0	0.56	0.16	0.32	0.89	0.96	0.83	0.23	0.27	0.69	1.17	0.95	1.48	3.15	4.14	2.85
c65009_g2_i1	0.07	14.53	0.94	0	20.26	1.45	0	21.28	1.6	0.18	13.04	1.36	0.11	40.76	0.94	0.17	22.19	2.67
c46190_g1_i1	2.16	1.5	1.77	1.51	0.84	0.72	0.63	0.86	0.97	1.15	0.63	0.8	0.47	0.81	0.55	0.28	0.11	0.22
c66548_g1_i1	0.4	6.6	0.61	0.07	0	0.07	0.09	0.13	0.05	0.05	0.04	0.08	0.11	0	0.17	0.25	0.25	0.14
c93627_g1_i1	0	0	0	0	0.13	0	0	0	0	0.47	0.19	0.72	0.33	0.27	0.88	1.34	2.06	5.25
c58965_g1_i2	0.37	0.21	0.39	0.07	0	0	0.2	0.19	0.2	0.29	0.19	0.12	0.35	1.41	0.95	0.49	1.71	2.08
c63164_g1_i1	2.36	11.13	0.68	1.21	1.08	1.82	2.38	2.1	3.06	2.25	4.23	6.65	2.78	1.8	24.1	2.29	2.03	4.25
c55650_g1_i1	16.5	10.28	2.39	16.97	15.27	7.39	31.6	16.11	10.47	33.62	19.98	8.02	27.55	12.62	32.09	10.46	13.21	7.82
c115308_g1_i1	1	0.12	0.68	1.95	1.37	0.31	1.69	1.93	4.27	0.23	0.79	6.52	0.2	0	0	0	0	0
c36010_g1_i1	0.15	4.22	0.12	0.08	0	0	0	0	0	0.06	0	0	0	0.17	0	0	0	0
c67769_g2_i1	3.66	1.94	1.49	3.38	2.6	2.05	2.76	1.55	0.87	0.64	1.29	0.27	0.38	0.31	0.08	0	0.24	0.12
c59719_g1_i2	0.08	0.13	0.47	2.61	0.24	1.95	1.42	1.53	6.91	1.43	0.27	5.65	5	1.38	2.08	0.47	0.99	0.62
c22064_g1_i1	3.01	0.75	0.21	5.88	0.95	0.74	3.45	1.49	0.44	1.24	0.32	0	0.77	0	0	0.08	0.24	0.12
c33771_g1_i1	0.08	0.2	0.25	1.42	0.25	0.17	0.84	0.65	2.09	2.79	1.86	1.27	3.21	1.8	2.68	5.68	1.92	2.32
c48833_g2_i1	0.17	0	0.26	0.76	0	0	0.36	0	1.95	5.65	1.71	1.35	3.05	7.81	4.18	4.33	6.68	4.34
c68813_g1_i2	5.71	15.2	5.69	9.3	8.27	13.38	9.78	8.67	10.76	3.74	6.54	5.87	5.67	1.68	1.79	0.42	0.98	1.03
c60690_g1_i1	0.45	1.25	0.22	0.16	0.27	0.06	0.03	0.15	0	0.02	0.02	0.03	0	0.1	0.05	0	0.02	0
c59468_g1_i1	1.68	11.18	3.69	1.73	0.87	1.43	1.04	0.79	1.36	0.72	1.78	1.14	1.87	0.17	6.16	2.13	2.44	2.44
c67296_g1_i3	0.59	1.52	1.28	0.25	0.51	0.16	0.47	0.38	0.35	0.26	0.44	0.34	0	0.08	0.02	0.04	0.16	0.1
c32271_g1_i1	5.69	2.39	3.2	0.46	0.29	1.17	0.15	0.14	0.14	0.21	0	0.14	0.19	1.08	0.08	0.46	0.83	0.24
c64393_g1_i4	0.55	0.19	0.35	0.63	0.47	1.79	0.83	0.92	2.07	1.4	0.66	0.45	0.7	0.13	2.91	2.94	1.01	1.25
c69352_g1_i3	0.46	0.97	0.51	0.07	0.1	0.17	0.05	0.08	0.03	0.09	0.11	0.12	0.07	0.09	0.13	0.07	0.11	0.09
c71971_g3_i1	8.88	17.63	23.68	3.87	7.12	4.74	4.13	2.19	2.87	3.21	1.44	3.75	3.01	2.93	2.31	1.23	2.19	2.27
c71822_g1_i2	4.94	0.89	1.53	5.36	0.85	1.18	9.89	0.57	0.9	11.89	1.44	0.85	5.24	0.63	2.24	2.29	0.11	0.48
c63660_g1_i1	0.48	0.81	2.89	0.63	5.19	0.86	0.34	1.08	0.51	0.25	0.32	0.16	0.34	0.64	0.5	0.18	4.53	0.49
c58657_g1_i1	1.04	2.71	1.01	4.04	0.25	0.07	0.69	2.65	0.14	0.53	0.37	0.37	1.56	0.54	0.63	0.99	0.85	0.53
c67814_g2_i6	4	16.76	18.8	10.04	27.85	26.31	8.99	26.51	48.88	7.54	29.24	38.46	17.97	19.99	41.38	11.12	21.05	28.99
c56837_g2_i1	0	0	0	0	0	0	0	0	0	1.98	0.68	1.59	3.2	2.15	2.68	3.63	3.55	4.83
c67996_g2_i3	0.49	0.56	0.57	0.34	0.58	0.92	1.83	1.2	1.29	0.72	0.34	1.6	0.51	0	0.24	0.75	0	0.05
c129106_g1_i1	11.01	5.2	3.63	16.76	3.91	2.94	10.92	4.24	7.7	10.67	6.55	5.52	8.72	2.64	3.41	11.13	1.55	2.46
c67332_g1_i5	6.64	9.48	10.25	3.59	5.49	8.72	3.33	4.07	8.94	4.87	4.86	10.44	5.55	8.29	10.82	8.57	14.26	30.17
c69611_g1_i4	0.84	1.15	1.32	0.83	1.46	0.93	0.71	0.45	0.24	0.54	0.38	0	0.11	0.09	0.2	0.06	0.11	0.09
c68618_g3_i3	0.57	0.68	0.68	0.8	1.21	1.75	1.37	2.11	1.82	1.43	1.37	1.51	1.61	1.77	2.3	5.3	5.48	3.93
c44024_g1_i2	2.02	0.82	1.06	2.97	0.4	0.81	2.01	0.31	0.8	2.06	0.47	0.91	0.32	0.34	0.43	0.84	0.07	0.13
c76275_g1_i1	0.71	0	0	1.41	0.38	1.53	5.71	17.65	0.38	0.28	0.28	0	3.5	2.03	1.82	9.01	1.7	0.46
c70531_g1_i1	13.45	12.11	8.88	12.02	20.5	12.04	18.18	31.04	25.71	31.09	40.28	49.74	25.02	58.73	66.89	36.74	67.88	89.19
c91872_g1_i1	0.08	0	0.07	0.14	0.22	0.09	0.67	0.43	0.4	0.65	0.39	0.92	1.75	0.38	0.8	1.5	1.08	1.26
c71820_g1_i1	0	0	0	0.32	0.3	0.72	1.48	1.13	0.61	0.75	0.6	0.87	1.07	1.03	0.3	0.11	0.12	0.29
c66299_g1_i4	10.34	27.18	17.94	4.97	7.19	4.6	2.1	6.08	4.14	3.19	4.1	3.08	2.21	9.04	2.68	2.23	7.8	3.39
c33406_g1_i1	1.9	2.44	5.77	0.72	3.64	0.27	0.27	2.75	0.27	0.5	2.2	0.64	0	4.48	1.08	1.14	5.07	4.06
c69711_g7_i1	0.6	0.79	0.42	0.84	3.85	1.59	1.01	1.74	2.28	0.79	2.49	0.95	1.89	1.23	0.15	0.08	0.23	0.64
c13164_g2_i1	1.47	0	0	2.96	0.11	0.08	1.54	0.48	0.04	0.2	0.28	0	1.01	2.05	0.18	0.4	0.53	0.03
c124061_g1_i1	0	0	0	0.28	0	0	0.18	2.55	0	0	0	0	0.12	0.28	0	0.09	0	0
c57363_g1_i2	0.44	0.11	0.28	0.45	0.37	0.95	1.04	1.32	2.57	1.04	1.08	0.67	0.81	0.5	1.38	2.53	1.23	0.88
c20480_g1_i1	0.09	7.93	4.04	0.42	7.81	2.57	0	1.52	4.49	0.51	0.8	4.73	0.78	2.41	4.96	0.52	5.35	5.89
c67537_g1_i2	0.27	0.42	0.32	1.78	2.49	2.45	3.98	3.95	4.02	3.11	3.51	4.42	3.29	3.7	5.82	13.57	14.63	14
c53443_g1_i1	76.17	583.05	971.61	34.93	1272.06	918.21	73.77	928.93	1414.23	39.63	349.74	1002.07	39.08	211.53	218.86	17.06	455.43	819.21
c15018_g1_i1	0.13	0.75	0	0.87	0.82	1.38	3.58	3.46	3.28	1.21	2.54	1.04	0	0	0.07	0	0	0
c66988_g4_i4	0.06	0.68	0.39	0.85	1.54	0.95	0.67	1.62	3.2	1.28	2.18	2.35	0.71	2.22	3.68	1.2	2.18	2.77
c72085_g1_i8	0.67	0.65	0.87	0.47	0.27	0.72	0.54	0.69	0.86	4.21	2.79	3.46	4.67	3.47	4.5	3.96	5.07	4.88
c50326_g1_i2	0	0	0	0	0	0	0.09	0.44	0	7.08	3.75	6.6	21.61	13.46	17.51	26.2	24.72	39.12
c71151_g5_i6	0.14	0.11	0.2	1.02	0.96	1	4.26	2.86	2.55	3.47	2.4	2.4	3.65	1.96	1.99	2.38	2.44	1.99
c69351_g1_i1	13.83	10.34	7.06	12.42	5.71	4.84	9.58	4.63	4	7.08	3.94	4.76	4.39	3.22	2.88	3.24	1.37	1.88
c71594_g3_i2	20.71	20.9	4.81	19.25	7.29	14.65	14.85	12.08	20.05	17.34	11.37	10.9	11.43	5.76	24.39	44.34	10.29	10.96
c63702_g1_i1	10.1	2.71	12.14	1.21	2.11	1.9	1.92	1.27	2.99	0.86	1.73	2.57	1.66	2.05	2.04	0.84	3.19	6.79
c53532_g2_i1	12.29	22.42	15.31	23.56	46.61	31.6	78.98	57.07	50.71	91.99	106.7	80.78	55.5	40.96	29.45	13.71	23.91	19.77
c69769_g1_i9	8.78	12.42	32.83	5.04	8.23	11.62	6.68	5.41	8.83	7.24	5.12	11.05	6.29	5.21	6.52	5.5	2.51	5.02
c65312_g1_i3	23.49	13.79	14.39	26.63	26.02	25.32	36.96	37.89	38.52	58.72	118.7	37.94	50.99	46.8	135.35	37.65	36.17	36.28
c68683_g1_i4	4.59	6.55	5.1	1.44	1.35	1.22	0.04	0.18	0.23	0	0.03	0.11	0	0	0	0	0	0
c65316_g1_i23	0	0.02	0	0	0	0.08	0.4	0.31	0.57	2.84	1.17	1.51	1.97	0.86	0.9	0.42	0.5	0.62
c50191_g1_i2	0.52	0.17	0.49	2.11	1.43	2.45	7.1	4.82	3.19	0.41	0.41	0.52	0	0	0	0	0	0
c73144_g2_i1	103.7	26.71	53.57	4.8	0.14	2.41	0.12	0.02	0.1	0.09	0.06	0.27	0.43	0.15	0.15	0.13	0.13	0.03
c59697_g1_i2	2.9	2.51	1.84	4.31	3.23	3.53	6.26	3.77	3.47	2.55	1.61	1.7	3.18	0.67	1.34	1.72	0.64	0.87
c68985_g1_i1	3.85	5.81	8.45	3.99	29.83	3.02	6.84	2.18	2.18	2.94	3.54	2.35	2.75	3	2.19	2.31	5.4	2.45
c58171_g1_i5	0.7	3.11	2.11	0.68	2.16	1.78	0.33	3.26	1.93	0.38	0.95	1.18	0.4	1.24	0.48	0.39	1.18	0.88
c49002_g1_i3	14.92	14.16	7.98	3.55	1.43	0.96	0.32	0.15	0.79	0	0.59	0.3	0.63	0.68	0.08	0.84	0.39	0.26
c69107_g1_i3	0.17	0.06	0.08	0.3	0.12	0.25	0.25	0.22	0.3	0.38	0.32	0.54	0.7	0.89	1	2.07	3.45	3.94
c57968_g1_i3	0.05	1.58	0.08	0.36	2.78	0.45	0.11	1.57	0.39	0.25	0.95	0.21	0.22	1.13	0.27	0	0.32	0.09
c58590_g2_i2	0.04	0	0	0.05	0	0	0	0	0	0.07	0.04	0.18	0.38	0.51	0.81	4.82	4.23	4.52
c60136_g2_i1	0.12	0.15	0.19	0.71	0.47	0.57	0.99	0.8	1.14	1.24	0.66	0.99	0.96	0.91	1.89	1.37	1.5	1.16
c102929_g1_i1	0.3	0.19	0.48	0.94	0.8	1.3	1.95	1.02	0.97	0.12	0.24	2.14	0.21	0.09	0.04	0.17	0.07	0
c66036_g1_i2	0.18	0.05	0.09	0.14	0.13	0.13	0.45	0.31	0.38	1.42	1.24	1.22	0.59	0.27	0.58	2.38	2.78	1.72
c52312_g3_i1	0.59	0.11	0.28	0.36	1.2	0.39	1.59	0.93	0.38	0.57	2.46	0.27	0.57	0.05	0.56	2.19	1.1	1.37
c14667_g1_i1	223.7	112.92	165.27	222.29	117.48	147.58	185.36	118.63	116.46	71.23	69.6	68.4	75.11	27.93	21.81	30.02	17.81	18.81
c147696_g1_i1	1	3.46	0.78	0.85	0.4	0.27	0.4	0.26	0.13	1.18	0.1	0.38	2.11	2.28	1.85	2.67	4.13	4.55
c71512_g2_i1	1.27	6.85	2.22	1.73	8.37	3.83	0.93	7.36	5.83	2.14	3.5	3.78	3.47	3.27	3.01	0.53	3.06	5.66
c129978_g1_i1	5.16	1.73	2.66	8.3	8.19	3.03	11.78	13.13	3.7	1.33	4.9	2.18	3.97	1.61	0.43	0	0.65	0.49
c8050_g1_i1	1.01	1.02	1.91	0.34	0.54	0.44	0.98	0.63	1.4	3.11	0.96	1.64	5.55	14.9	8.57	8.44	9.68	10.44
c35443_g1_i1	0.2	1.1	0.26	0	0.11	0.22	0	0.03	0.04	0.03	0	0	0	0	0.04	0.04	0.03	0
c70857_g3_i1	3.2	20.13	6.75	2.72	10.53	3.66	4.5	10.56	6.06	2.68	5.93	5.46	2.96	7.76	2.56	5.64	5.13	1.56
c56174_g1_i1	2.46	1.77	1.29	3.18	6.98	1.6	6.41	5.74	3.2	1.57	2.99	0.51	6.76	4.73	2.22	3.57	4.62	0.68
c65056_g1_i4	9.91	3.9	1.27	24.07	2.24	6.54	16.35	4.17	6.33	14.54	5.14	5.57	9.34	2.55	8.18	13.21	2.37	2.53
c143378_g1_i1	0.06	1.34	0.09	0.06	0	0	0	0	0	0.04	0	0	0	0	0	0	0	0
c55633_g1_i1	0.29	1.3	2.29	0.33	1.55	1.04	0.21	2.81	2.68	0.61	1.69	2.84	1.78	7.31	5.85	2.41	6.08	5.8
c87675_g1_i1	0.06	3.51	0.13	0.02	0	0	0.02	0	0	0.07	0	0.04	0	0.02	0.01	0	0	0
c62307_g1_i1	0.07	0.03	0	0.2	0.04	0	0.77	0.07	0	0.06	0.08	0.04	1.11	3.55	0.63	2.58	0.4	0
c66254_g1_i2	2.7	1.26	4.75	2.8	3.05	7.51	6.16	5.04	12.6	6.09	4.71	11.11	9.1	4.61	13.36	8.65	4.8	12.84
c59768_g1_i1	14.28	12.36	14.97	16.4	20.64	24.09	29.17	19.05	23.7	35.37	26.1	37.09	47.48	45.27	57.63	59.7	51.94	91.82
c70743_g2_i2	0.26	1.7	0.02	2.59	0.68	0.24	2.37	3.37	0.24	0.21	0.09	0.07	2.43	1.2	0.12	0.22	0.73	0.03
c65419_g2_i1	2.72	3.33	1.95	1.26	0.25	0.65	0.36	0.35	0.97	1.22	0.93	0.88	0.62	0.81	0.84	1.4	0.23	0.26
c53741_g1_i1	0.16	0.09	0.17	0.75	0.41	0.83	2.18	0.51	0.88	1.21	0.56	0.61	1.86	0.56	0.12	0.25	0.14	0.29
c66215_g1_i2	5.62	6.4	7.47	0.63	0.62	1.21	0.22	0.23	0.29	0.12	0.16	0.59	0.03	0	0.04	0	0	0.16
c63376_g2_i1	18.49	24.99	35.67	5.65	25.55	12.15	12.66	41.72	10.61	1.86	5.29	5.04	7.39	13.34	1.94	6.51	4.68	1.59
c47600_g1_i2	16.63	14.67	2.63	30.97	11.81	20.12	21.4	20.96	24.25	27.64	13.51	12.47	18.22	7.25	21.17	43.1	10.74	13.92
c62917_g1_i3	1.52	1.06	5.05	0.3	0.51	0.09	0.23	0.22	0.32	0.24	0.27	0.26	0.06	0.3	0.12	0.15	0.64	0.6
c55866_g3_i1	1.6	2.24	1.8	2.42	2.68	5.58	4.99	4.66	8.36	0.84	2.11	10.25	0.54	0.09	0	0	0	0
c56010_g1_i2	0.31	0.04	0	0.41	0.1	0.1	0.24	0.19	0	1.48	0.25	0	0.38	0.92	1.07	0.71	0.9	0.43
c57759_g1_i1	5.88	0.45	0.15	1.78	0.21	0.32	0.74	1.02	0.63	3.48	0.23	0.64	3.94	1.06	0.17	2.16	1.37	0.77
c62723_g1_i5	2.39	5.91	3.16	1.42	2.14	0.6	0.6	0.61	0.74	0.55	0.85	0.84	0.88	1.11	1.17	0.51	1.27	0.72
c63736_g2_i1	0.63	1.07	0.5	0.72	2.14	1.14	1.53	2.8	1.24	1.79	2.09	0.75	1.34	3.63	0.06	0.72	2.81	1.06
c59832_g3_i1	0	0	0	0	0	0	0	0	0	0	0.1	0	0.09	0.08	0.79	0.67	1.2	1.66
c51002_g1_i1	17.51	3.82	2.2	22.51	1.49	1.62	8.43	1.5	1.22	5.87	1.31	0.86	2.47	2.06	3.05	4.01	5.32	6.51
c90078_g1_i1	0	0.85	0.04	0	0	0	0	0	0	0	0	0	0	0	0	0	0	0
c46623_g2_i1	0	0.06	0	0.09	0.4	0	0.16	0.54	0.4	1.6	0.71	1.22	1.27	1.54	4.45	1.53	1.5	3.85
c23845_g1_i1	0.46	2.71	0	0.09	0	0	0	0	0	0.06	0	0	0	0	0	0	0	0
c69613_g1_i3	2.27	7.21	2.23	1.02	1.82	0.17	0.36	1.45	0.6	0.91	1.13	0.23	0.63	1.75	0.95	1.16	5.82	1.1
c61065_g1_i1	0.7	1.38	0.57	2.31	1.1	1.38	2.3	2.08	1.99	2.99	2.84	2.54	3.69	3.18	6.89	3.55	2.38	2.64
c145732_g1_i1	4.72	9.85	2.92	2.97	5.74	5.34	1.79	6.62	4.31	1.09	2.04	0.58	0.74	1.14	0.95	0.48	0.79	1.03
c42489_g1_i1	0.62	0.4	0.31	1.28	1.05	1.22	3.16	2.43	3.25	5.91	2.1	2.75	15.8	16.69	17.67	46.07	58.12	51.06
c49415_g1_i1	0.2	0.09	0	0.58	0	0	5.82	1.01	0.44	25.57	53.06	0.1	9.88	3.39	27.71	24.09	5.66	0.53
c65015_g1_i3	3.38	3.35	1.42	2.37	0.77	0.83	2.96	1.23	1.32	7.11	2.55	3.02	7.74	3.03	4.26	6.11	4.53	4.09
c64628_g1_i1	1.66	1.33	1.52	15.03	12.52	18.2	25.69	24.09	25.12	3.86	12.99	9.75	2.01	1.15	0.64	0.91	1.28	1.31
c39267_g2_i1	1.92	2.63	7.07	2.93	2.01	5.38	2.93	0.78	1.58	0.62	2.52	2.47	0.86	1.43	1.27	0.56	0.91	1.64
c69561_g1_i1	5.45	0.37	0.66	8.22	4.63	3.44	7.84	5.04	5.8	16.4	8.56	6.09	15.69	8.49	6.21	11.65	7.46	7.74
c65075_g1_i1	2.82	2.93	8.85	4.71	2.32	2.42	8.87	1.81	5.26	1.29	3.42	2.88	22.7	2.42	7.12	4.12	4.67	2.38
c87041_g1_i1	4.09	7.15	2.37	3.79	1.61	1.86	2.08	2.79	3.56	0.68	1.28	1.09	0	0.99	1.84	1.46	0.47	0.84
c63497_g1_i2	0.06	0.1	0.15	0.14	0.3	0.54	0.17	0.29	0.56	0.32	0.39	0.44	0.44	2.41	1.93	0.6	1.33	1.4
c69391_g2_i1	3.6	11.47	6.4	4.14	4.77	5.17	4.03	2.81	2.89	4.07	1.86	3.8	4.04	3.28	1.16	1.53	1.77	2.49
c67889_g1_i1	24.52	20.09	35.04	10.97	16.57	10.71	8.19	10.42	7.94	4.58	6.35	4.65	2.69	4.11	2.03	5.11	4	2.35
c56031_g1_i1	0.16	1.28	0.05	0.18	0	0	0	0	0	0.02	0.02	0	0.04	0.04	0.02	0	0	0
c49191_g1_i1	0.06	6.28	4.93	0.34	6.43	4.55	0.26	4.38	5.85	0.1	3.1	2.62	0.43	3.31	1.34	0.07	1.42	2.46
c70985_g3_i1	0.85	0.11	0.1	1.11	0.21	0.28	0.91	0.07	0.14	1.74	0.67	0.66	1.19	2.08	0.63	3.6	1.02	0.45
c114766_g1_i1	0.26	0.05	0.17	0.12	0.02	0.05	0.35	0.25	1	3.59	1.21	6.02	11.62	5.41	10.31	5.74	4.37	10.36
c68821_g1_i1	0.71	0.73	0.15	1	0.62	0.99	1.52	0.87	1.45	2.97	0.64	1.58	1.91	0.61	1.06	3.46	1.09	1.18
c7715_g1_i1	1.44	1.05	0.39	4.41	3.28	6.36	4.72	3.51	5.55	0.2	1.24	10.48	0	0	0	0	0	0
c20446_g1_i1	0.59	0.4	3.28	1.03	0.51	0.46	2.47	0.44	0.34	0.72	0.17	0.38	2.64	0.73	0.15	0.36	0.23	0.32
c65057_g1_i1	49.85	41.75	11.46	1372.49	849.04	654.54	4406.33	4173.96	4682.57	10268.9	7956.83	10306.6	13854.8	10976	12577.2	4162.01	10610	13061.3
c63285_g1_i2	1.45	1.79	3.59	0.3	1.01	1.4	0.16	0.24	0.57	0.33	0.39	0.08	0.11	1.26	0.02	0.17	0.93	1.52
c47401_g1_i1	0.47	4.52	0.16	0.29	0	0	0	0	0	0	0	0	0	0	0	0	0	0
c61903_g1_i2	0.09	0	0	0	0.1	0.2	0.2	0.14	0.1	0.33	0.15	0.19	0.19	0.26	0.71	0.67	1.12	1.04
c116745_g1_i1	0.13	1.61	2.92	0	2.4	1.43	0.07	1.03	0.92	0	1.21	0.47	0.09	0.45	0.08	0	0.23	0.69
c62564_g2_i1	3.99	48.91	1.85	2.08	36.02	9.45	4.63	62.59	19.71	8.77	50.41	8.74	3.6	40.61	12.93	3.84	37.63	10.74
c57677_g1_i1	0.65	1.98	1.18	1.12	3.82	0.81	1.17	4.42	1.78	3.15	5.02	2.04	2.79	11.39	4.04	1.7	9.96	4.95
c55557_g1_i1	0.04	0	0	0.09	0	0	0	0	0	0	0	0	0	0.13	0.02	31.06	33.98	14.35
c61741_g1_i1	0.25	0.03	0.15	0.21	0.13	0.27	0.23	1.03	0.4	0.46	0.44	0.41	0.17	0.96	0.33	0	0.13	0.51
c37248_g1_i1	0.06	0.28	0.09	1.51	0.77	1.55	2.32	1.44	0.94	0	0.22	1.96	0	0	0	0	0	0
c66243_g1_i3	2.56	1.19	0.7	2.21	0.04	0.18	0.39	0.29	1.04	0.48	1	1.44	0.69	0.56	0.02	0.28	0.11	0.18
c65184_g1_i2	6.23	2.5	3.4	5.13	5.4	3.48	6.83	7.93	7.43	15.48	10.6	11.4	18.89	18.13	24.86	23.41	38.02	37.13
c62412_g1_i1	4.35	5.33	2.34	4.11	0.88	0.27	1.13	0.91	0.75	1.47	1	0.48	0.82	1.24	1.06	3.52	1.36	0.83
c57963_g1_i3	0.2	0.14	0	0.05	0	0	0	0	0	0	0.03	0	0	0.18	0.11	1.59	0.77	0.21
c70588_g1_i1	15.25	25.75	13.18	8.4	4.46	3.7	4.15	2.12	3.77	7.2	4.72	4.78	8.86	6.02	7.1	8.73	8.1	6.29
c60655_g1_i2	4.84	2.12	9.26	8.23	3.81	1.59	22.13	2.18	2.13	11.53	2.91	4.04	43.89	1.92	2.34	9.62	2.66	2.47
c64289_g1_i3	1.13	0.34	0.16	0.9	0.05	0	0.03	0.03	0.03	0.1	0.06	0.26	0.32	0	0.04	0.52	0	0.04
c50077_g1_i1	13.01	15.72	9.9	10.4	10.78	10.51	10.69	8.21	7.76	4.42	7.09	2.92	2.22	1.86	1.14	0.83	1.51	1.32
c56395_g2_i1	5.91	0.84	1.81	10.87	1.47	2.31	8.56	3.82	4.16	9.25	2.79	3.1	4.43	3.77	4.32	6.06	3.47	3.53
c71424_g1_i1	0.58	0.39	1.12	0.57	0.27	0.3	1.32	0.26	0.33	0.83	0.38	0.41	3.05	0.56	0.29	0.95	0.67	0.38
c66651_g1_i2	3.79	0.8	2.62	3.26	0.61	0.99	2.99	1.01	1.19	5.64	3.3	3.37	6.56	5.45	8	17.91	15.3	14.07
c57556_g2_i1	0	0.04	0	0.15	0.05	0.19	0.43	0.47	0.34	0.57	0.82	0.41	0.44	0.15	0.05	0.81	1.33	0.82
c68032_g1_i7	0.34	0.21	0.4	0.76	0.27	0.45	0.32	0.43	0.49	0.26	0.3	0.47	0.71	0.29	1.29	4.03	2.52	1.93
c68488_g3_i1	4	30.28	21.62	11.15	58.87	33.79	9.38	58.18	57.29	9.15	40.61	76.63	19.68	59.03	46.16	5.8	48.54	62.29
c66891_g2_i7	0.03	3.12	2.52	0.18	5.61	10.47	0.17	3.6	11.62	0.2	1.73	9.63	0.14	3.19	6.7	0.19	2.85	4.86
c66050_g1_i1	0	0	0	0.24	0.15	0.38	1.44	0.84	0.75	0.7	1.12	0.86	1.3	0.61	0.08	0.04	0.03	0.03
c62661_g1_i2	0	0.13	0.24	0.23	0.11	0	0.27	0.26	0.11	0.71	0.51	0.76	0.78	0.17	0.91	3.39	2.05	2.34
c56430_g1_i1	0.16	0.04	0.17	0	0.11	0	0	0.06	0	0	0	0.05	0.08	0.06	0.49	1.08	1.58	0.97
c57382_g2_i1	3.53	1.48	1.77	0.91	1.2	0.69	1.55	2.16	2.91	1.39	8.51	26.32	19.7	13.59	4.03	3.26	3.64	3.07
c66692_g1_i2	4.75	1.32	3.04	3.87	2.37	0.9	7.93	1.23	0.76	7.98	1.08	0.96	18.71	4.62	0.91	6.64	1.29	0.46
c62609_g1_i1	3.92	3.85	2.6	3.32	4.21	3.32	7.29	3.28	3.09	6.91	3.91	3.55	5.89	0.93	1.84	0.98	0.68	0.96
c45374_g1_i1	15.07	15.69	15	81.44	57.73	117.85	133.1	185.62	229.75	228.33	203.29	280.08	420.65	141.15	226.08	261.9	306.4	351.46
c54276_g1_i2	0.09	2.22	1.11	0.03	1.15	1.39	0.03	0.35	1.15	0.05	0.44	0.81	0.09	1.62	0.77	0.56	0.54	1.71
c19851_g1_i1	0.14	0	0	0	0	0.1	0.05	0	0.25	1.88	0.19	0.43	0.87	0.76	0.05	0.7	0.5	0.66
c55693_g2_i1	6.23	3.77	3.69	13.6	13.28	22.39	30.21	26.75	28.69	11.73	27.47	28.68	16.16	6.97	3.4	0.76	1.58	3.43
c71788_g4_i2	0.82	0.64	1.39	0.8	0.41	0.44	0.95	1.04	0.81	1	5.28	0.74	0.83	1.55	7.46	5.55	3.97	2.38
c131897_g1_i1	1.38	3.57	6.33	0.65	1.72	5.21	0.49	2.27	7.35	0.63	1.55	11.75	0.49	2.1	0.98	0.13	0.9	3.99
c144008_g1_i1	0	0.58	0	0.39	0.55	0.75	0.37	0.36	0.37	1.36	1.1	2.1	1.71	3.76	4.93	4.49	7.69	8.42
c47090_g2_i1	0.85	0.84	0.24	18.12	14.63	16.36	84.42	91.67	112.03	53.59	78.46	58.91	24.43	12.62	5.72	2.09	3.87	7.07
c72140_g5_i1	0	0	0	0	0	0	0	0.19	0.1	0.43	0.14	0.09	0.76	0.93	0.92	2.44	2.35	2.35
c26625_g1_i1	6.63	37.3	7.44	1.85	2.03	1.87	1.34	2.37	1.97	0.99	0.9	1.48	0.92	2.17	1.67	0.8	1.23	1.42
c143406_g1_i1	0.05	1.18	0	0.1	0	0	0	0	0	0	0	0	0	0	0	0	0	0
c54499_g2_i2	0.07	0.03	0.05	0.04	0	0.07	0.15	0.14	0.15	0.93	0.47	0.49	0.54	0.52	0.85	1.14	1.36	1.15
c29370_g1_i1	0.03	4.87	0.19	0	0	0	0	0	0	0.02	0	0.03	0	0	0	0	0	0
c65192_g2_i3	0.45	0.46	0.79	0.11	0.11	0	0.05	0.1	0.05	0.4	0.2	0.05	0.71	0.98	2.01	10.22	10.82	8.51
c70663_g1_i3	3.13	4.32	4.15	4.37	4.42	5.25	3.52	5.57	5.32	2.86	4.39	4.55	2.63	2.44	1.3	0.53	1.15	1.58
c56796_g1_i1	8.55	8.03	4.25	1.53	0.72	0.24	0	0	0.48	0.44	0.36	0.11	0	0.13	0	0	0	0.1
c51991_g1_i1	0.03	0	0	0	0.03	0	0.03	0.26	0.1	0.22	0.07	0.28	0.17	0.39	0.6	1.61	1.46	1.72
c62170_g1_i2	5.05	25.06	20.77	3.98	17.71	14.02	2.42	13.45	17.13	3.87	14.98	16.65	3.9	39.52	17.09	7.18	31.69	48.89
c63212_g1_i1	0	0.13	0	0.04	0	0	0	0	0	0.1	0.17	0.16	0.44	0.54	1.13	1.74	1.91	1.69
c62504_g1_i2	1.94	4.18	4.61	1.54	2.07	2.24	1.2	2.29	2.5	1.95	2.61	2.94	2.25	8.16	4.98	20.41	29.91	21.46
c89248_g1_i1	7.39	8.74	4.62	2.25	0.93	2.23	5.2	1.73	1.27	3.88	3.02	3.86	12.43	4.99	7.64	7.17	11.42	6.48
c132585_g1_i1	0.16	0	0	2.82	1.49	2.35	12.37	12.27	12.77	2.7	6.28	4.25	1.32	0.18	0	0.18	0	0
c57974_g1_i2	1.31	0.24	0.15	23.19	12.79	12.54	253.8	308.52	370.96	741	488.54	703.08	713.86	310.52	112.03	10.59	19.3	44.89
c58916_g1_i2	4.82	2.28	0.58	4.76	2.5	2.13	9.72	4.31	1.8	15.97	6.42	4	16.77	16.52	20.33	13.2	13.13	7.72
c71315_g2_i7	0.09	0.04	0.07	0.38	0.35	1.33	1.52	1.13	1.92	1.38	2.14	1.68	2	1.41	0.86	0.11	0.21	0.16
c29824_g1_i1	1.38	1.78	1.91	1.78	1.04	1.23	1.46	1.09	0.68	1.15	0.58	0.31	0.27	0.03	1	0.94	0.75	0.43
c70717_g1_i1	6.97	41.61	16.66	4.95	6.69	2.43	2.63	1.68	0.84	1.08	1.98	1.44	1.38	0.9	2.04	2.6	0.9	2.6
c146277_g1_i1	2.64	6.55	4.53	2.86	6.14	2.07	1.8	2.49	1.15	1.51	2.56	0.97	0.68	1.24	0.41	2.44	2.41	1.04
c68034_g1_i2	0.3	1.88	1.17	0.47	1.78	0.96	0.13	0.43	0.19	0.05	0.12	0.03	0	0.1	0.03	0	0	0.03
c70668_g1_i6	0.57	1.06	0.65	0.03	0.02	0.1	0.02	0.02	0	0.07	0.02	0	0.1	0	0.05	0.16	0.08	0.1
c63296_g1_i3	1.38	0.64	0.42	3.39	1.66	1.35	4.35	4.76	3.42	5.59	4.55	4.92	3.39	3.62	4.06	2.67	1.9	1.93
c131249_g1_i1	0	0.04	0.07	0.24	0.04	0	0.41	0.17	0.09	0.17	0.7	0.21	0.12	0	1.08	0.1	0	0
c31955_g1_i1	3.06	2.92	2.8	47.83	37.61	60.21	91.85	91.96	90.66	18.74	50.78	37.54	9.57	1.46	0.68	0.48	0.67	0.52
c58633_g2_i1	0.23	0.07	0.14	0.85	0.83	1.19	1.99	1.35	1.51	1	1.1	1.32	0.61	0.3	0.02	0	0	0
c36114_g1_i2	0.87	0.52	0.11	0.04	0	0.08	0	0	0.04	0	0	0	0	0.04	0	0.29	0.06	0.16
c71496_g1_i7	3.86	3.31	2.71	6.31	3.49	4.5	3.36	4.26	8.48	24.27	5.63	8.48	20.54	17.49	24.62	20.92	12.81	14.08
c72080_g2_i3	1.51	1.69	1.43	1.33	1.5	1.52	0.73	0.89	0.6	0.68	2.41	0.54	0.77	1.38	0.26	0.19	0.7	0.36
c43701_g1_i1	2.47	5.46	2.08	5.96	4.56	11.33	20.91	17.54	7.2	4.95	3.46	4.65	19.43	41.77	14.6	23.7	11.59	4.64
c60639_g1_i1	6.43	7.32	6.35	14.5	15.46	12.63	36.1	31.52	33.34	57.55	43.53	45.14	48.7	17.74	8.5	0.42	1.03	2.1
c31007_g1_i2	0.27	0.11	0.31	0.9	0.64	0.43	4.99	1.24	3.46	2.2	2.57	1.61	10.11	0.46	0.91	0.9	0.69	3.11
c67249_g4_i7	7.41	0.61	0.78	5.66	1.64	0.37	17.54	3.59	0.53	26.76	52.11	0.44	6.01	1.72	6.17	6.73	0.6	0.28
c69402_g1_i1	1.01	0.15	0.19	0.47	0.38	0.26	0.38	0.62	0.44	1.13	0.42	1.14	1.68	1.5	2.41	2.76	1.87	2.02
c7788_g1_i1	0.88	0.28	0.8	1.15	0.32	0.51	1.16	0.7	0.9	1.43	0.85	0.44	2	1.43	2.42	3.46	1.82	2.11
c72486_g1_i3	4.01	5.07	5.34	5.85	6.62	5.51	6.48	2.15	3.61	3.93	3.91	2.36	4.16	1.96	1	1.05	0.5	0.8
c64620_g1_i3	0.28	0.12	0.07	0.16	0.05	0	0.17	0.19	0.3	0.82	0.53	0.56	1.34	1.06	3.08	3.94	5.02	4.72
c53641_g1_i1	7.23	29.71	21.25	2.17	8.55	6.04	0.74	4.98	8.37	1.01	2.96	1.85	1.13	0.91	3.39	0.77	13.27	17.54
c75547_g1_i1	0.03	1.58	0.11	0.04	0	0	0	0	0	0	0	0	0	0.08	0	0	0	0
c60381_g1_i3	9.35	3.92	6.39	7.88	5.33	5.16	6.21	6	3.32	7.11	5.41	5.07	9.33	12.46	13.69	43.9	41.49	29.8
c106434_g1_i1	0.49	2.88	0.9	0.19	1.13	0.53	0	0.59	0.52	0.06	0.39	0.33	0.12	0.56	0.23	0.09	0.29	0.28
c69100_g1_i1	0.68	0.61	2.06	1.93	1.61	1.18	4.04	0.73	1.59	1.71	0.45	1.56	11.28	0.9	1.31	1.48	2.41	2.63
c143336_g1_i1	7.31	2.05	3.83	13.01	10.56	9.37	22.96	15.51	22.04	35.79	17.2	21.64	24.52	18.69	9.61	29.46	11.82	13.74
c55858_g2_i1	0.11	0.18	0.09	0.43	0.53	0.35	0.71	2.5	2.04	0.91	0.65	0.5	0.46	0.63	0.19	0	0.33	0.1
c45153_g1_i2	2.36	1.57	0.98	3.8	3.57	1.87	2.27	3.48	3.57	3.23	6.19	6.91	1.4	8.24	10.12	3.23	17.97	32.25
c67477_g1_i7	1.46	0.78	1.25	0.45	0.14	0.86	0.43	0	0.56	0.63	0.84	0.8	1.68	1.82	3.02	9.73	7.16	6.1
c64203_g1_i3	29.49	15.18	2.54	19.35	2.91	7.41	36.04	9.94	7.87	41.4	35.02	4.26	23.2	3.74	20.19	42.11	6.4	4.12
c52513_g1_i1	0.39	0.72	1.35	0.24	0.35	0.38	0.29	0.28	0.22	0.05	0.14	0.45	0.21	0.44	0.19	0	0.28	0.13
c68613_g2_i1	0	0	0	0	0	0	0.14	0.36	0.42	1.23	0.79	1.39	2.3	1.42	1.13	0.71	0.64	1.12
c66553_g2_i5	3.76	10.6	1.05	5.54	2.89	1.35	3.23	1.26	1.56	3.53	1.22	1.86	1.77	1.96	1.67	4.06	1.46	0.69
c61479_g1_i2	0.93	0.72	0.3	0.25	0.14	0.21	0.1	0.1	0.14	0.2	0.05	0.1	0.09	0	0	0.04	0.03	0.06
c40696_g1_i1	0.74	10.11	0.93	0.51	5.06	0.96	0.32	5.24	0.63	0.7	3.53	0.6	1.05	8.66	0.85	0.67	9.06	1.16
c63213_g5_i2	0.25	0.14	0.13	0.47	0.26	0	0.8	0.77	0.44	3.33	2.23	2.09	2.8	1.89	7.45	4.58	3.46	5.03
c59483_g2_i1	50.15	29.66	24.8	4.18	4.66	3.33	0.18	0.18	1.19	0.88	1.7	0.78	2.78	0.69	0.15	0.39	0.67	0.67
c66119_g1_i1	4.08	3.06	2.49	1.94	0.98	1.7	0.66	0.82	1.36	0.97	0.97	0.98	1.05	0.3	1.3	2.28	0.65	0.84
c69275_g1_i1	0.37	0.71	0.93	0.76	1.52	1.83	1.06	0.78	0.27	0.24	0.53	0.86	0.05	0.79	0.25	0.13	0.13	0.16
c70857_g1_i7	0.3	4.27	0.76	0.55	3.43	1.04	0.76	2.19	0.99	1.02	9.3	0.75	0.37	3.18	1.03	0.46	1.03	0.42
c175_g1_i1	0.47	0.4	0	2.31	0.84	2.37	17.03	17.26	19.23	42.23	35.91	36.07	37.64	47.04	32.21	20.57	33.67	50.19
c55208_g1_i4	1.39	1.27	2.12	2.88	0.68	1.46	1.53	0.29	1.01	0.78	0.22	0.8	0.56	0.18	0.57	0.4	0.1	0.31
c12910_g1_i1	3.01	1.86	0.95	6.35	1.19	4.02	2.43	3.04	4.55	2.69	0.73	1.13	0.73	1.25	1.46	0.97	0.63	0.57
c72280_g1_i6	0.34	0.09	0.39	0.33	0.17	0.39	0.34	0.16	0.29	0.02	0.14	1.26	0.03	0	0	0	0	0
c63301_g1_i2	1.09	0.49	0.46	1.63	0.41	0.63	1.38	0.62	0.48	0.8	0.49	0.24	0.82	0.29	0.48	0.46	0.29	0.08
c51658_g2_i1	1.73	6.79	0.68	0.65	0.61	0.62	0	0	1.08	0.46	0.57	1.46	0.81	0	1.97	0.16	1.13	1.88
c68985_g1_i3	3.86	8.91	11.35	6.17	35.55	4.49	4.93	2.64	2.59	2.37	3.24	3.83	2.39	4.85	3.8	5.62	10.15	5.43
c63522_g5_i1	0	0	0	0.5	0.23	0.38	1.22	0.41	0.51	0.03	0.07	0	0	0	0	0	0	0
c64543_g1_i10	0	0.06	0.06	0.44	0.78	0.66	1.45	1.04	0.9	0	0.18	0.16	0.05	0	0.02	0.04	0.03	0.1
c64970_g4_i2	2.77	4.51	0.77	11.26	9.19	3.16	16.08	8.61	3.64	21.82	12.88	9.06	8.72	13.96	18.46	10.66	9.93	19.65
c69783_g1_i7	11.49	10.22	1.59	49.71	6.48	13.18	38.1	9.17	10.74	22.52	61.03	4.94	62.14	13.87	65.92	59.8	11.17	6.98
c60834_g1_i1	116.74	134.86	64.4	143.22	211.03	87.97	319.15	198.47	111.77	249.12	261.38	109.41	93.55	65.73	50.84	37.78	19.88	52.37
c61807_g1_i1	0.79	0.55	0.52	0.75	0.56	0.85	0.71	0.48	0.98	1.5	1.56	1.6	1.3	1.8	3.52	8.62	8.48	6.63
c69403_g2_i10	1.84	0.08	0.94	0.45	0.21	0	0.53	0.21	0.05	0.23	0.04	0.2	0.07	0	0.03	0.22	0.13	0.04
c62144_g3_i1	5.89	2.37	1.65	3.02	2.15	1.74	3.2	1.59	0.52	3.31	4.08	1.14	3.53	0.65	0.74	2.55	0.42	0.42
c7834_g1_i1	0.15	0	0.24	1.28	0.8	0.49	2.99	1.17	1.68	9.55	2.5	3.88	13.25	9.89	10.97	13.93	8.32	13.39
c1294_g1_i1	0	0.69	0.34	0	1.43	0	0.05	0.77	0.55	0.03	0.1	0.13	0.06	0.15	0.15	0	0.49	0.23
c48700_g1_i2	2.75	2.21	3.12	2.66	1.12	0.87	0.74	0.46	0.73	0.48	0.1	0.37	0.34	0.18	0.3	0.41	0.07	0.04
c68851_g1_i4	2.33	0.93	1.73	1.62	0.83	0.56	1.95	0.74	0.35	4.14	1.74	1.71	3.84	4.22	6.76	6.51	8.13	6.81
c55876_g1_i1	1.04	3.3	1.73	0.98	0.68	1.37	1.49	0.9	1.85	1.64	0.69	1.75	0.65	0.33	0.49	1.96	0.15	0.5
c14479_g1_i1	3.22	7.03	1.77	5.04	9.99	2.66	11.63	10.06	5.08	12.43	28.42	4.45	11.26	13.79	6.75	7.33	11.54	8.33
c88534_g1_i1	0.03	1	0.1	0.04	0	0	0	0	0	0	0	0	0	0	0	0	0	0
c57313_g1_i1	0	0	0	0	0	0	0.03	0	0.03	0.38	0.46	0.16	0.23	1.48	1.11	0.55	1.44	1.27
c46115_g1_i1	0	0	0	0.51	1.47	1.37	6.79	11.17	9	0.91	3.08	0.57	0.95	0	0	0	0.03	0
c115613_g1_i1	8.83	5.26	6.6	73.42	63.6	88.83	157.59	165.1	162.62	129.85	160.47	175.41	79.16	37.26	20.11	6.83	12.22	19.22
c90737_g1_i1	0.32	0.04	0.25	0.12	0.17	0.23	0.57	0.06	0.11	1.22	0.38	0.38	2.1	1.1	1.06	1.5	1.62	1.16
c87348_g1_i1	0.26	0.49	0	0.18	0.73	0.34	0.9	0.98	0.79	0.79	1.04	1.39	2.15	2.53	1.29	0.65	1.06	1.78
c71920_g2_i1	1.49	2.43	0.78	2.44	3.26	4.82	4.88	4.2	4.84	6.72	6.87	7.28	11.66	15.89	9.66	7.94	9.01	10.06
c65849_g1_i1	5.57	25.23	24.72	30.67	42.05	19.83	23.91	29.54	58.72	24.19	13.65	27.77	81.11	17.11	20.11	16.23	38.78	80.31
c68149_g1_i1	7.68	6.66	3.02	10.22	19.92	12.06	17.12	20.77	16.27	26.6	22.86	27.96	36.96	49.45	36.72	22.63	59.81	41.11
c144388_g1_i1	6.62	2.25	3.99	11.66	2.4	3.65	17.55	2.05	1.8	10.33	5.46	2.42	7.15	0.97	1.69	1.59	0.98	1.22
c68543_g2_i5	0.24	1.53	1.14	0.55	3.63	4.58	0.63	3.04	4.01	0.85	1.36	3.37	1.1	1.72	2.04	1.06	2.36	2.66
c71592_g3_i1	15.65	45.52	7.77	8.93	7.1	6.52	6.62	5.34	4.78	10.2	6.73	6.6	10.57	10.92	7.64	11.03	10.32	7.35
c65548_g1_i2	2.54	16.12	8.32	8.19	27.78	13.12	3.93	12.63	18.86	2.33	7.24	8.02	1.89	5.9	4.76	2.84	3.38	2.24
c71623_g1_i7	0.07	3.07	0.18	0	0.12	2.32	0.02	0.26	2.25	0	0.09	0.43	0.03	0	0.32	0.15	0.08	0.39
[truncated: 11,343 more rows]
