# Supplementary material for: De novo transcriptome profiling of cold-stressed siliques during pod filling stages in Indian mustard (Brassica juncea L.)
Source: Front Plant Sci. 2015 Oct 30;6:932. doi: 10.3389/fpls.2015.00932 (PMC4626631; doi:10.3389/fpls.2015.00932)
Supplement: Supplementary file 4 [file DataSheet4.XLSX]

## Sheet: Sheet1
Description of transcripts inducible at early stages of silique development in cold stress
S. No.	Transcript ID	Description
1	c100759_g1_i1	hypothetical protein CARUB_v10000278mg
2	c100997_g1_i1	hypothetical protein CARUB_v10027807mg
3	c101372_g1_i1	un-annotated
4	c102156_g1_i1	un-annotated
5	c102306_g1_i1	un-annotated
6	c102508_g1_i1	AC016795_3 hypothetical protein
7	c103333_g1_i1	un-annotated
8	c103743_g1_i1	3-oxo-5-alpha-steroid 4-dehydrogenase family protein
9	c104445_g1_i1	expressed protein
10	c106397_g1_i1	DREB1B
11	c106434_g1_i1	un-annotated
12	c106784_g1_i1	sinapate 1-glucosyltransferase
13	c10894_g1_i1	un-annotated
14	c109475_g1_i1	un-annotated
15	c114682_g1_i1	Glycine-rich RNA-binding protein 10
16	c114942_g1_i1	12-oxophytodienoate reductase 1
17	c115042_g1_i1	AF370145_1 unknown protein
18	c115663_g1_i1	putative senescence-associated protein 12
19	c11578_g1_i2	hypothetical protein 26.t00003
20	c116994_g1_i1	predicted protein
21	c117541_g1_i1	un-annotated
22	c117683_g1_i1	un-annotated
23	c118411_g1_i1	myrosinase-associated protein
24	c118728_g1_i1	un-annotated
25	c118733_g1_i1	un-annotated
26	c11967_g1_i2	un-annotated
27	c120999_g1_i1	un-annotated
28	c121066_g1_i1	tyrosine decarboxylase
29	c122000_g1_i1	un-annotated
30	c122283_g1_i1	un-annotated
31	c12805_g1_i1	un-annotated
32	c129016_g1_i1	un-annotated
33	c129059_g1_i1	putative aluminum activated malate transporter
34	c129226_g1_i1	unnamed protein product
35	c129345_g1_i1	un-annotated
36	c129378_g1_i1	predicted protein
37	c129455_g1_i1	hypothetical protein CARUB_v10012080mg
38	c129484_g1_i1	hypothetical protein IMG5_045970
39	c130373_g1_i1	un-annotated
40	c130622_g1_i1	un-annotated
41	c132570_g1_i1	WRKY DNA-binding protein 28
42	c132590_g1_i1	un-annotated
43	c133496_g1_i1	un-annotated
44	c137408_g1_i1	steroid sulfotransferase-like protein
45	c137411_g1_i1	un-annotated
46	c137497_g1_i1	un-annotated
47	c143186_g1_i1	AAA-type ATPase family protein
48	c143298_g1_i1	un-annotated
49	c143421_g1_i1	hypothetical protein CARUB_v10018330mg
50	c143631_g1_i1	un-annotated
51	c144280_g1_i1	esterase/lipase/thioesterase family protein
52	c14431_g1_i1	hypothetical protein ARALYDRAFT_496615
53	c144355_g1_i1	PREDICTED: E3 ubiquitin-protein ligase hrd-1-like, partial
54	c14439_g1_i1	hypothetical protein CARUB_v10017274mg
55	c144482_g1_i1	un-annotated
56	c144846_g1_i1	un-annotated
57	c145261_g1_i1	un-annotated
58	c14537_g1_i1	un-annotated
59	c14563_g1_i1	un-annotated
60	c145655_g1_i1	unnamed protein product
61	c1466_g1_i1	unnamed protein product
62	c146953_g1_i1	un-annotated
63	c148096_g1_i1	un-annotated
64	c148301_g1_i1	ethylene-responsive transcription factor ABR1
65	c150755_g1_i1	un-annotated
66	c15287_g1_i1	Hypothetical protein
67	c15335_g1_i1	un-annotated
68	c16788_g1_i1	AC006551_24 Very similar to retrotransposon reverse transcriptase
69	c16882_g1_i1	hypothetical protein CARUB_v10017913mg
70	c1717_g1_i1	hypothetical protein CARUB_v10008874mg
71	c17685_g1_i1	disease resistance protein
72	c18395_g1_i1	un-annotated
73	c1846_g1_i1	un-annotated
74	c19230_g1_i1	uncharacterized protein
75	c19641_g1_i1	un-annotated
76	c19641_g1_i2	un-annotated
77	c20040_g1_i1	un-annotated
78	c20057_g1_i1	hypothetical protein CARUB_v10027650mg
79	c20480_g1_i1	AC025294_9 receptor protein kinase, putative
80	c20658_g1_i1	un-annotated
81	c21545_g1_i1	un-annotated
82	c21642_g1_i1	phosphorylase superfamily protein
83	c22648_g1_i1	un-annotated
84	c23897_g1_i1	ATPSK4
85	c24225_g1_i1	un-annotated
86	c24369_g1_i1	un-annotated
87	c26004_g1_i1	putative transposase
88	c26261_g1_i1	un-annotated
89	c26279_g1_i1	un-annotated
90	c26789_g2_i1	un-annotated
91	c26996_g1_i1	hypothetical protein 23.t00036
92	c28462_g2_i1	unnamed protein product
93	c28691_g1_i1	un-annotated
94	c29227_g1_i1	unnamed protein product
95	c29529_g1_i1	un-annotated
96	c29615_g1_i1	un-annotated
97	c29783_g1_i1	un-annotated
98	c30289_g1_i1	AC025294_24 hypothetical protein
99	c30320_g1_i1	hypothetical protein CARUB_v10026928mg
100	c30320_g1_i2	hypothetical protein CARUB_v10026928mg
101	c30899_g1_i1	hypothetical protein CARUB_v10006525mg
102	c32192_g1_i1	un-annotated
103	c32337_g1_i1	un-annotated
104	c32417_g1_i1	unnamed protein product
105	c32475_g1_i1	hypothetical protein CARUB_v10024186mg
106	c3296_g2_i1	un-annotated
107	c32974_g1_i1	un-annotated
108	c32983_g1_i1	un-annotated
109	c32983_g1_i2	un-annotated
110	c3355_g1_i1	plasma membrane localized sucrose transporter
111	c33883_g1_i1	un-annotated
112	c33901_g1_i2	hypothetical protein
113	c34012_g1_i2	un-annotated
114	c34029_g1_i1	hypothetical protein CARUB_v10007958mg, partial
115	c34090_g2_i1	un-annotated
116	c34718_g1_i1	protein rotundifolia like 12
117	c34999_g1_i1	sinapate 1-glucosyltransferase
118	c35006_g1_i1	hypothetical protein At2g28700
119	c3525_g1_i1	Inositol-pentakisphosphate 2-kinase family protein
120	c35497_g1_i1	hypothetical protein ARALYDRAFT_897735
121	c35547_g1_i2	un-annotated
122	c35551_g1_i1	un-annotated
123	c35551_g1_i3	un-annotated
124	c35736_g1_i2	purple acid phosphatase 3
125	c35780_g1_i1	un-annotated
126	c35969_g1_i1	un-annotated
127	c37360_g1_i1	hypothetical protein CARUB_v10023889mg
128	c37360_g1_i2	hypothetical protein CARUB_v10023889mg
129	c37392_g1_i1	maturase K
130	c37937_g1_i1	un-annotated
131	c39267_g1_i1	un-annotated
132	c39456_g1_i1	un-annotated
133	c39468_g3_i1	un-annotated
134	c39840_g2_i1	un-annotated
135	c40011_g1_i1	membrane related protein-like
136	c40467_g1_i1	thioesterase family protein
137	c40644_g1_i1	un-annotated
138	c40696_g1_i1	zinc finger protein CONSTANS-LIKE 10
139	c4171_g1_i1	un-annotated
140	c42098_g2_i2	unnamed protein product
141	c42190_g1_i3	un-annotated
142	c42458_g1_i1	un-annotated
143	c42584_g1_i1	Chlorophyll a-b binding protein 36
144	c42597_g1_i2	monothiol glutaredoxin-S2
145	c42619_g1_i1	un-annotated
146	c42777_g1_i1	un-annotated
147	c43520_g1_i2	IAA-amino acid hydrolase ILR1-like 5
148	c45193_g1_i1	squalene synthase 2
149	c45242_g1_i1	uncharacterized protein
150	c45242_g1_i2	uncharacterized protein
151	c45498_g1_i1	uncharacterized protein
152	c45747_g1_i2	un-annotated
153	c45949_g1_i1	F-box protein
154	c45982_g1_i1	predicted protein
155	c46457_g2_i1	unknown
156	c47294_g1_i1	hypothetical protein ARALYDRAFT_919902
157	c47501_g1_i1	un-annotated
158	c47530_g1_i1	un-annotated
159	c47589_g1_i1	un-annotated
160	c47642_g2_i2	UDP-glucoronosyl/UDP-glucosyl transferase family protein
161	c47666_g1_i1	DNA binding protein
162	c48345_g1_i2	FAD-binding and BBE domain-containing protein
163	c48523_g1_i1	hypothetical protein ARALYDRAFT_894633
164	c48545_g1_i1	hypothetical protein ARALYDRAFT_477244
165	c48883_g1_i2	hypothetical protein ARALYDRAFT_475056
166	c49049_g1_i1	Cam-binding protein 60-like G
167	c49240_g1_i1	hypothetical protein CARUB_v10018092mg
168	c49327_g1_i1	DnaJ protein, putative
169	c49327_g1_i2	DnaJ protein, putative
170	c49496_g1_i1	hypothetical protein ARALYDRAFT_487083
171	c49541_g1_i1	predicted protein
172	c49649_g1_i1	uncharacterized protein
173	c49729_g1_i1	unknown
174	c49737_g1_i1	un-annotated
175	c49913_g1_i1	un-annotated
176	c49913_g1_i2	uncharacterized protein
177	c50080_g1_i1	squalene synthase 2
178	c50146_g2_i1	un-annotated
179	c50388_g2_i1	R2R3 DNA binding transcription factor MYB29-2
180	c50457_g1_i1	hypothetical protein ARALYDRAFT_917932
181	c50724_g1_i1	un-annotated
182	c51263_g1_i2	Dynamin-like protein 6 isoform 1
183	c51511_g1_i2	glycine-rich protein
184	c51943_g1_i1	Flowering-promoting factor 1
185	c52080_g1_i3	hypothetical protein ARALYDRAFT_919817
186	c52636_g1_i1	un-annotated
187	c52652_g1_i2	uncharacterized protein
188	c52707_g1_i1	hypothetical protein ARALYDRAFT_491767
189	c52754_g1_i1	expressed protein
190	c52754_g2_i1	Unknown protein
191	c53331_g1_i1	yippee-like zinc-binding protein
192	c53331_g1_i3	un-annotated
193	c53422_g1_i1	sodium-dicarboxylate cotransporter -related
194	c53641_g1_i1	ethylene-responsive transcription factor ERF114
195	c53953_g1_i1	hypothetical protein CARUB_v10007621mg
196	c54013_g3_i1	hypothetical protein ARALYDRAFT_490677
197	c54094_g1_i1	phenylalanine ammonia-lyase
198	c54240_g1_i2	un-annotated
199	c54276_g1_i1	hypothetical protein ARALYDRAFT_331885
200	c54276_g1_i2	hypothetical protein ARALYDRAFT_331885
201	c54276_g1_i3	hypothetical protein ARALYDRAFT_331885
202	c54423_g1_i1	un-annotated
203	c54528_g1_i1	high-affinity K+ transporter HAK5
204	c55331_g4_i1	un-annotated
205	c55454_g2_i1	B-box type zinc finger-containing protein
206	c55738_g1_i1	SAUR-like auxin-responsive protein
207	c55754_g2_i1	B-box type zinc finger protein
208	c55760_g3_i1	hypothetical protein ARALYDRAFT_473139
209	c55790_g1_i2	uncharacterized protein
210	c55898_g1_i2	unnamed protein product
211	c55898_g1_i3	unnamed protein product
212	c56032_g2_i1	un-annotated
213	c56045_g1_i3	hypothetical protein ARALYDRAFT_342260
214	c56153_g1_i1	un-annotated
215	c56257_g1_i2	hypothetical protein ARALYDRAFT_484861
216	c56370_g1_i1	S-adenosylmethionine decarboxylase proenzyme 2
217	c56414_g2_i1	hypothetical protein ARALYDRAFT_900113
218	c56539_g1_i1	hypothetical protein ARALYDRAFT_332869
219	c56621_g1_i1	monothiol glutaredoxin-S4
220	c56621_g1_i3	hypothetical protein CARUB_v10006100mg
221	c56621_g1_i4	hypothetical protein CARUB_v10006100mg
222	c56640_g1_i1	un-annotated
223	c56640_g1_i2	un-annotated
224	c57200_g1_i2	metallothionein protein
225	c57571_g1_i1	putative calcium-binding protein CML27
226	c57701_g1_i2	hypothetical protein CARUB_v10017770mg, partial
227	c57743_g1_i8	un-annotated
228	c57750_g1_i1	un-annotated
229	c57778_g1_i2	CIPK17
230	c57778_g1_i5	CIPK17
231	c57781_g1_i4	glutamate dehydrogenase 3
232	c57850_g1_i1	un-annotated
233	c57941_g3_i1	GDSL-motif lipase/hydrolase family protein
234	c57968_g1_i3	un-annotated
235	c57983_g1_i3	un-annotated
236	c58014_g1_i2	uncharacterized protein
237	c58098_g1_i1	hypothetical protein CARUB_v10006011mg
238	c58167_g1_i1	unnamed protein product
239	c58167_g1_i2	NAC transcription factor RD26
240	c58167_g1_i3	NAC transcription factor RD26
241	c58171_g1_i5	Squalene monooxygenase 1
242	c58315_g1_i2	SQUAMOSA promoter binding protein-like protein 13
243	c58336_g1_i1	hypothetical protein CARUB_v10008273mg
244	c58368_g3_i1	un-annotated
245	c58457_g1_i1	2-oxoglutarate (2OG) and Fe(II)-dependent oxygenase-like protein
246	c58457_g1_i2	2-oxoglutarate (2OG) and Fe(II)-dependent oxygenase-like protein
247	c58498_g1_i1	hypothetical protein ARALYDRAFT_470787
248	c58722_g1_i5	CYP72A7
249	c58848_g1_i1	unnamed protein product
250	c58848_g1_i2	unnamed protein product
251	c58870_g1_i1	hypothetical protein CARUB_v10001693mg
252	c59030_g1_i1	AF375429_1 AT4g18280/T9A21_130
253	c59030_g1_i2	AF375429_1 AT4g18280/T9A21_130
254	c59036_g2_i1	hypothetical protein ARALYDRAFT_914947
255	c59036_g2_i2	CBL1
256	c59036_g3_i1	calcineurin B-like protein, putative
257	c59036_g3_i2	calcineurin B-like protein, putative
258	c59036_g3_i3	hypothetical protein ARALYDRAFT_914947
259	c59357_g1_i1	hypothetical protein CARUB_v10005832mg
260	c59875_g1_i1	hypothetical protein ARALYDRAFT_892219
261	c59876_g1_i1	unnamed protein product
262	c59876_g2_i1	unnamed protein product
263	c59971_g1_i1	hypothetical protein ARALYDRAFT_478520
264	c59971_g1_i2	hypothetical protein ARALYDRAFT_478520
265	c59971_g1_i3	hypothetical protein CARUB_v10016206mg
266	c59992_g1_i1	basic helix-loop-helix family protein
267	c60162_g1_i2	CYP72A15
268	c60242_g2_i3	hypothetical protein CARUB_v10001432mg
269	c60242_g2_i5	hypothetical protein CARUB_v10001432mg
270	c60347_g1_i1	un-annotated
271	c60347_g1_i2	un-annotated
272	c60366_g2_i1	uncharacterized protein
273	c60366_g2_i2	uncharacterized protein
274	c60436_g1_i3	hypothetical protein ARALYDRAFT_474912
275	c60436_g1_i4	hypothetical protein ARALYDRAFT_474912
276	c60444_g1_i2	pentatricopeptide repeat-containing protein
277	c60444_g1_i3	uncharacterized protein
278	c60537_g1_i2	hypothetical protein CARUB_v10017899mg
279	c60537_g1_i3	hypothetical protein CARUB_v10017899mg
280	c60537_g1_i4	hypothetical protein CARUB_v10017899mg
281	c60537_g1_i5	unnamed protein product
282	c60537_g1_i6	hypothetical protein CARUB_v10017899mg
283	c60562_g1_i2	hypothetical protein CARUB_v10021745mg
284	c60765_g1_i1	un-annotated
285	c60913_g1_i1	hypothetical protein ARALYDRAFT_496081
286	c60913_g1_i2	hypothetical protein CARUB_v10026922mg
287	c60996_g2_i3	un-annotated
288	c60996_g2_i4	hypothetical protein
289	c61014_g2_i1	alpha-crystallin domain 32.1
290	c61021_g1_i1	hypothetical protein CARUB_v10026248mg
291	c61295_g1_i1	AF488563_1 putative bHLH transcription factor
292	c61314_g1_i1	WRKY46
293	c61612_g1_i1	hypothetical protein CARUB_v10011698mg
294	c61612_g2_i3	hypothetical protein CARUB_v10011467mg
295	c61697_g1_i3	hypothetical protein ARALYDRAFT_496863
296	c61815_g1_i6	un-annotated
297	c61978_g1_i1	uncharacterized protein
298	c61978_g1_i2	uncharacterized protein
299	c61978_g1_i3	uncharacterized protein
300	c62028_g2_i1	un-annotated
301	c62028_g3_i1	un-annotated
302	c62039_g1_i2	AC007654_9 T19E23.14
303	c62131_g1_i1	hypothetical protein ARALYDRAFT_904347
304	c62297_g1_i1	hypothetical protein ARALYDRAFT_341087
305	c62297_g1_i2	hypothetical protein ARALYDRAFT_341087
306	c62310_g2_i1	low-temperature-induced 65
307	c62310_g2_i2	low-temperature-induced 65
308	c62378_g2_i1	hypothetical protein ARALYDRAFT_484339
309	c62378_g3_i1	hypothetical protein CARUB_v10017888mg
310	c62381_g6_i2	hypothetical protein CARUB_v10021901mg
311	c62386_g2_i4	RING-H2 finger protein ATL66
312	c62469_g1_i1	ethylene-responsive transcription factor TINY
313	c62469_g1_i3	ethylene-responsive transcription factor TINY
314	c62564_g2_i2	Wound-responsive family protein
315	c62564_g2_i3	Wound-responsive family protein
316	c62564_g2_i5	Wound-responsive family protein
317	c62564_g2_i6	Wound-responsive family protein
318	c62723_g1_i1	WRKY DNA-binding protein 23
319	c62723_g1_i4	WRKY DNA-binding protein 23
320	c62723_g2_i1	WRKY DNA-binding protein 23
321	c62770_g1_i1	unnamed protein product
322	c62815_g1_i1	unnamed protein product
323	c62815_g1_i3	unnamed protein product
324	c62815_g1_i4	unnamed protein product
325	c62922_g1_i1	hypothetical protein ARALYDRAFT_496690
326	c62922_g1_i2	hypothetical protein ARALYDRAFT_496690
327	c62922_g1_i4	hypothetical protein ARALYDRAFT_496690
328	c62987_g1_i1	IQ-domain 12 protein
329	c62987_g1_i3	IQ-domain 12 protein
330	c63012_g1_i2	putative lipid transfer protein
331	c63062_g1_i3	B-box type zinc finger protein
332	c63123_g1_i2	hypothetical protein ARALYDRAFT_470988
333	c63123_g1_i4	hypothetical protein ARALYDRAFT_470988
334	c63123_g1_i6	hypothetical protein ARALYDRAFT_470988
335	c63123_g1_i7	hypothetical protein ARALYDRAFT_470988
336	c63143_g1_i5	F-box protein
337	c63162_g1_i1	hypothetical protein CARUB_v10000558mg
338	c63194_g1_i1	hypothetical protein ARALYDRAFT_471677
339	c63257_g1_i2	T5E21.8
340	c63616_g2_i2	hypothetical protein ARALYDRAFT_344480
341	c63616_g2_i3	hypothetical protein ARALYDRAFT_344480
342	c63718_g1_i1	pentatricopeptide repeat-containing protein
343	c63744_g2_i1	hypothetical protein CARUB_v10009652mg, partial
344	c63770_g2_i1	T10O24.23
345	c63770_g2_i3	T10O24.23
346	c63891_g1_i1	hypothetical protein CARUB_v10016976mg
347	c63953_g1_i2	transcription factor HY5-like protein
348	c63984_g1_i1	myo-inositol 1-phosphate synthase type 2
349	c63996_g3_i3	un-annotated
350	c64163_g3_i1	unnamed protein product
351	c64214_g10_i7	un-annotated
352	c64418_g3_i1	hypothetical protein CARUB_v10027476mg
353	c64475_g1_i2	MYND-type zinc finger protein
354	c64475_g1_i3	MYND-type zinc finger protein
355	c64475_g1_i7	MYND-type zinc finger protein
356	c64479_g1_i1	predicted protein
357	c64479_g1_i3	hypothetical protein CARUB_v10015055mg
358	c64555_g1_i5	UDP-glucoronosyl/UDP-glucosyl transferase family protein
359	c64555_g1_i8	UDP-glucoronosyl/UDP-glucosyl transferase family protein
360	c64555_g2_i1	hypothetical protein CARUB_v10023176mg
361	c64555_g3_i2	AF297471_1 BN28a
362	c64555_g3_i3	AF297471_1 BN28a
363	c64585_g2_i1	S-adenosyl-L-methionine-dependent methyltransferase-like protein
364	c64585_g2_i6	S-adenosyl-L-methionine-dependent methyltransferase-like protein
365	c64630_g1_i2	hypothetical protein CARUB_v10009696mg
366	c64630_g1_i3	unknown
367	c64641_g2_i1	receptor kinase, putative
368	c64654_g2_i1	hypothetical protein CARUB_v10021318mg, partial
369	c64742_g1_i2	lecithin:cholesterol acyltransferase family protein
370	c64767_g1_i1	tricyclene synthase
371	c64767_g1_i2	tricyclene synthase
372	c64767_g1_i4	tricyclene synthase
373	c64767_g1_i5	tricyclene synthase
374	c64767_g1_i6	tricyclene synthase
375	c64767_g1_i7	tricyclene synthase
376	c64767_g1_i8	tricyclene synthase
377	c64776_g1_i1	hypothetical protein ARALYDRAFT_496593
378	c64861_g1_i12	un-annotated
379	c64861_g1_i3	un-annotated
380	c64861_g1_i5	un-annotated
381	c64881_g1_i3	Sodium/calcium exchanger family protein
382	c64887_g2_i2	hypothetical protein CARUB_v10010017mg
383	c64911_g1_i8	protein TIFY 7
384	c64940_g1_i1	beta-amyrin synthase
385	c64940_g2_i2	ATLUP2
386	c64940_g2_i3	ATLUP2
387	c64943_g1_i1	nodulin MtN3 family protein
388	c64943_g1_i2	nodulin MtN3 family protein
389	c64943_g1_i3	nodulin MtN3 family protein
390	c64943_g1_i5	nodulin MtN3 family protein
391	c64944_g1_i1	un-annotated
392	c64963_g1_i1	cytochrome P450, family 87, subfamily A, polypeptide 9
393	c65085_g2_i4	protein TIFY 11B
394	c65088_g1_i3	(6-4)DNA photolyase
395	c65105_g1_i1	flavone synthase
396	c65177_g1_i15	un-annotated
397	c65217_g1_i1	predicted protein
398	c65219_g2_i1	un-annotated
399	c65227_g1_i2	hypothetical protein CARUB_v10008932mg
400	c65265_g4_i1	un-annotated
401	c65331_g4_i2	cytochrome P450-like protein
402	c6536_g1_i1	un-annotated
403	c65445_g2_i2	predicted protein
404	c65473_g1_i1	unnamed protein product
405	c65492_g1_i1	predicted protein
406	c65492_g1_i4	predicted protein
407	c65548_g1_i1	hypothetical protein ARALYDRAFT_491132
408	c65548_g1_i2	hypothetical protein ARALYDRAFT_491132
409	c65548_g1_i3	hypothetical protein ARALYDRAFT_491132
410	c65641_g1_i1	unnamed protein product
411	c65664_g1_i5	hypothetical protein ARALYDRAFT_486245
412	c65719_g1_i6	hypothetical protein CARUB_v10005524mg, partial
413	c6574_g1_i1	un-annotated
414	c65818_g6_i1	transcription factor PIL1
415	c65818_g6_i5	hypothetical protein
416	c65818_g6_i7	transcription factor PIL1
417	c65833_g1_i1	unnamed protein product
418	c65856_g1_i4	hypothetical protein CARUB_v10023700mg
419	c65908_g1_i2	hypothetical protein CARUB_v10019504mg
420	c65908_g1_i4	hypothetical protein ARALYDRAFT_322561
421	c65908_g1_i5	hypothetical protein ARALYDRAFT_322561
422	c65939_g1_i1	predicted protein
423	c65939_g1_i2	predicted protein
424	c65942_g2_i1	aspartyl protease family protein
425	c66102_g2_i1	GATA transcription factor 18
426	c66106_g2_i2	uncharacterized protein
427	c66109_g1_i2	hypothetical protein CARUB_v10005832mg
428	c66173_g1_i1	NAD(P)-binding Rossmann-fold superfamily protein
429	c66173_g1_i3	hypothetical protein ARALYDRAFT_470766
430	c66299_g1_i1	hypothetical protein ARALYDRAFT_480568
431	c66299_g1_i2	hypothetical protein ARALYDRAFT_480568
432	c66317_g1_i1	ERD4 protein
433	c66317_g1_i2	ERD4 protein
434	c66317_g1_i4	ERD4 protein
435	c66422_g1_i3	unnamed protein product
436	c66541_g1_i2	haloacid dehalogenase-like hydrolase (HAD) superfamily protein
437	c66568_g3_i6	SCPL11
438	c66625_g1_i1	hypothetical protein ARALYDRAFT_494160
439	c66625_g1_i2	hypothetical protein ARALYDRAFT_494160
440	c66625_g1_i4	hypothetical protein ARALYDRAFT_494160
441	c66625_g1_i5	hypothetical protein ARALYDRAFT_494160
442	c66625_g1_i6	hypothetical protein ARALYDRAFT_494160
443	c66630_g5_i9	un-annotated
444	c66754_g2_i2	hypothetical protein ARALYDRAFT_488583
445	c66781_g1_i3	At1g78070/F28K19_28
446	c66781_g1_i4	hypothetical protein
447	c66866_g1_i6	hypothetical protein ARALYDRAFT_482873
448	c66891_g2_i3	CIRCADIAN AND CLOCK ASSOCIATED 1
449	c66891_g2_i8	un-annotated
450	c66911_g1_i5	hypothetical protein CARUB_v10016245mg
451	c66945_g1_i10	hypothetical protein CARUB_v10001147mg
452	c66945_g1_i2	myb family transcription factor
453	c66945_g1_i3	myb family transcription factor
454	c66945_g1_i4	myb family transcription factor
455	c66945_g1_i6	unnamed protein product
456	c66945_g1_i7	myb family transcription factor
457	c66945_g1_i9	unnamed protein product
458	c66953_g1_i1	ATCHX17
459	c66985_g1_i2	hypothetical protein ARALYDRAFT_919377
460	c66988_g2_i2	hypothetical protein ARALYDRAFT_476091
461	c66988_g2_i3	Dof-type zinc finger domain-containing protein
462	c66988_g4_i4	hypothetical protein ARALYDRAFT_476091
463	c66988_g5_i1	un-annotated
464	c66988_g5_i2	un-annotated
465	c67004_g6_i3	un-annotated
466	c67078_g1_i1	un-annotated
467	c67089_g2_i1	UDP-glucosyl transferase 85A1
468	c67089_g3_i3	UDP-glucuronosyltransferase
469	c67178_g1_i4	WRKY28-1 transcription factor
470	c67208_g1_i1	hypothetical protein CARUB_v10007712mg
471	c67292_g5_i2	transcription factor Homeobox
472	c67292_g5_i3	transcription factor Homeobox
473	c67292_g5_i4	transcription factor Homeobox
474	c67352_g1_i1	MLO-like protein
475	c67352_g1_i5	MLO-like protein
476	c67412_g1_i3	hypothetical protein CARUB_v10009237mg
477	c67447_g1_i2	hypothetical protein ARALYDRAFT_902251
478	c67455_g1_i1	hypothetical protein CARUB_v10004998mg
479	c67455_g1_i2	PQ-loop repeat family protein / transmembrane family protein
480	c67455_g1_i3	AT4G36850
481	c67455_g1_i6	hypothetical protein CARUB_v10004998mg
482	c67458_g2_i1	hypothetical protein CARUB_v10008847mg, partial
483	c67474_g5_i3	UDP-glucoronosyl/UDP-glucosyl transferase family protein
484	c67553_g1_i6	unnamed protein product
485	c67587_g3_i1	un-annotated
486	c67725_g2_i4	DREB2A
487	c67743_g2_i1	predicted protein
488	c67743_g2_i2	predicted protein
489	c67764_g2_i1	steroid sulfotransferase 4
490	c67764_g2_i2	steroid sulfotransferase 4
491	c67813_g1_i3	B-box type zinc finger protein
492	c67814_g2_i1	NAC transcription factor
493	c67814_g2_i2	hypothetical protein ARALYDRAFT_327634
494	c67814_g2_i3	hypothetical protein ARALYDRAFT_327634
495	c67814_g2_i4	NAC transcription factor
496	c67814_g2_i5	NAC transcription factor
497	c67814_g2_i6	NAC transcription factor
498	c67814_g2_i8	hypothetical protein ARALYDRAFT_327634
499	c67830_g2_i2	COL2-like protein
500	c67830_g4_i1	COL2-like protein
501	c67835_g2_i2	hypothetical protein CARUB_v10024180mg
502	c67835_g2_i3	hypothetical protein CARUB_v10024180mg
503	c67835_g2_i7	hypothetical protein CARUB_v10024180mg
504	c67863_g1_i2	un-annotated
505	c67920_g1_i2	predicted protein
506	c67920_g1_i4	predicted protein
507	c67925_g1_i3	3-oxo-5-alpha-steroid 4-dehydrogenase family protein
508	c67925_g2_i1	3-oxo-5-alpha-steroid 4-dehydrogenase family protein
509	c68022_g1_i3	oxidoreductase
510	c68076_g1_i6	ring-H2 finger A3B
511	c68159_g1_i1	polygalacturonase inhibitor protein 9
512	c68159_g1_i2	polygalacturonase inhibitor protein 9
513	c68159_g1_i3	polygalacturonase inhibitor protein 12
514	c68364_g4_i3	CTP synthase family protein
515	c68403_g1_i1	unnamed protein product
516	c68414_g1_i1	hypothetical protein CARUB_v10013409mg
517	c68414_g1_i4	hypothetical protein ARALYDRAFT_342282
518	c68414_g1_i6	hypothetical protein CARUB_v10013409mg
519	c68445_g1_i2	hypothetical protein CARUB_v10020420mg
520	c68445_g1_i4	hypothetical protein ARALYDRAFT_475161
521	c68488_g3_i1	predicted protein
522	c68525_g1_i2	unnamed protein product
523	c68543_g2_i1	AC009325_10 putative phosphate/phosphoenolpyruvate translocator
524	c68543_g2_i3	AC009325_10 putative phosphate/phosphoenolpyruvate translocator
525	c68543_g2_i4	putative phosphate/phosphoenolpyruvate translocator
526	c68543_g2_i5	putative phosphate/phosphoenolpyruvate translocator
527	c68543_g3_i1	un-annotated
528	c68602_g2_i4	hypothetical protein CARUB_v10023106mg
529	c68705_g2_i1	hypothetical protein CARUB_v10025682mg
530	c68746_g1_i2	unknown
531	c68765_g3_i17	nodulin MtN21 family protein
532	c68765_g3_i4	nodulin MtN21 family protein
533	c68807_g1_i4	hypothetical protein ARALYDRAFT_897360
534	c68869_g1_i1	hypothetical protein ARALYDRAFT_339371
535	c68985_g1_i1	hypothetical protein CARUB_v10014177mg
536	c68985_g1_i2	hypothetical protein CARUB_v10014177mg
537	c68985_g1_i3	hypothetical protein CARUB_v10014177mg
538	c68985_g1_i4	hypothetical protein CARUB_v10014177mg
539	c68985_g1_i5	hypothetical protein CARUB_v10014177mg
540	c68997_g2_i2	polygalacturonase inhibitor protein 9
541	c690_g1_i1	un-annotated
542	c69019_g1_i1	zinc finger (B-box type) family protein
543	c69180_g2_i10	C2H2 type zinc finger protein
544	c69180_g2_i4	C2H2 type zinc finger protein
545	c69180_g2_i7	C2H2 type zinc finger protein
546	c69180_g2_i8	C2H2 type zinc finger protein
547	c69180_g2_i9	C2H2 type zinc finger protein
548	c69285_g2_i1	un-annotated
549	c69305_g3_i1	hypothetical protein ARALYDRAFT_480799
550	c69305_g6_i1	PREDICTED: 40S ribosomal protein S25-2-like
551	c69478_g5_i1	predicted protein
552	c69514_g1_i5	un-annotated
553	c69624_g1_i1	hypothetical protein ARALYDRAFT_473401
554	c69624_g1_i2	alpha/beta-hydrolase-like protein
555	c69684_g1_i1	CBL-interacting serine/threonine-protein kinase 9
556	c69684_g1_i2	CBL-interacting serine/threonine-protein kinase 9
557	c69893_g2_i1	zinc finger family protein
558	c69893_g5_i4	zinc finger family protein
559	c69893_g5_i6	RING/U-box domain-containing protein
560	c69931_g1_i1	hypothetical protein ARALYDRAFT_901626
561	c69983_g1_i7	Regulator of Vps4
562	c70007_g2_i1	un-annotated
563	c70007_g3_i1	un-annotated
564	c70030_g1_i2	hypothetical protein CARUB_v10022567mg
565	c70046_g1_i1	unnamed protein product
566	c70046_g1_i10	unnamed protein product
567	c70046_g1_i12	unnamed protein product
568	c70046_g1_i13	unnamed protein product
569	c70046_g1_i2	unnamed protein product
570	c70046_g1_i3	unnamed protein product
571	c70046_g1_i4	hypothetical protein CARUB_v10008551mg
572	c70046_g1_i7	unnamed protein product
573	c70061_g2_i6	gibberellin 2 oxidase 1
574	c70175_g1_i1	putative protein
575	c70175_g1_i2	putative protein
576	c70175_g1_i3	putative protein
577	c70175_g1_i5	putative protein
578	c70233_g1_i4	hypothetical protein CARUB_v10012990mg
579	c70288_g3_i1	un-annotated
580	c70297_g3_i1	unnamed protein product
581	c70405_g1_i2	evolutionarily conserved C-terminal region 8
582	c70405_g1_i5	evolutionarily conserved C-terminal region 8
583	c70405_g1_i6	evolutionarily conserved C-terminal region 8
584	c70405_g1_i8	evolutionarily conserved C-terminal region 8
585	c70405_g1_i9	evolutionarily conserved C-terminal region 8
586	c70443_g4_i1	hypothetical protein ARALYDRAFT_494510
587	c70535_g1_i3	sinapate 1-glucosyltransferase
588	c70579_g1_i3	unnamed protein product
589	c706_g1_i1	un-annotated
590	c70627_g1_i3	zeaxanthin epoxidase
591	c70665_g3_i1	hypothetical protein CARUB_v10027974mg
592	c70697_g3_i1	S78218 probable heme transport protein - evening primrose mitochondrion
593	c70717_g1_i2	hypothetical protein CARUB_v10027774mg
594	c70754_g1_i10	hypothetical protein ARALYDRAFT_470251
595	c70839_g2_i2	hypothetical protein ARALYDRAFT_919840
596	c70857_g1_i1	unnamed protein product
597	c70857_g1_i11	unnamed protein product
598	c70857_g1_i16	unnamed protein product
599	c70857_g1_i5	unnamed protein product
600	c70857_g1_i6	unnamed protein product
601	c70927_g2_i1	CBL-interacting serine/threonine-protein kinase 21
602	c70927_g2_i2	CBL-interacting serine/threonine-protein kinase 21
603	c70927_g2_i3	CBL-interacting serine/threonine-protein kinase 21
604	c71052_g1_i8	glucose-6-phosphate/phosphate translocator 2
605	c71231_g2_i1	Putative protein kinase
606	c71231_g2_i7	AC025294_25 receptor protein kinase, putative
607	c71243_g1_i4	lipase class 3 family protein
608	c71295_g1_i7	hypothetical protein ARALYDRAFT_488205
609	c71462_g3_i1	disease resistance protein
610	c71509_g2_i5	unnamed protein product
611	c71509_g5_i1	cytochrome P450, family 72, subfamily A, polypeptide 13
612	c71509_g6_i1	cytochrome P450, family 72, subfamily A, polypeptide 11
613	c71548_g1_i1	un-annotated
614	c71623_g1_i1	retroelement pol polyprotein-like
615	c71623_g1_i10	PREDICTED: uncharacterized protein LOC101249524
616	c71623_g1_i11	hypothetical protein VITISV_018112
617	c71623_g1_i7	PREDICTED: uncharacterized protein LOC101249524
618	c71623_g1_i9	PREDICTED: uncharacterized protein LOC101249524
619	c71631_g3_i1	un-annotated
620	c71651_g4_i1	uncharacterized protein
621	c71651_g4_i2	uncharacterized protein
622	c71651_g4_i3	uncharacterized protein
623	c71651_g4_i4	uncharacterized protein
624	c71679_g3_i1	unnamed protein product
625	c71679_g3_i2	unnamed protein product
626	c71689_g1_i1	unnamed protein product
627	c71760_g1_i2	unnamed protein product
628	c71760_g1_i3	unnamed protein product
629	c71760_g1_i5	unnamed protein product
630	c71760_g1_i6	unnamed protein product
631	c71771_g2_i2	un-annotated
632	c7185_g1_i1	putative glycine-rich RNA-binding protein
633	c71869_g2_i1	uncharacterized protein
634	c71902_g1_i1	hypothetical protein ARALYDRAFT_325471
635	c71902_g1_i2	hypothetical protein ARALYDRAFT_325471
636	c71902_g1_i3	hypothetical protein ARALYDRAFT_325471
637	c71902_g1_i4	un-annotated
638	c71986_g4_i3	hypothetical protein CARUB_v10002342mg
639	c71989_g4_i12	unnamed protein product
640	c71989_g4_i16	unnamed protein product
641	c71989_g4_i2	unnamed protein product
642	c71989_g4_i3	Erythronate-4-phosphate dehydrogenase family protein
643	c71989_g4_i8	unnamed protein product
644	c71989_g4_i9	unnamed protein product
645	c72001_g1_i2	hypothetical protein CARUB_v10005941mg
646	c72114_g3_i3	chaperone protein dnaJ 8
647	c72166_g1_i5	unnamed protein product
648	c72166_g1_i9	mate efflux family protein
649	c72276_g1_i4	unnamed protein product
650	c72302_g3_i3	ATCDPK1
651	c72382_g3_i1	un-annotated
652	c72389_g3_i1	un-annotated
653	c72396_g2_i3	Remorin family protein
654	c72440_g7_i1	hypothetical protein M569_08413
655	c72705_g4_i1	hypothetical protein CARUB_v10001723mg
656	c72717_g1_i1	hypothetical protein CARUB_v10022389mg
657	c72717_g1_i2	hypothetical protein CARUB_v10022389mg
658	c72802_g1_i7	un-annotated
659	c72961_g1_i2	hypothetical protein ARALYDRAFT_488185
660	c73065_g2_i1	expressed protein
661	c73065_g2_i2	expressed protein
662	c73146_g1_i2	unnamed protein product
663	c73146_g1_i5	unnamed protein product
664	c73678_g1_i1	un-annotated
665	c73787_g1_i1	hypothetical protein CARUB_v10027928mg
666	c73797_g1_i1	un-annotated
667	c73831_g1_i1	un-annotated
668	c73870_g1_i1	uncharacterized protein
669	c73950_g1_i1	un-annotated
670	c74256_g1_i1	un-annotated
671	c74451_g1_i1	un-annotated
672	c74620_g1_i1	ethylene-responsive transcription factor ABR1
673	c76019_g1_i1	un-annotated
674	c76428_g1_i1	unnamed protein product
675	c77094_g1_i1	Col-2-like protein
676	c77166_g1_i1	un-annotated
677	c77517_g1_i1	un-annotated
678	c78185_g1_i1	hypothetical protein CARUB_v10014487mg
679	c8031_g1_i1	un-annotated
680	c8039_g1_i1	fatty acyl-CoA reductase 1
681	c807_g1_i1	unnamed protein product
682	c807_g1_i2	unnamed protein product
683	c8100_g1_i1	un-annotated
684	c87241_g1_i1	un-annotated
685	c88192_g1_i1	un-annotated
686	c8832_g1_i1	un-annotated
687	c8832_g1_i2	un-annotated
688	c92683_g1_i1	un-annotated
689	c96427_g1_i1	un-annotated
