# Supplementary material for: De novo transcriptome profiling of cold-stressed siliques during pod filling stages in Indian mustard (Brassica juncea L.)
Source: Front Plant Sci. 2015 Oct 30;6:932. doi: 10.3389/fpls.2015.00932 (PMC4626631; doi:10.3389/fpls.2015.00932)
Supplement: Supplementary file 5 [file DataSheet5.XLSX]

## Sheet: Sheet1
Description of transcripts inducible at all stages of silique development in cold stress
S. No.	Transcript ID	Description
1	c100761_g1_i1	un-annotated
2	c100974_g1_i1	unknown
3	c101211_g1_i1	un-annotated
4	c101284_g1_i1	un-annotated
5	c101690_g1_i1	un-annotated
6	c101798_g1_i1	unnamed protein product
7	c102153_g1_i1	un-annotated
8	c102225_g1_i1	un-annotated
9	c110998_g1_i1	un-annotated
10	c115049_g1_i1	uncharacterized protein
11	c115518_g1_i1	hypothetical protein CARUB_v10027230mg
12	c115917_g1_i1	un-annotated
13	c115934_g1_i1	hypothetical protein ARALYDRAFT_484583
14	c119046_g1_i1	un-annotated
15	c1235_g1_i1	un-annotated
16	c129123_g1_i1	hypothetical protein CARUB_v10006488mg
17	c129154_g1_i1	uncharacterized protein
18	c131966_g1_i1	putative myrosinase-binding protein 3
19	c132281_g1_i1	pseudo-response regulator 9
20	c136491_g1_i1	un-annotated
21	c13893_g1_i1	ATPSK2
22	c143678_g1_i1	constans-like protein
23	c145489_g1_i1	un-annotated
24	c147003_g1_i1	un-annotated
25	c19892_g1_i1	un-annotated
26	c21758_g1_i1	F-box family protein
27	c21921_g1_i1	predicted protein
28	c23804_g1_i1	un-annotated
29	c24232_g1_i1	unnamed protein product
30	c24669_g1_i1	plant invertase/pectin methylesterase inhibitor superfamily protein
31	c25355_g1_i1	CYP82G1
32	c25355_g1_i2	cytochrome P450, family 82, subfamily G, polypeptide 1
33	c27895_g1_i1	un-annotated
34	c29615_g1_i2	un-annotated
35	c29615_g1_i3	un-annotated
36	c30147_g1_i1	putative beta-amylase
37	c31580_g1_i1	un-annotated
38	c32804_g1_i1	hypothetical protein CARUB_v10028191mg
39	c33286_g1_i1	hypothetical protein CARUB_v10028191mg
40	c34206_g1_i1	unnamed protein product
41	c34222_g2_i1	un-annotated
42	c34870_g1_i1	hypothetical protein ARALYDRAFT_491275
43	c35151_g1_i1	hypothetical protein CARUB_v10023889mg
44	c37209_g1_i1	hypothetical protein CARUB_v10013651mg
45	c38050_g1_i1	c-repeat binding factor
46	c38050_g2_i1	DREB2-19
47	c38136_g1_i1	dehydrin
48	c40696_g2_i1	zinc finger protein CONSTANS-LIKE 10
49	c43147_g1_i1	hypothetical protein CARUB_v10003727mg
50	c43922_g1_i1	un-annotated
51	c43922_g1_i2	hypothetical protein ARALYDRAFT_896937
52	c44321_g1_i1	un-annotated
53	c44538_g1_i2	unnamed protein product
54	c45031_g2_i1	salt tolerance-related protein
55	c45854_g1_i1	unnamed protein product
56	c45949_g2_i1	F-box family protein
57	c47523_g1_i1	high affinity nitrate transporter 2.7
58	c49191_g1_i1	un-annotated
59	c49245_g1_i1	AF370733_1 CBF-like protein
60	c50538_g2_i1	un-annotated
61	c52045_g1_i1	putative desiccation-related protein LEA14
62	c52735_g1_i1	un-annotated
63	c52969_g1_i1	hypothetical protein ARALYDRAFT_490165
64	c53201_g1_i1	hypothetical protein CARUB_v10006055mg
65	c53443_g1_i1	cold-regulated protein
66	c53443_g1_i2	cold-regulated protein Cor25
67	c53457_g2_i1	hypothetical protein CARUB_v10027468mg
68	c55754_g1_i1	hypothetical protein CARUB_v10026653mg
69	c55754_g1_i2	hypothetical protein CARUB_v10026653mg
70	c55923_g1_i1	LS1-like protein
71	c56045_g2_i1	hypothetical protein ARALYDRAFT_342260
72	c56112_g1_i1	dehydrin
73	c56112_g1_i2	dehydrin
74	c56153_g1_i2	un-annotated
75	c56317_g2_i1	un-annotated
76	c56397_g2_i2	zinc finger protein
77	c57218_g1_i2	hypothetical protein CARUB_v10006584mg
78	c57347_g2_i1	Dynein light chain type 1 family protein
79	c57850_g2_i1	probable xyloglucan endotransglucosylase/hydrolase protein 17
80	c58243_g1_i2	hypothetical protein CARUB_v10011239mg
81	c58336_g1_i2	Leucine-rich repeat protein kinase family protein
82	c58557_g1_i1	hypothetical protein ARALYDRAFT_916399
83	c58762_g1_i1	hypothetical protein ARALYDRAFT_495528
84	c58762_g1_i2	B-box type zinc finger-containing protein
85	c59217_g1_i1	hypothetical protein ARALYDRAFT_894881
86	c60063_g1_i5	hypothetical protein ARALYDRAFT_488984
87	c60347_g1_i3	un-annotated
88	c60444_g1_i1	pentatricopeptide repeat-containing protein
89	c60444_g1_i4	pentatricopeptide repeat-containing protein
90	c60519_g1_i1	unnamed protein product
91	c60939_g1_i1	constans-like 1 protein
92	c60939_g1_i2	constans-like 1 protein
93	c60939_g1_i3	COL1 protein
94	c61174_g2_i1	probable folate-biopterin transporter
95	c61436_g1_i1	unnamed protein product
96	c61459_g1_i1	hypothetical protein CARUB_v10021047mg
97	c61459_g1_i6	hypothetical protein CARUB_v10021047mg
98	c61459_g1_i7	hypothetical protein CARUB_v10021047mg
99	c61627_g1_i1	hypothetical protein CARUB_v10024514mg
100	c61941_g1_i1	TAC1-mediated telomerase activation pathway protein BT2
101	c61995_g1_i1	stress responsive protein
102	c62169_g2_i2	myrosinase-binding protein
103	c62169_g7_i1	myrosinase binding protein
104	c62170_g1_i2	AF411209_1 glutathione peroxidase
105	c62216_g1_i1	GDSL-motif lipase/hydrolase family protein
106	c62344_g2_i1	zinc finger protein CONSTANS-LIKE 10
107	c62344_g2_i2	zinc finger protein CONSTANS-LIKE 10
108	c62386_g2_i2	RING-H2 finger protein ATL66
109	c62386_g2_i3	RING-H2 finger protein ATL66
110	c62564_g2_i1	Wound-responsive family protein
111	c62564_g2_i4	Wound-responsive family protein
112	c62694_g1_i1	uncharacterized protein
113	c62694_g1_i2	uncharacterized protein
114	c62694_g2_i1	hypothetical protein CARUB_v10010301mg, partial
115	c63033_g1_i1	unnamed protein product
116	c63062_g1_i1	B-box type zinc finger protein
117	c63062_g1_i2	B-box type zinc finger protein
118	c63062_g1_i4	B-box type zinc finger protein
119	c63062_g1_i5	B-box type zinc finger protein
120	c63557_g1_i4	E3 ubiquitin-protein ligase ATL76
121	c63687_g1_i2	hypothetical protein ARALYDRAFT_473969
122	c63687_g2_i1	predicted protein
123	c63687_g2_i2	predicted protein
124	c63687_g2_i3	predicted protein
125	c63804_g1_i2	hypothetical protein ARALYDRAFT_907071
126	c63846_g2_i1	hypothetical protein ARALYDRAFT_492064
127	c63865_g1_i1	hypothetical protein ARALYDRAFT_493689
128	c63865_g1_i3	hypothetical protein ARALYDRAFT_493689
129	c64135_g1_i1	phloem protein 2-A12
130	c64135_g1_i2	phloem protein 2-A12
131	c64135_g1_i3	phloem protein 2-A12
132	c64214_g10_i1	hypothetical protein ARALYDRAFT_491275
133	c64214_g10_i2	hypothetical protein ARALYDRAFT_491275
134	c64214_g10_i3	hypothetical protein ARALYDRAFT_491275
135	c64214_g10_i4	hypothetical protein ARALYDRAFT_491275
136	c64214_g10_i5	hypothetical protein ARALYDRAFT_491275
137	c64214_g10_i6	hypothetical protein ARALYDRAFT_491275
138	c64438_g1_i1	pseudo-response regulator 9
139	c64438_g1_i2	pseudo-response regulator 9
140	c64438_g1_i3	pseudo-response regulator 9
141	c64438_g1_i4	pseudo-response regulator 9
142	c64438_g1_i5	unnamed protein product
143	c64444_g3_i1	un-annotated
144	c64555_g3_i1	AF297471_1 BN28a
145	c64594_g1_i1	cold regulated protein 27
146	c64594_g1_i2	cold regulated protein 27
147	c64594_g1_i3	cold regulated protein 27
148	c64697_g3_i1	un-annotated
149	c64755_g2_i1	myrosinase binding protein
150	c65009_g2_i1	un-annotated
151	c65022_g2_i1	hypothetical protein ARALYDRAFT_478095
152	c65022_g3_i1	hypothetical protein ARALYDRAFT_478095
153	c65269_g2_i1	hypothetical protein CARUB_v10005612mg
154	c65269_g2_i10	B-box domain protein 28
155	c65269_g2_i2	hypothetical protein CARUB_v10005612mg
156	c65269_g2_i3	B-box domain protein 28
157	c65269_g2_i4	hypothetical protein CARUB_v10005612mg
158	c65269_g2_i6	hypothetical protein CARUB_v10005612mg
159	c65269_g2_i7	hypothetical protein CARUB_v10005612mg
160	c65269_g3_i1	hypothetical protein ARALYDRAFT_495528
161	c65513_g1_i1	U-box domain-containing protein 19
162	c65719_g1_i3	hypothetical protein CARUB_v10005524mg, partial
163	c65856_g1_i1	hypothetical protein CARUB_v10023700mg
164	c66053_g1_i2	hypothetical protein CARUB_v10017109mg
165	c66053_g1_i4	hypothetical protein CARUB_v10017109mg
166	c66218_g1_i4	predicted protein
167	c66218_g1_i5	predicted protein
168	c66239_g2_i1	UDP-glycosyltransferase 84A1
169	c66239_g2_i2	UDP-glycosyltransferase 84A1
170	c66306_g1_i1	unnamed protein product
171	c66306_g1_i3	unnamed protein product
172	c66333_g1_i1	hypothetical protein ARALYDRAFT_480385
173	c66527_g1_i1	early-responsive to dehydration 7
174	c66527_g1_i2	early-responsive to dehydration 7
175	c66527_g1_i3	early-responsive to dehydration 7
176	c66891_g2_i1	CIRCADIAN AND CLOCK ASSOCIATED 1
177	c66891_g2_i2	CIRCADIAN AND CLOCK ASSOCIATED 1
178	c66891_g2_i4	CIRCADIAN AND CLOCK ASSOCIATED 1
179	c66891_g2_i5	CIRCADIAN AND CLOCK ASSOCIATED 1
180	c66891_g2_i6	CIRCADIAN AND CLOCK ASSOCIATED 1
181	c66891_g2_i7	CIRCADIAN AND CLOCK ASSOCIATED 1
182	c66940_g1_i3	unnamed protein product
183	c66945_g1_i1	myb family transcription factor
184	c66945_g1_i5	hypothetical protein CARUB_v10001147mg
185	c66945_g1_i8	myb family transcription factor
186	c66988_g2_i1	hypothetical protein CARUB_v10009494mg
187	c67081_g1_i3	ethylene-responsive transcription factor ERF054
188	c67081_g1_i5	ethylene-responsive transcription factor ERF054
189	c67112_g1_i1	hypothetical protein CARUB_v10003509mg
190	c67153_g1_i2	myosin heavy chain-related protein
191	c67336_g1_i1	hypothetical protein CARUB_v10007167mg
192	c67336_g1_i2	hypothetical protein CARUB_v10007167mg
193	c67336_g1_i3	hypothetical protein CARUB_v10007167mg
194	c67552_g1_i3	hypothetical protein ARALYDRAFT_492760
195	c67659_g1_i1	uncharacterized protein
196	c67659_g1_i2	uncharacterized protein
197	c67744_g1_i1	hypothetical protein CARUB_v10013248mg
198	c67744_g1_i2	hypothetical protein CARUB_v10013248mg
199	c67744_g1_i3	hypothetical protein CARUB_v10013248mg
200	c67753_g1_i1	putative dof zinc finger protein
201	c67753_g1_i2	putative dof zinc finger protein
202	c67753_g1_i3	putative dof zinc finger protein
203	c67753_g1_i4	putative dof zinc finger protein
204	c67753_g1_i5	putative dof zinc finger protein
205	c67753_g1_i6	putative dof zinc finger protein
206	c67830_g2_i1	Col-2-like protein
207	c67830_g2_i3	Col-2-like protein
208	c67835_g3_i1	Calmodulin 5
209	c68478_g1_i1	cytochrome P450 71B26
210	c68565_g1_i1	hypothetical protein CARUB_v10013506mg
211	c68565_g1_i2	hypothetical protein CARUB_v10013506mg
212	c69090_g1_i2	hypothetical protein CARUB_v10012274mg
213	c69169_g3_i1	hypothetical protein CARUB_v10018003mg, partial
214	c69261_g3_i1	hypothetical protein ARALYDRAFT_898447
215	c69323_g3_i2	hypothetical protein ARALYDRAFT_892070
216	c69323_g3_i3	hypothetical protein ARALYDRAFT_892070
217	c69549_g3_i2	un-annotated
218	c69549_g4_i1	un-annotated
219	c69588_g1_i2	un-annotated
220	c69711_g17_i1	cold-regulated protein
221	c69733_g1_i1	hypothetical protein ARALYDRAFT_485139
222	c69795_g1_i1	un-annotated
223	c69841_g2_i2	hypothetical protein CARUB_v10005355mg
224	c69893_g2_i2	zinc finger family protein
225	c69893_g5_i2	RING/U-box domain-containing protein
226	c7000_g1_i1	hypothetical protein CARUB_v10006900mg
227	c70022_g1_i1	unnamed protein product
228	c70022_g1_i2	unnamed protein product
229	c70022_g1_i3	unnamed protein product
230	c70022_g1_i4	unnamed protein product
231	c70061_g2_i7	gibberellin 2 oxidase 1
232	c70128_g1_i1	pseudo-response regulator 5a
233	c70128_g1_i10	pseudo-response regulator 5b
234	c70128_g1_i11	pseudo-response regulator 5a
235	c70128_g1_i13	pseudo-response regulator 5b
236	c70128_g1_i15	pseudo-response regulator 5b
237	c70128_g1_i2	pseudo-response regulator 5b
238	c70128_g1_i3	pseudo-response regulator 5b
239	c70128_g1_i4	pseudo-response regulator 5a
240	c70128_g1_i5	pseudo-response regulator 5b
241	c70128_g1_i6	timing of CAB expression 1-like protein
242	c70128_g1_i7	pseudo-response regulator 5b
243	c70128_g1_i8	pseudo-response regulator 5b
244	c70128_g1_i9	pseudo-response regulator 5b
245	c70289_g1_i1	hypothetical protein CARUB_v10001215mg
246	c70297_g3_i3	homeobox-leucine zipper protein ATHB-12
247	c70384_g1_i1	unnamed protein product
248	c70384_g1_i2	unnamed protein product
249	c70856_g2_i1	hypothetical protein CARUB_v10006488mg
250	c70856_g2_i2	putative beta-amylase
251	c70857_g1_i12	unnamed protein product
252	c70857_g1_i13	unnamed protein product
253	c70857_g1_i14	unnamed protein product
254	c70857_g1_i17	unnamed protein product
255	c70857_g1_i19	unnamed protein product
256	c71052_g1_i5	glucose-6-phosphate/phosphate translocator 2
257	c71156_g1_i1	ELIP
258	c71156_g1_i2	ELIP
259	c71156_g1_i3	ELIP
260	c71305_g2_i1	hypothetical protein CARUB_v10024529mg
261	c71462_g2_i3	GIGANTEA
262	c71485_g4_i1	un-annotated
263	c71883_g1_i1	DREB2-2
264	c72000_g1_i1	unknown
265	c72000_g1_i2	unknown
266	c72276_g1_i1	unnamed protein product
267	c72276_g1_i2	unnamed protein product
268	c72276_g1_i3	unnamed protein product
269	c72276_g2_i1	hypothetical protein ARALYDRAFT_490019
270	c72561_g3_i5	un-annotated
271	c72628_g1_i2	Nitrate reductase
272	c72634_g1_i1	invertase/pectin methylesterase inhibitor family protein
273	c72634_g1_i2	hypothetical protein CARUB_v10027064mg
274	c72715_g3_i1	uncharacterized protein
275	c72715_g3_i2	uncharacterized protein
276	c72715_g4_i1	hypothetical protein CARUB_v10016278mg
277	c73393_g1_i1	Dof-type zinc finger domain-containing protein
278	c73643_g1_i1	GDSL esterase/lipase
279	c73651_g1_i1	un-annotated
280	c74517_g1_i1	un-annotated
281	c75347_g1_i1	hypothetical protein CARUB_v10006488mg
282	c87125_g1_i1	un-annotated
283	c97482_g1_i1	un-annotated
