# Supplementary material for: De novo transcriptome profiling of cold-stressed siliques during pod filling stages in Indian mustard (Brassica juncea L.)
Source: Front Plant Sci. 2015 Oct 30;6:932. doi: 10.3389/fpls.2015.00932 (PMC4626631; doi:10.3389/fpls.2015.00932)
Supplement: Supplementary file 6 [file DataSheet6.XLSX]

## Sheet: Sheet1
Description of transcripts inducible at late stages of silique development in cold stress
S. No.	Transcript ID	Description
1	c102489_g1_i1	unnamed protein product
2	c104835_g1_i1	un-annotated
3	c105721_g1_i1	AF499723_1 galactinol synthase-like protein
4	c106573_g1_i1	un-annotated
5	c109391_g1_i1	un-annotated
6	c113408_g1_i1	un-annotated
7	c126510_g1_i1	un-annotated
8	c131875_g1_i1	un-annotated
9	c132848_g1_i1	un-annotated
10	c134507_g1_i1	hypothetical protein ARALYDRAFT_491275
11	c143882_g1_i1	hypothetical protein ARALYDRAFT_901044
12	c143890_g1_i1	un-annotated
13	c145941_g1_i1	un-annotated
14	c151167_g1_i1	un-annotated
15	c19892_g1_i2	un-annotated
16	c32092_g2_i1	hypothetical protein CARUB_v10026789mg
17	c35151_g1_i2	hypothetical protein ARALYDRAFT_483864
18	c37209_g1_i2	hypothetical protein CARUB_v10013651mg
19	c37981_g1_i1	AF499723_1 galactinol synthase-like protein
20	c39476_g1_i1	Nitrate reductase
21	c44358_g1_i1	unnamed protein product
22	c44538_g1_i1	unnamed protein product
23	c45153_g1_i1	hypothetical protein ARALYDRAFT_918705
24	c45153_g1_i2	hypothetical protein ARALYDRAFT_918705
25	c46154_g1_i1	Lhcb2 protein
26	c47251_g1_i1	un-annotated
27	c51151_g1_i1	unknown protein
28	c51624_g1_i1	hypothetical protein ARALYDRAFT_481761
29	c52784_g1_i1	(E)-beta-ocimene synthase
30	c55396_g3_i1	beta carbonic anhydrase 3
31	c55713_g1_i1	un-annotated
32	c55738_g1_i2	SAUR-like auxin-responsive protein
33	c55807_g2_i2	putative 9-cis-epoxycarotenoid dioxygenase
34	c55923_g1_i2	LS1-like protein
35	c56402_g1_i2	un-annotated
36	c57218_g1_i1	hypothetical protein CARUB_v10006584mg
37	c58243_g1_i3	hypothetical protein CARUB_v10011239mg
38	c58308_g1_i1	Germin-like protein 1
39	c59085_g2_i1	hypothetical protein CARUB_v10023889mg
40	c59223_g1_i2	pectate lyase-like protein
41	c60191_g2_i1	methyl transferase
42	c60191_g8_i1	hypothetical protein CARUB_v10013946mg
43	c60845_g1_i2	disease resistance protein
44	c60957_g1_i1	plant invertase/pectin methylesterase inhibitor domain-containing protein
45	c62054_g1_i5	un-annotated
46	c62274_g1_i1	hypothetical protein CARUB_v10023465mg
47	c62344_g1_i1	hypothetical protein CARUB_v10028191mg
48	c62600_g1_i1	hypothetical protein ARALYDRAFT_897880
49	c62764_g1_i1	hypothetical protein CARUB_v10020449mg, partial
50	c63149_g2_i1	hypothetical protein ARALYDRAFT_470534
51	c63500_g2_i1	AT-HSFA6B
52	c63605_g1_i2	plastid lipid-associated protein 1, chloroplast precursor
53	c63687_g1_i3	hypothetical protein ARALYDRAFT_473969
54	c63723_g1_i7	HSP70B
55	c63736_g2_i1	hypothetical protein ARALYDRAFT_470156
56	c63804_g1_i1	hypothetical protein ARALYDRAFT_907071
57	c64232_g1_i1	uncharacterized protein
58	c65900_g2_i1	hypothetical protein ARALYDRAFT_475501
59	c66195_g1_i2	phospholipase/carboxylesterase family protein
60	c66588_g1_i1	hypothetical protein ARALYDRAFT_476431
61	c66674_g2_i1	putative aquaporin NIP5-1
62	c66940_g1_i1	unnamed protein product
63	c66999_g4_i1	un-annotated
64	c67081_g1_i2	hypothetical protein ARALYDRAFT_491962
65	c67552_g1_i4	hypothetical protein ARALYDRAFT_492760
66	c67552_g1_i7	hypothetical protein ARALYDRAFT_492760
67	c67932_g3_i1	hypothetical protein ARALYDRAFT_904132
68	c68604_g1_i2	hypothetical protein CARUB_v10014859mg
69	c69010_g2_i2	hypothetical protein ARALYDRAFT_917932
70	c69016_g1_i1	hypothetical protein ARALYDRAFT_911862
71	c69501_g2_i1	un-annotated
72	c69733_g1_i2	hypothetical protein ARALYDRAFT_485139
73	c70007_g4_i1	hypothetical protein ARALYDRAFT_495292
74	c70201_g2_i1	putative glucan endo-1,3-beta-glucosidase
75	c70306_g1_i1	CYP86A4
76	c70653_g2_i1	hypothetical protein ARALYDRAFT_910104
77	c70653_g2_i2	Germin-like protein 1
78	c70692_g3_i2	S-adenosylmethionine synthase 2
79	c70857_g1_i10	unnamed protein product
80	c70857_g1_i7	unnamed protein product
81	c71462_g2_i1	GIGANTEA
82	c71462_g2_i2	GIGANTEA
83	c72180_g1_i1	hypothetical protein ARALYDRAFT_496615
84	c72180_g1_i3	hypothetical protein ARALYDRAFT_496615
85	c72180_g1_i4	hypothetical protein ARALYDRAFT_496615
86	c72628_g1_i1	nitrate reductase
87	c73030_g1_i2	B-box type zinc finger protein
88	c73466_g1_i1	hypothetical protein CARUB_v10019880mg
89	c7350_g1_i1	un-annotated
90	c73527_g1_i1	hypothetical protein ARALYDRAFT_482714
91	c74002_g1_i1	un-annotated
92	c745_g1_i1	un-annotated
93	c77971_g1_i1	DnaJ protein, putative
94	c87650_g1_i1	putative pathogenesis-related protein
95	c87797_g1_i1	hypothetical protein CARUB_v10012019mg
96	c88463_g1_i1	hypothetical protein CARUB_v10027743mg
97	c89869_g1_i1	un-annotated
98	c90488_g1_i1	un-annotated
99	c9232_g1_i1	un-annotated
100	c96716_g1_i1	hypothetical protein ARALYDRAFT_479643
